# Supplementary material for: Active learning with label quality control
Source: PeerJ Comput Sci. 2023 Sep 8;9:e1480. doi: 10.7717/peerj-cs.1480 (PMC10496030; doi:10.7717/peerj-cs.1480)
Supplement: Supplemental Information 1 — Please read "readme.pdf" in this file. [file peerj-cs-09-1480-s001.zip]

Archive with 109 entries (96 files):
- code/
- code/readme.pdf
- code/Data/
- code/Data/crowdsource/
- code/Data/crowdsource/mnist/
- code/Data/crowdsource/mnist/bbf379_high_quality.json
- code/Data/crowdsource/mnist/074e27_low_quality.json
- code/Data/crowdsource/mnist/024d37_low_quality.json
- code/Data/crowdsource/mnist/41cdef_low_quality.json
- code/Data/crowdsource/mnist/39735b_high_quality.json
- code/Data/crowdsource/mnist/024d37_high_quality.json
- code/Data/crowdsource/mnist/21e287_low_quality.json
- code/Data/crowdsource/mnist/39735b_low_quality.json
- code/Data/crowdsource/mnist/074e27_high_quality.json
- code/Data/crowdsource/mnist/8f063b_high_quality.json
- code/Data/crowdsource/mnist/8f063b_low_quality.json
- code/Data/crowdsource/mnist/21e287_high_quality.json
- code/Data/crowdsource/mnist/a288fc_high_quality.json
- code/Data/crowdsource/mnist/a288fc_low_quality.json
- code/Data/crowdsource/mnist/bbf379_low_quality.json
- code/Data/crowdsource/mnist/e64fc0_high_quality.json
- code/Data/crowdsource/mnist/e40900_low_quality.json
- code/Data/crowdsource/mnist/e64fc0_low_quality.json
- code/Data/crowdsource/mnist/e40900_high_quality.json
- code/Data/crowdsource/mnist/41cdef_high_quality.json
- code/Data/init_indexes/
- code/Data/init_indexes/cifar10/
- code/Data/init_indexes/cifar10/28bb8d.json
- code/Data/init_indexes/cifar10/0325e4.json
- code/Data/init_indexes/cifar10/246c47.json
- code/Data/init_indexes/cifar10/5cd332.json
- code/Data/init_indexes/cifar10/df4ea8.json
- code/Data/init_indexes/mnist/
- code/Data/init_indexes/mnist/024d37.json
- code/Data/init_indexes/mnist/41cdef.json
- code/Data/init_indexes/mnist/8f063b.json
- code/Data/init_indexes/mnist/e40900.json
- code/Data/init_indexes/mnist/bbf379.json
- code/Data/init_indexes/mnist/074e27.json
- code/Data/init_indexes/mnist/e64fc0.json
- code/Data/init_indexes/mnist/a288fc.json
- code/Data/init_indexes/mnist/39735b.json
- code/Data/init_indexes/mnist/21e287.json
- code/Data/sequence_1000_10000_1000.json
- code/Data/sequence_100_1000_100.json
- code/Data/sequence_500_5000_500.json
- code/Fig_7_1/
- code/Fig_7_1/sequence.json
- code/Fig_7_1/LowQualityDataset.py
- code/Fig_7_1/LabelManager.py
- code/Fig_7_1/run.sh
- code/Fig_7_1/init_indexes.json
- code/Fig_7_1/EnsembleModel.py
- code/Fig_7_1/Problem.py
- code/Fig_7_1/main.py
- code/Fig_7_1/Tools.py
- code/Fig_7_1/ActiveLearning.py
- code/Fig_7_1/LeNet5.py
- code/Fig_7_1/IndexDataset.py
- code/Fig_7_2/
- code/Fig_7_2/run.sh
- code/Fig_7_2/ActiveLearning.py
- code/Fig_7_2/EnsembleModel.py
- code/Fig_7_2/IndexDataset.py
- code/Fig_7_2/LabelManager.py
- code/Fig_7_2/LeNet5.py
- code/Fig_7_2/LowQualityDataset.py
- code/Fig_7_2/main.py
- code/Fig_7_2/Tools.py
- code/Fig_7_2/init_indexes.json
- code/Fig_7_2/Problem.py
- code/Fig_7_2/sequence.json
- code/readme.md
- code/Fig_6/
- code/Fig_6/sequence.json
- code/Fig_6/run.sh
- code/Fig_6/LowQualityDataset.py
- code/Fig_6/LabelManager.py
- code/Fig_6/EnsembleModel.py
- code/Fig_6/Problem.py
- code/Fig_6/main.py
- code/Fig_6/Tools.py
- code/Fig_6/ActiveLearning.py
- code/Fig_6/LeNet5.py
- code/Fig_6/IndexDataset.py
- code/ActiveLearning_MNIST/
- code/ActiveLearning_MNIST/ActiveLearning.py
- code/ActiveLearning_MNIST/LabelManager.py
- code/ActiveLearning_MNIST/LowQualityDataset.py
- code/ActiveLearning_MNIST/Problem.py
- code/ActiveLearning_MNIST/Tools.py
- code/ActiveLearning_MNIST/main.py
- code/ActiveLearning_MNIST/EnsembleModel.py
- code/ActiveLearning_MNIST/IndexDataset.py
- code/ActiveLearning_MNIST/LeNet5.py
- code/ActiveLearning_CIFAR10/
- code/ActiveLearning_CIFAR10/ActiveLearning.py
- code/ActiveLearning_CIFAR10/EnsembleModel.py
- code/ActiveLearning_CIFAR10/IndexDataset.py
- code/ActiveLearning_CIFAR10/LabelManager.py
- code/ActiveLearning_CIFAR10/LowQualityDataset.py
- code/ActiveLearning_CIFAR10/Problem.py
- code/ActiveLearning_CIFAR10/Tools.py
- code/ActiveLearning_CIFAR10/cutout.py
- code/ActiveLearning_CIFAR10/main.py
- code/ActiveLearning_CIFAR10/resnet.py
- code/Environment/
- code/Environment/requirements.txt
- code/Environment/Dockerfile
