# Supplementary material for: Active learning with label quality control
Source: PeerJ Comput Sci. 2023 Sep 8;9:e1480. doi: 10.7717/peerj-cs.1480 (PMC10496030; doi:10.7717/peerj-cs.1480)
Supplement: Supplemental Information 1 — Please read "readme.pdf" in this file. [file peerj-cs-09-1480-s001.zip › code/Data/crowdsource/mnist/8f063b_high_quality.json]

[[0, 5, 2], [1, 0, 2], [2, 4, 2], [3, 1, 3], [4, 9, 2], [5, 2, 3], [6, 1, 2], [7, 3, 2], [8, 1, 2], [9, 4, 2], [10, 3, 2], [11, 5, 2], [12, 3, 2], [13, 6, 2], [14, 1, 2], [15, 7, 2], [16, 2, 2], [17, 8, 2], [18, 6, 2], [19, 9, 2], [20, 4, 4], [21, 0, 2], [22, 9, 2], [23, 1, 2], [24, 1, 2], [25, 2, 2], [26, 4, 2], [27, 3, 2], [28, 2, 2], [29, 7, 2], [30, 3, 2], [31, 8, 2], [32, 6, 2], [33, 9, 2], [34, 0, 2], [35, 5, 2], [36, 6, 2], [37, 0, 2], [38, 7, 2], [39, 6, 2], [40, 1, 2], [41, 8, 2], [42, 7, 3], [43, 9, 2], [44, 3, 2], [45, 9, 2], [46, 8, 3], [47, 5, 2], [48, 9, 2], [49, 3, 2], [50, 3, 2], [51, 0, 2], [52, 7, 3], [53, 4, 2], [54, 9, 2], [55, 8, 2], [56, 0, 2], [57, 9, 2], [58, 4, 2], [59, 1, 2], [60, 4, 3], [61, 4, 2], [62, 6, 2], [63, 0, 2], [64, 4, 3], [65, 5, 2], [66, 6, 2], [67, 1, 2], [68, 0, 2], [69, 0, 2], [70, 1, 3], [71, 7, 2], [72, 1, 2], [73, 6, 2], [74, 3, 2], [75, 0, 2], [76, 2, 2], [77, 1, 2], [78, 1, 2], [79, 7, 2], [80, 9, 2], [81, 0, 2], [82, 2, 2], [83, 6, 2], [84, 7, 2], [85, 8, 2], [86, 3, 2], [87, 9, 2], [88, 0, 2], [89, 4, 2], [90, 6, 2], [91, 7, 2], [92, 4, 2], [93, 6, 3], [94, 8, 2], [95, 0, 2], [96, 7, 2], [97, 8, 2], [98, 3, 2], [99, 1, 2], [100, 5, 3], [101, 7, 2], [102, 1, 2], [103, 7, 2], [104, 1, 2], [105, 1, 2], [106, 6, 2], [107, 3, 2], [108, 0, 2], [109, 2, 2], [110, 9, 2], [111, 3, 2], [112, 1, 2], [113, 1, 2], [114, 0, 2], [115, 4, 2], [116, 9, 2], [117, 2, 2], [118, 0, 2], [119, 0, 2], [120, 2, 2], [121, 0, 2], [122, 2, 2], [123, 7, 3], [124, 1, 2], [125, 8, 2], [126, 6, 2], [127, 4, 2], [128, 1, 2], [129, 6, 2], [130, 3, 2], [131, 4, 2], [132, 5, 2], [133, 9, 2], [134, 1, 2], [135, 3, 2], [136, 3, 2], [137, 8, 3], [138, 5, 2], [139, 4, 2], [140, 7, 2], [141, 7, 2], [142, 4, 2], [143, 2, 3], [144, 8, 2], [145, 5, 3], [146, 8, 2], [147, 6, 2], [148, 7, 2], [149, 3, 2], [150, 4, 2], [151, 6, 2], [152, 1, 2], [153, 9, 2], [154, 9, 2], [155, 6, 2], [156, 0, 2], [157, 3, 2], [158, 7, 2], [159, 2, 2], [160, 8, 2], [161, 2, 2], [162, 9, 2], [163, 4, 3], [164, 4, 2], [165, 6, 3], [166, 4, 2], [167, 9, 2], [168, 7, 2], [169, 0, 2], [170, 9, 2], [171, 2, 2], [172, 9, 3], [173, 5, 2], [174, 1, 2], [175, 5, 3], [176, 9, 2], [177, 1, 2], [178, 2, 2], [179, 3, 2], [180, 2, 2], [181, 3, 2], [182, 5, 2], [183, 9, 2], [184, 1, 2], [185, 7, 3], [186, 6, 2], [187, 2, 2], [188, 8, 2], [189, 2, 2], [190, 2, 3], [191, 5, 2], [192, 0, 2], [193, 7, 2], [194, 4, 2], [195, 9, 2], [196, 7, 2], [197, 8, 2], [198, 3, 2], [199, 2, 2], [200, 1, 2], [201, 1, 2], [202, 8, 2], [203, 3, 2], [204, 6, 2], [205, 1, 2], [206, 0, 2], [207, 3, 2], [208, 1, 3], [209, 0, 2], [210, 0, 2], [211, 1, 2], [212, 7, 2], [213, 2, 2], [214, 7, 2], [215, 3, 2], [216, 0, 3], [217, 4, 2], [218, 6, 2], [219, 5, 2], [220, 2, 2], [221, 6, 2], [222, 4, 2], [223, 7, 2], [224, 1, 2], [225, 8, 2], [226, 9, 2], [227, 9, 2], [228, 3, 2], [229, 0, 3], [230, 7, 2], [231, 1, 2], [232, 0, 2], [233, 2, 2], [234, 0, 2], [235, 3, 2], [236, 5, 2], [237, 4, 2], [238, 6, 2], [239, 5, 3], [240, 8, 2], [241, 6, 2], [242, 3, 2], [243, 7, 2], [244, 5, 2], [245, 8, 2], [246, 0, 2], [247, 9, 2], [248, 1, 3], [249, 0, 2], [250, 3, 2], [251, 1, 2], [252, 2, 2], [253, 2, 2], [254, 3, 2], [255, 3, 2], [256, 6, 3], [257, 4, 2], [258, 7, 2], [259, 5, 2], [260, 0, 2], [261, 6, 2], [262, 2, 2], [263, 7, 2], [264, 9, 2], [265, 8, 2], [266, 5, 3], [267, 9, 2], [268, 2, 2], [269, 1, 2], [270, 1, 2], [271, 4, 2], [272, 4, 2], [273, 5, 2], [274, 6, 2], [275, 4, 2], [276, 1, 2], [277, 2, 2], [278, 5, 2], [279, 3, 2], [280, 9, 2], [281, 3, 2], [282, 9, 2], [283, 0, 2], [284, 5, 3], [285, 9, 3], [286, 6, 2], [287, 5, 2], [288, 7, 2], [289, 4, 2], [290, 1, 2], [291, 3, 2], [292, 4, 2], [293, 0, 2], [294, 4, 2], [295, 8, 2], [296, 0, 3], [297, 4, 2], [298, 3, 2], [299, 6, 2], [300, 8, 2], [301, 7, 2], [302, 6, 2], [303, 0, 2], [304, 9, 3], [305, 7, 2], [306, 5, 2], [307, 7, 2], [308, 2, 2], [309, 1, 3], [310, 1, 2], [311, 6, 2], [312, 8, 3], [313, 9, 2], [314, 4, 2], [315, 1, 2], [316, 5, 2], [317, 2, 2], [318, 2, 2], [319, 9, 2], [320, 0, 2], [321, 3, 2], [322, 9, 2], [323, 6, 2], [324, 7, 2], [325, 2, 2], [326, 0, 2], [327, 3, 2], [328, 5, 2], [329, 4, 2], [330, 3, 2], [331, 6, 2], [332, 5, 3], [333, 8, 2], [334, 9, 2], [335, 5, 3], [336, 4, 2], [337, 7, 2], [338, 4, 2], [339, 2, 2], [340, 7, 2], [341, 3, 2], [342, 4, 2], [343, 8, 2], [344, 9, 2], [345, 1, 2], [346, 9, 2], [347, 2, 2], [348, 8, 2], [349, 7, 2], [350, 9, 2], [351, 1, 2], [352, 8, 2], [353, 7, 2], [354, 4, 2], [355, 1, 2], [356, 3, 2], [357, 1, 2], [358, 1, 2], [359, 0, 2], [360, 2, 2], [361, 3, 2], [362, 9, 2], [363, 4, 2], [364, 9, 2], [365, 2, 2], [366, 1, 2], [367, 6, 3], [368, 8, 2], [369, 4, 2], [370, 7, 2], [371, 7, 2], [372, 4, 2], [373, 4, 2], [374, 9, 2], [375, 2, 2], [376, 5, 2], [377, 7, 2], [378, 2, 2], [379, 4, 2], [380, 4, 2], [381, 2, 2], [382, 1, 2], [383, 9, 2], [384, 7, 2], [385, 2, 2], [386, 8, 2], [387, 7, 2], [388, 6, 2], [389, 9, 2], [390, 2, 3], [391, 2, 2], [392, 3, 2], [393, 8, 3], [394, 1, 2], [395, 6, 2], [396, 5, 2], [397, 1, 2], [398, 1, 2], [399, 0, 2], [400, 2, 3], [401, 6, 2], [402, 4, 2], [403, 5, 2], [404, 8, 2], [405, 3, 2], [406, 1, 2], [407, 5, 2], [408, 1, 2], [409, 9, 3], [410, 2, 2], [411, 7, 3], [412, 4, 2], [413, 4, 2], [414, 4, 3], [415, 8, 2], [416, 1, 2], [417, 5, 2], [418, 8, 2], [419, 9, 2], [420, 5, 2], [421, 6, 2], [422, 7, 2], [423, 9, 2], [424, 9, 3], [425, 3, 2], [426, 7, 2], [427, 0, 2], [428, 9, 2], [429, 0, 2], [430, 6, 3], [431, 6, 2], [432, 2, 2], [433, 3, 2], [434, 9, 2], [435, 0, 2], [436, 7, 2], [437, 5, 3], [438, 4, 2], [439, 8, 2], [440, 0, 2], [441, 9, 2], [442, 4, 2], [443, 1, 2], [444, 2, 2], [445, 8, 2], [446, 7, 2], [447, 1, 2], [448, 2, 2], [449, 6, 2], [450, 1, 2], [451, 0, 2], [452, 3, 2], [453, 0, 2], [454, 1, 2], [455, 1, 2], [456, 8, 2], [457, 2, 2], [458, 0, 2], [459, 3, 2], [460, 9, 2], [461, 4, 2], [462, 0, 2], [463, 5, 4], [464, 0, 2], [465, 6, 2], [466, 1, 2], [467, 7, 2], [468, 7, 2], [469, 8, 2], [470, 1, 2], [471, 9, 2], [472, 2, 2], [473, 0, 2], [474, 5, 2], [475, 1, 2], [476, 2, 2], [477, 2, 2], [478, 7, 2], [479, 3, 2], [480, 5, 2], [481, 4, 2], [482, 9, 2], [483, 7, 2], [484, 1, 2], [485, 8, 2], [486, 3, 2], [487, 9, 2], [488, 6, 2], [489, 0, 2], [490, 3, 2], [491, 1, 2], [492, 1, 2], [493, 2, 2], [494, 6, 2], [495, 3, 2], [496, 5, 2], [497, 7, 2], [498, 6, 2], [499, 8, 3], [500, 3, 3], [501, 9, 2], [502, 5, 2], [503, 8, 2], [504, 5, 2], [505, 7, 2], [506, 6, 2], [507, 1, 2], [508, 1, 3], [509, 3, 2], [510, 1, 2], [511, 7, 2], [512, 5, 2], [513, 5, 2], [514, 5, 3], [515, 2, 2], [516, 5, 3], [517, 8, 2], [518, 7, 2], [519, 0, 2], [520, 9, 2], [521, 7, 2], [522, 7, 2], [523, 5, 3], [524, 0, 2], [525, 9, 2], [526, 0, 3], [527, 0, 2], [528, 8, 2], [529, 9, 2], [530, 2, 2], [531, 4, 2], [532, 8, 2], [533, 1, 2], [534, 6, 2], [535, 1, 2], [536, 6, 3], [537, 5, 2], [538, 1, 2], [539, 8, 2], [540, 3, 2], [541, 4, 2], [542, 0, 2], [543, 5, 2], [544, 5, 2], [545, 8, 2], [546, 3, 2], [547, 6, 2], [548, 2, 2], [549, 3, 2], [550, 9, 2], [551, 2, 2], [552, 1, 2], [553, 1, 2], [554, 5, 2], [555, 2, 2], [556, 1, 2], [557, 3, 3], [558, 2, 3], [559, 8, 2], [560, 7, 2], [561, 3, 2], [562, 7, 2], [563, 2, 2], [564, 4, 3], [565, 6, 2], [566, 9, 3], [567, 7, 2], [568, 2, 2], [569, 4, 2], [570, 2, 2], [571, 8, 2], [572, 1, 2], [573, 1, 2], [574, 3, 2], [575, 8, 2], [576, 4, 3], [577, 0, 2], [578, 6, 2], [579, 5, 2], [580, 9, 2], [581, 3, 2], [582, 0, 2], [583, 9, 2], [584, 2, 2], [585, 4, 2], [586, 7, 2], [587, 1, 2], [588, 2, 2], [589, 9, 2], [590, 4, 2], [591, 2, 2], [592, 6, 2], [593, 1, 2], [594, 8, 2], [595, 9, 2], [596, 0, 2], [597, 6, 2], [598, 6, 2], [599, 7, 2], [600, 9, 2], [601, 9, 2], [602, 8, 2], [603, 0, 2], [604, 1, 2], [605, 4, 2], [606, 4, 2], [607, 6, 2], [608, 7, 2], [609, 1, 2], [610, 5, 2], [611, 7, 2], [612, 0, 2], [613, 3, 2], [614, 5, 2], [615, 8, 2], [616, 4, 2], [617, 7, 2], [618, 1, 2], [619, 2, 2], [620, 5, 2], [621, 9, 2], [622, 5, 2], [623, 6, 2], [624, 7, 2], [625, 5, 2], [626, 9, 2], [627, 8, 2], [628, 8, 2], [629, 3, 2], [630, 6, 2], [631, 9, 2], [632, 7, 2], [633, 0, 2], [634, 7, 2], [635, 5, 2], [636, 7, 2], [637, 1, 2], [638, 1, 2], [639, 0, 2], [640, 7, 3], [641, 9, 2], [642, 2, 2], [643, 3, 2], [644, 7, 2], [645, 3, 2], [646, 2, 2], [647, 4, 3], [648, 1, 2], [649, 6, 2], [650, 2, 2], [651, 7, 2], [652, 5, 2], [653, 5, 2], [654, 7, 2], [655, 4, 2], [656, 0, 2], [657, 2, 2], [658, 6, 2], [659, 3, 2], [660, 6, 2], [661, 4, 2], [662, 0, 2], [663, 4, 3], [664, 2, 2], [665, 6, 2], [666, 0, 3], [667, 0, 2], [668, 0, 2], [669, 0, 2], [670, 3, 2], [671, 1, 2], [672, 6, 3], [673, 2, 2], [674, 2, 2], [675, 3, 2], [676, 1, 2], [677, 4, 2], [678, 1, 2], [679, 7, 3], [680, 4, 2], [681, 6, 2], [682, 4, 2], [683, 7, 2], [684, 2, 2], [685, 8, 2], [686, 7, 4], [687, 9, 2], [688, 2, 2], [689, 0, 2], [690, 5, 2], [691, 1, 2], [692, 4, 2], [693, 2, 2], [694, 8, 2], [695, 3, 2], [696, 2, 2], [697, 4, 2], [698, 1, 2], [699, 5, 2], [700, 4, 2], [701, 6, 2], [702, 0, 2], [703, 7, 2], [704, 9, 2], [705, 8, 2], [706, 4, 2], [707, 9, 2], [708, 8, 3], [709, 0, 2], [710, 1, 2], [711, 1, 2], [712, 0, 2], [713, 2, 2], [714, 2, 2], [715, 3, 2], [716, 2, 2], [717, 4, 2], [718, 4, 2], [719, 5, 2], [720, 8, 2], [721, 6, 2], [722, 5, 2], [723, 7, 2], [724, 7, 2], [725, 8, 2], [726, 8, 2], [727, 9, 2], [728, 7, 2], [729, 4, 3], [730, 7, 2], [731, 3, 2], [732, 2, 2], [733, 0, 3], [734, 8, 2], [735, 6, 2], [736, 8, 2], [737, 6, 3], [738, 1, 2], [739, 6, 2], [740, 8, 2], [741, 9, 2], [742, 4, 2], [743, 0, 2], [744, 9, 2], [745, 0, 2], [746, 4, 2], [747, 1, 2], [748, 5, 2], [749, 4, 2], [750, 7, 2], [751, 5, 3], [752, 3, 2], [753, 7, 3], [754, 4, 2], [755, 9, 3], [756, 8, 2], [757, 5, 2], [758, 8, 2], [759, 6, 2], [760, 3, 2], [761, 8, 2], [762, 6, 2], [763, 9, 2], [764, 9, 2], [765, 1, 2], [766, 8, 2], [767, 3, 2], [768, 5, 2], [769, 8, 3], [770, 6, 2], [771, 5, 2], [772, 9, 2], [773, 7, 2], [774, 2, 2], [775, 5, 3], [776, 0, 2], [777, 8, 2], [778, 5, 2], [779, 1, 2], [780, 1, 2], [781, 0, 2], [782, 9, 2], [783, 1, 2], [784, 8, 2], [785, 6, 2], [786, 7, 3], [787, 0, 3], [788, 9, 2], [789, 3, 2], [790, 0, 2], [791, 8, 2], [792, 8, 2], [793, 9, 2], [794, 6, 2], [795, 7, 2], [796, 8, 2], [797, 4, 3], [798, 7, 2], [799, 5, 2], [800, 9, 2], [801, 2, 2], [802, 6, 2], [803, 7, 3], [804, 4, 2], [805, 5, 2], [806, 9, 2], [807, 2, 2], [808, 3, 3], [809, 1, 2], [810, 6, 2], [811, 3, 3], [812, 9, 2], [813, 2, 2], [814, 2, 2], [815, 5, 2], [816, 6, 2], [817, 8, 2], [818, 0, 2], [819, 7, 2], [820, 7, 3], [821, 1, 2], [822, 9, 2], [823, 8, 2], [824, 7, 2], [825, 0, 2], [826, 9, 2], [827, 9, 2], [828, 4, 2], [829, 6, 3], [830, 2, 2], [831, 8, 2], [832, 5, 2], [833, 1, 2], [834, 4, 3], [835, 1, 2], [836, 5, 2], [837, 5, 2], [838, 1, 3], [839, 7, 2], [840, 3, 2], [841, 6, 2], [842, 4, 2], [843, 3, 2], [844, 2, 2], [845, 5, 2], [846, 6, 2], [847, 4, 2], [848, 4, 3], [849, 0, 2], [850, 4, 2], [851, 4, 2], [852, 6, 2], [853, 7, 2], [854, 2, 2], [855, 4, 2], [856, 3, 2], [857, 3, 2], [858, 8, 2], [859, 0, 2], [860, 0, 2], [861, 3, 2], [862, 2, 2], [863, 2, 2], [864, 9, 2], [865, 8, 2], [866, 2, 2], [867, 3, 2], [868, 7, 2], [869, 0, 2], [870, 1, 2], [871, 1, 2], [872, 0, 2], [873, 2, 2], [874, 3, 2], [875, 3, 2], [876, 8, 2], [877, 4, 2], [878, 3, 3], [879, 5, 2], [880, 7, 3], [881, 6, 2], [882, 4, 2], [883, 7, 2], [884, 7, 2], [885, 8, 3], [886, 5, 2], [887, 9, 3], [888, 7, 3], [889, 0, 2], [890, 3, 2], [891, 1, 2], [892, 6, 2], [893, 2, 2], [894, 4, 2], [895, 3, 2], [896, 4, 2], [897, 4, 2], [898, 7, 2], [899, 5, 4], [900, 9, 2], [901, 6, 2], [902, 9, 2], [903, 0, 2], [904, 7, 2], [905, 1, 2], [906, 4, 2], [907, 2, 3], [908, 7, 2], [909, 3, 2], [910, 6, 2], [911, 7, 2], [912, 5, 2], [913, 8, 2], [914, 4, 2], [915, 5, 2], [916, 5, 2], [917, 2, 2], [918, 7, 2], [919, 1, 2], [920, 1, 2], [921, 5, 2], [922, 6, 2], [923, 8, 2], [924, 5, 2], [925, 8, 2], [926, 4, 2], [927, 0, 3], [928, 7, 3], [929, 9, 2], [930, 9, 2], [931, 2, 2], [932, 9, 2], [933, 7, 2], [934, 7, 2], [935, 8, 2], [936, 7, 2], [937, 4, 2], [938, 2, 3], [939, 6, 2], [940, 9, 2], [941, 1, 3], [942, 7, 2], [943, 0, 2], [944, 6, 2], [945, 4, 2], [946, 2, 2], [947, 5, 2], [948, 7, 2], [949, 0, 2], [950, 7, 2], [951, 1, 2], [952, 0, 2], [953, 3, 3], [954, 7, 2], [955, 6, 2], [956, 5, 2], [957, 0, 2], [958, 6, 2], [959, 1, 2], [960, 5, 2], [961, 1, 2], [962, 7, 2], [963, 8, 2], [964, 5, 2], [965, 0, 2], [966, 3, 2], [967, 4, 2], [968, 7, 2], [969, 7, 2], [970, 5, 2], [971, 7, 2], [972, 8, 2], [973, 6, 2], [974, 9, 2], [975, 3, 2], [976, 8, 2], [977, 6, 2], [978, 1, 2], [979, 0, 2], [980, 9, 2], [981, 7, 2], [982, 1, 2], [983, 3, 2], [984, 0, 4], [985, 5, 2], [986, 6, 2], [987, 4, 2], [988, 4, 2], [989, 2, 2], [990, 4, 2], [991, 4, 3], [992, 3, 3], [993, 1, 2], [994, 7, 2], [995, 7, 2], [996, 6, 2], [997, 0, 2], [998, 3, 2], [999, 6, 2], [1000, 0, 2], [1001, 7, 2], [1002, 1, 2], [1003, 1, 2], [1004, 4, 2], [1005, 9, 2], [1006, 4, 2], [1007, 3, 2], [1008, 4, 2], [1009, 8, 2], [1010, 2, 2], [1011, 2, 2], [1012, 1, 2], [1013, 8, 2], [1014, 7, 2], [1015, 0, 2], [1016, 8, 2], [1017, 1, 2], [1018, 0, 2], [1019, 7, 2], [1020, 6, 2], [1021, 3, 2], [1022, 7, 2], [1023, 7, 2], [1024, 5, 2], [1025, 8, 2], [1026, 8, 2], [1027, 9, 2], [1028, 0, 3], [1029, 0, 2], [1030, 4, 2], [1031, 1, 2], [1032, 5, 2], [1033, 2, 2], [1034, 2, 2], [1035, 3, 2], [1036, 9, 2], [1037, 4, 2], [1038, 9, 2], [1039, 5, 2], [1040, 0, 2], [1041, 6, 3], [1042, 7, 2], [1043, 7, 2], [1044, 1, 2], [1045, 8, 2], [1046, 0, 2], [1047, 2, 2], [1048, 2, 2], [1049, 0, 2], [1050, 4, 2], [1051, 1, 2], [1052, 1, 4], [1053, 2, 2], [1054, 7, 2], [1055, 3, 2], [1056, 9, 2], [1057, 7, 2], [1058, 2, 3], [1059, 8, 2], [1060, 1, 2], [1061, 9, 2], [1062, 5, 2], [1063, 8, 2], [1064, 8, 2], [1065, 1, 2], [1066, 9, 2], [1067, 8, 2], [1068, 3, 2], [1069, 1, 2], [1070, 6, 2], [1071, 5, 2], [1072, 7, 2], [1073, 4, 3], [1074, 2, 2], [1075, 7, 3], [1076, 0, 2], [1077, 3, 2], [1078, 0, 2], [1079, 4, 2], [1080, 1, 2], [1081, 1, 3], [1082, 7, 2], [1083, 9, 2], [1084, 1, 2], [1085, 1, 2], [1086, 8, 2], [1087, 5, 2], [1088, 7, 2], [1089, 5, 2], [1090, 0, 2], [1091, 6, 2], [1092, 6, 2], [1093, 0, 2], [1094, 4, 2], [1095, 1, 2], [1096, 2, 2], [1097, 3, 3], [1098, 4, 2], [1099, 4, 2], [1100, 6, 2], [1101, 8, 3], [1102, 0, 2], [1103, 9, 2], [1104, 5, 2], [1105, 8, 2], [1106, 7, 2], [1107, 0, 2], [1108, 3, 2], [1109, 5, 2], [1110, 4, 2], [1111, 5, 2], [1112, 9, 2], [1113, 6, 3], [1114, 7, 2], [1115, 1, 2], [1116, 9, 2], [1117, 6, 3], [1118, 1, 2], [1119, 3, 2], [1120, 8, 2], [1121, 3, 2], [1122, 9, 2], [1123, 1, 2], [1124, 2, 2], [1125, 7, 3], [1126, 7, 2], [1127, 7, 2], [1128, 0, 2], [1129, 2, 2], [1130, 3, 2], [1131, 1, 2], [1132, 1, 2], [1133, 4, 2], [1134, 2, 2], [1135, 5, 2], [1136, 6, 2], [1137, 0, 2], [1138, 9, 2], [1139, 6, 3], [1140, 2, 2], [1141, 8, 2], [1142, 9, 2], [1143, 2, 2], [1144, 3, 2], [1145, 3, 2], [1146, 6, 2], [1147, 9, 2], [1148, 1, 4], [1149, 4, 4], [1150, 3, 2], [1151, 3, 2], [1152, 0, 2], [1153, 7, 2], [1154, 7, 2], [1155, 1, 2], [1156, 7, 3], [1157, 7, 2], [1158, 3, 2], [1159, 6, 2], [1160, 4, 2], [1161, 9, 2], [1162, 5, 2], [1163, 4, 2], [1164, 4, 2], [1165, 2, 2], [1166, 7, 2], [1167, 9, 2], [1168, 0, 2], [1169, 9, 2], [1170, 8, 2], [1171, 4, 2], [1172, 4, 2], [1173, 9, 2], [1174, 1, 2], [1175, 2, 2], [1176, 4, 2], [1177, 9, 2], [1178, 3, 2], [1179, 0, 2], [1180, 4, 2], [1181, 1, 2], [1182, 6, 2], [1183, 2, 2], [1184, 6, 2], [1185, 3, 2], [1186, 7, 2], [1187, 4, 2], [1188, 2, 2], [1189, 6, 2], [1190, 6, 2], [1191, 7, 2], [1192, 1, 2], [1193, 8, 2], [1194, 9, 2], [1195, 0, 2], [1196, 4, 2], [1197, 1, 2], [1198, 4, 2], [1199, 2, 2], [1200, 1, 2], [1201, 3, 2], [1202, 6, 2], [1203, 4, 2], [1204, 6, 2], [1205, 7, 2], [1206, 5, 2], [1207, 8, 2], [1208, 7, 2], [1209, 0, 2], [1210, 5, 2], [1211, 1, 2], [1212, 4, 3], [1213, 2, 2], [1214, 8, 2], [1215, 4, 2], [1216, 7, 2], [1217, 7, 2], [1218, 3, 2], [1219, 8, 2], [1220, 4, 2], [1221, 9, 2], [1222, 5, 2], [1223, 8, 2], [1224, 6, 2], [1225, 7, 2], [1226, 3, 2], [1227, 4, 2], [1228, 6, 2], [1229, 7, 2], [1230, 1, 2], [1231, 7, 2], [1232, 4, 2], [1233, 3, 2], [1234, 3, 2], [1235, 9, 2], [1236, 8, 2], [1237, 8, 2], [1238, 1, 2], [1239, 8, 2], [1240, 6, 2], [1241, 3, 2], [1242, 1, 2], [1243, 1, 2], [1244, 3, 2], [1245, 5, 2], [1246, 2, 2], [1247, 8, 2], [1248, 4, 2], [1249, 2, 2], [1250, 9, 2], [1251, 7, 2], [1252, 1, 2], [1253, 4, 2], [1254, 8, 2], [1255, 2, 2], [1256, 9, 3], [1257, 6, 2], [1258, 4, 2], [1259, 1, 4], [1260, 3, 2], [1261, 4, 2], [1262, 2, 2], [1263, 5, 2], [1264, 2, 2], [1265, 5, 2], [1266, 6, 2], [1267, 8, 2], [1268, 0, 2], [1269, 6, 2], [1270, 2, 2], [1271, 4, 3], [1272, 9, 2], [1273, 4, 2], [1274, 9, 2], [1275, 4, 2], [1276, 5, 2], [1277, 1, 2], [1278, 5, 2], [1279, 8, 2], [1280, 4, 2], [1281, 7, 2], [1282, 9, 2], [1283, 5, 2], [1284, 9, 2], [1285, 5, 2], [1286, 9, 2], [1287, 1, 2], [1288, 5, 2], [1289, 8, 3], [1290, 3, 2], [1291, 9, 2], [1292, 9, 2], [1293, 1, 2], [1294, 8, 2], [1295, 3, 2], [1296, 8, 3], [1297, 6, 2], [1298, 5, 2], [1299, 2, 2], [1300, 7, 2], [1301, 2, 2], [1302, 7, 3], [1303, 6, 3], [1304, 0, 2], [1305, 9, 2], [1306, 7, 2], [1307, 9, 2], [1308, 4, 2], [1309, 6, 2], [1310, 0, 2], [1311, 5, 2], [1312, 3, 2], [1313, 5, 2], [1314, 7, 2], [1315, 3, 2], [1316, 9, 2], [1317, 3, 2], [1318, 6, 2], [1319, 8, 2], [1320, 3, 2], [1321, 1, 2], [1322, 7, 2], [1323, 6, 2], [1324, 5, 2], [1325, 5, 2], [1326, 7, 2], [1327, 6, 2], [1328, 5, 2], [1329, 8, 2], [1330, 2, 2], [1331, 1, 2], [1332, 7, 2], [1333, 9, 2], [1334, 2, 2], [1335, 7, 2], [1336, 3, 2], [1337, 6, 2], [1338, 7, 2], [1339, 8, 2], [1340, 5, 2], [1341, 3, 2], [1342, 7, 2], [1343, 7, 4], [1344, 8, 2], [1345, 4, 2], [1346, 0, 2], [1347, 7, 2], [1348, 3, 2], [1349, 0, 2], [1350, 6, 3], [1351, 3, 2], [1352, 9, 2], [1353, 7, 2], [1354, 1, 2], [1355, 9, 2], [1356, 5, 2], [1357, 3, 3], [1358, 6, 2], [1359, 0, 2], [1360, 9, 2], [1361, 2, 2], [1362, 8, 2], [1363, 0, 2], [1364, 9, 2], [1365, 1, 2], [1366, 6, 2], [1367, 0, 2], [1368, 0, 2], [1369, 1, 2], [1370, 9, 2], [1371, 0, 2], [1372, 0, 2], [1373, 4, 2], [1374, 2, 2], [1375, 1, 2], [1376, 7, 2], [1377, 0, 2], [1378, 3, 2], [1379, 4, 2], [1380, 4, 3], [1381, 7, 2], [1382, 5, 2], [1383, 9, 2], [1384, 8, 2], [1385, 2, 2], [1386, 0, 2], [1387, 0, 2], [1388, 8, 2], [1389, 6, 2], [1390, 2, 2], [1391, 2, 2], [1392, 7, 2], [1393, 6, 3], [1394, 1, 2], [1395, 2, 2], [1396, 9, 2], [1397, 2, 2], [1398, 6, 2], [1399, 9, 2], [1400, 7, 2], [1401, 9, 2], [1402, 5, 2], [1403, 0, 2], [1404, 8, 2], [1405, 1, 3], [1406, 5, 2], [1407, 2, 2], [1408, 4, 2], [1409, 3, 2], [1410, 9, 2], [1411, 4, 2], [1412, 7, 2], [1413, 5, 2], [1414, 6, 2], [1415, 6, 2], [1416, 7, 2], [1417, 7, 2], [1418, 6, 2], [1419, 8, 2], [1420, 5, 2], [1421, 9, 2], [1422, 7, 2], [1423, 0, 2], [1424, 6, 2], [1425, 1, 2], [1426, 9, 2], [1427, 2, 2], [1428, 3, 2], [1429, 3, 3], [1430, 5, 2], [1431, 4, 3], [1432, 3, 2], [1433, 5, 3], [1434, 8, 2], [1435, 6, 2], [1436, 3, 2], [1437, 7, 2], [1438, 2, 2], [1439, 8, 2], [1440, 4, 2], [1441, 9, 2], [1442, 5, 2], [1443, 0, 2], [1444, 2, 2], [1445, 1, 2], [1446, 4, 2], [1447, 2, 3], [1448, 4, 2], [1449, 3, 2], [1450, 1, 2], [1451, 7, 2], [1452, 1, 2], [1453, 8, 2], [1454, 0, 2], [1455, 9, 3], [1456, 6, 2], [1457, 8, 2], [1458, 1, 2], [1459, 9, 2], [1460, 4, 2], [1461, 4, 2], [1462, 9, 2], [1463, 1, 2], [1464, 8, 2], [1465, 9, 2], [1466, 6, 2], [1467, 5, 2], [1468, 5, 2], [1469, 3, 2], [1470, 3, 2], [1471, 0, 2], [1472, 1, 2], [1473, 4, 2], [1474, 3, 2], [1475, 8, 2], [1476, 3, 2], [1477, 4, 2], [1478, 2, 2], [1479, 0, 2], [1480, 7, 2], [1481, 5, 2], [1482, 5, 2], [1483, 1, 2], [1484, 8, 2], [1485, 5, 2], [1486, 3, 2], [1487, 4, 2], [1488, 6, 2], [1489, 0, 2], [1490, 5, 2], [1491, 7, 2], [1492, 2, 2], [1493, 6, 2], [1494, 6, 2], [1495, 0, 2], [1496, 1, 2], [1497, 1, 2], [1498, 4, 2], [1499, 7, 2], [1500, 9, 3], [1501, 0, 2], [1502, 0, 2], [1503, 6, 2], [1504, 6, 2], [1505, 8, 2], [1506, 6, 2], [1507, 9, 3], [1508, 4, 3], [1509, 5, 2], [1510, 2, 2], [1511, 4, 2], [1512, 0, 2], [1513, 7, 2], [1514, 5, 2], [1515, 6, 2], [1516, 5, 2], [1517, 0, 2], [1518, 9, 2], [1519, 8, 2], [1520, 6, 2], [1521, 1, 2], [1522, 9, 2], [1523, 7, 3], [1524, 5, 3], [1525, 7, 2], [1526, 5, 2], [1527, 1, 2], [1528, 1, 2], [1529, 3, 2], [1530, 0, 2], [1531, 2, 2], [1532, 0, 2], [1533, 3, 2], [1534, 8, 2], [1535, 1, 2], [1536, 6, 2], [1537, 4, 2], [1538, 6, 2], [1539, 2, 2], [1540, 6, 2], [1541, 4, 2], [1542, 8, 2], [1543, 8, 2], [1544, 1, 2], [1545, 4, 2], [1546, 4, 2], [1547, 7, 2], [1548, 1, 2], [1549, 2, 2], [1550, 2, 3], [1551, 3, 2], [1552, 9, 2], [1553, 6, 2], [1554, 4, 2], [1555, 9, 2], [1556, 5, 2], [1557, 6, 2], [1558, 2, 2], [1559, 3, 2], [1560, 9, 2], [1561, 2, 2], [1562, 6, 3], [1563, 2, 2], [1564, 7, 2], [1565, 4, 2], [1566, 3, 2], [1567, 6, 2], [1568, 4, 2], [1569, 9, 2], [1570, 7, 2], [1571, 0, 2], [1572, 2, 2], [1573, 2, 2], [1574, 9, 2], [1575, 5, 2], [1576, 4, 2], [1577, 5, 2], [1578, 0, 2], [1579, 1, 2], [1580, 4, 2], [1581, 3, 2], [1582, 6, 2], [1583, 3, 2], [1584, 2, 2], [1585, 9, 2], [1586, 7, 2], [1587, 5, 2], [1588, 3, 2], [1589, 7, 2], [1590, 0, 2], [1591, 9, 2], [1592, 5, 2], [1593, 2, 3], [1594, 3, 2], [1595, 2, 2], [1596, 0, 2], [1597, 1, 2], [1598, 8, 2], [1599, 3, 2], [1600, 0, 2], [1601, 1, 2], [1602, 2, 3], [1603, 3, 2], [1604, 4, 2], [1605, 0, 2], [1606, 0, 2], [1607, 1, 2], [1608, 7, 2], [1609, 2, 2], [1610, 9, 2], [1611, 3, 2], [1612, 9, 2], [1613, 4, 2], [1614, 2, 2], [1615, 5, 2], [1616, 8, 2], [1617, 6, 2], [1618, 7, 2], [1619, 7, 2], [1620, 9, 2], [1621, 8, 2], [1622, 9, 2], [1623, 9, 2], [1624, 2, 2], [1625, 0, 2], [1626, 0, 2], [1627, 1, 2], [1628, 4, 3], [1629, 2, 2], [1630, 4, 2], [1631, 3, 2], [1632, 9, 3], [1633, 4, 2], [1634, 3, 2], [1635, 5, 2], [1636, 7, 2], [1637, 6, 2], [1638, 5, 2], [1639, 7, 2], [1640, 1, 2], [1641, 8, 2], [1642, 6, 2], [1643, 9, 2], [1644, 3, 2], [1645, 0, 2], [1646, 4, 2], [1647, 1, 3], [1648, 2, 2], [1649, 2, 2], [1650, 5, 2], [1651, 3, 3], [1652, 7, 2], [1653, 4, 2], [1654, 1, 2], [1655, 7, 2], [1656, 7, 2], [1657, 8, 2], [1658, 1, 2], [1659, 9, 3], [1660, 2, 2], [1661, 3, 2], [1662, 2, 3], [1663, 4, 2], [1664, 0, 2], [1665, 1, 2], [1666, 8, 2], [1667, 4, 2], [1668, 3, 2], [1669, 6, 2], [1670, 5, 2], [1671, 6, 3], [1672, 4, 2], [1673, 7, 2], [1674, 9, 2], [1675, 3, 2], [1676, 1, 2], [1677, 3, 5], [1678, 0, 2], [1679, 2, 2], [1680, 1, 2], [1681, 1, 2], [1682, 0, 2], [1683, 9, 2], [1684, 9, 2], [1685, 4, 3], [1686, 6, 2], [1687, 7, 2], [1688, 6, 2], [1689, 3, 2], [1690, 5, 2], [1691, 5, 2], [1692, 4, 2], [1693, 4, 2], [1694, 6, 2], [1695, 9, 2], [1696, 1, 2], [1697, 1, 2], [1698, 3, 2], [1699, 1, 2], [1700, 1, 2], [1701, 0, 2], [1702, 5, 2], [1703, 1, 2], [1704, 4, 2], [1705, 4, 2], [1706, 6, 3], [1707, 6, 2], [1708, 6, 2], [1709, 0, 2], [1710, 1, 2], [1711, 2, 2], [1712, 0, 2], [1713, 8, 2], [1714, 2, 2], [1715, 2, 2], [1716, 1, 2], [1717, 1, 2], [1718, 3, 2], [1719, 7, 2], [1720, 9, 3], [1721, 5, 2], [1722, 3, 3], [1723, 0, 2], [1724, 2, 2], [1725, 0, 2], [1726, 6, 2], [1727, 2, 2], [1728, 9, 2], [1729, 0, 2], [1730, 7, 2], [1731, 6, 3], [1732, 9, 2], [1733, 9, 2], [1734, 1, 2], [1735, 2, 2], [1736, 9, 2], [1737, 3, 2], [1738, 4, 2], [1739, 7, 2], [1740, 9, 2], [1741, 6, 2], [1742, 0, 3], [1743, 9, 2], [1744, 4, 2], [1745, 8, 2], [1746, 7, 2], [1747, 7, 2], [1748, 9, 2], [1749, 8, 2], [1750, 6, 2], [1751, 9, 2], [1752, 5, 2], [1753, 2, 2], [1754, 2, 2], [1755, 2, 2], [1756, 3, 2], [1757, 9, 2], [1758, 8, 2], [1759, 8, 2], [1760, 8, 3], [1761, 6, 2], [1762, 4, 2], [1763, 4, 2], [1764, 4, 2], [1765, 4, 2], [1766, 2, 3], [1767, 4, 3], [1768, 6, 2], [1769, 0, 2], [1770, 7, 2], [1771, 0, 2], [1772, 7, 2], [1773, 8, 2], [1774, 2, 2], [1775, 0, 2], [1776, 8, 2], [1777, 8, 2], [1778, 3, 2], [1779, 6, 2], [1780, 8, 2], [1781, 6, 2], [1782, 6, 2], [1783, 8, 2], [1784, 6, 2], [1785, 5, 2], [1786, 1, 2], [1787, 1, 2], [1788, 8, 2], [1789, 7, 3], [1790, 8, 2], [1791, 3, 2], [1792, 6, 2], [1793, 8, 2], [1794, 9, 2], [1795, 5, 2], [1796, 0, 2], [1797, 0, 2], [1798, 0, 2], [1799, 3, 2], [1800, 2, 2], [1801, 6, 2], [1802, 6, 2], [1803, 7, 2], [1804, 8, 2], [1805, 3, 3], [1806, 5, 2], [1807, 1, 2], [1808, 4, 2], [1809, 3, 2], [1810, 5, 2], [1811, 9, 2], [1812, 4, 2], [1813, 5, 2], [1814, 4, 3], [1815, 1, 2], [1816, 1, 2], [1817, 5, 2], [1818, 4, 2], [1819, 0, 2], [1820, 9, 2], [1821, 7, 3], [1822, 1, 3], [1823, 2, 2], [1824, 5, 2], [1825, 7, 2], [1826, 9, 2], [1827, 4, 2], [1828, 0, 2], [1829, 3, 3], [1830, 6, 3], [1831, 1, 2], [1832, 7, 2], [1833, 7, 3], [1834, 5, 3], [1835, 6, 2], [1836, 3, 2], [1837, 0, 2], [1838, 1, 2], [1839, 1, 2], [1840, 4, 2], [1841, 2, 2], [1842, 4, 2], [1843, 3, 3], [1844, 6, 2], [1845, 4, 2], [1846, 7, 2], [1847, 5, 2], [1848, 7, 2], [1849, 6, 3], [1850, 9, 2], [1851, 7, 2], [1852, 2, 2], [1853, 8, 2], [1854, 4, 2], [1855, 9, 2], [1856, 8, 2], [1857, 0, 2], [1858, 7, 2], [1859, 1, 2], [1860, 1, 2], [1861, 2, 2], [1862, 3, 2], [1863, 3, 2], [1864, 5, 2], [1865, 4, 2], [1866, 6, 2], [1867, 5, 2], [1868, 0, 2], [1869, 6, 2], [1870, 3, 2], [1871, 7, 2], [1872, 3, 2], [1873, 8, 2], [1874, 2, 2], [1875, 9, 3], [1876, 0, 2], [1877, 0, 2], [1878, 9, 2], [1879, 1, 2], [1880, 2, 2], [1881, 2, 2], [1882, 9, 2], [1883, 3, 2], [1884, 9, 2], [1885, 4, 2], [1886, 6, 2], [1887, 5, 2], [1888, 2, 3], [1889, 6, 2], [1890, 6, 2], [1891, 7, 2], [1892, 6, 2], [1893, 8, 2], [1894, 2, 2], [1895, 9, 2], [1896, 2, 2], [1897, 0, 2], [1898, 6, 2], [1899, 7, 2], [1900, 2, 2], [1901, 8, 2], [1902, 6, 2], [1903, 9, 2], [1904, 0, 2], [1905, 9, 2], [1906, 6, 2], [1907, 0, 2], [1908, 3, 2], [1909, 1, 2], [1910, 1, 2], [1911, 4, 2], [1912, 9, 2], [1913, 5, 3], [1914, 8, 2], [1915, 1, 2], [1916, 0, 2], [1917, 6, 2], [1918, 6, 2], [1919, 7, 2], [1920, 2, 2], [1921, 3, 3], [1922, 4, 2], [1923, 2, 2], [1924, 3, 2], [1925, 9, 2], [1926, 0, 2], [1927, 0, 2], [1928, 4, 2], [1929, 5, 2], [1930, 0, 2], [1931, 6, 2], [1932, 4, 2], [1933, 7, 2], [1934, 4, 2], [1935, 3, 2], [1936, 1, 2], [1937, 9, 2], [1938, 3, 2], [1939, 9, 3], [1940, 9, 2], [1941, 3, 2], [1942, 1, 2], [1943, 8, 2], [1944, 7, 2], [1945, 1, 2], [1946, 7, 2], [1947, 2, 2], [1948, 8, 2], [1949, 9, 2], [1950, 9, 2], [1951, 6, 2], [1952, 2, 2], [1953, 7, 2], [1954, 2, 2], [1955, 5, 2], [1956, 0, 2], [1957, 6, 2], [1958, 7, 2], [1959, 3, 3], [1960, 9, 2], [1961, 5, 2], [1962, 9, 2], [1963, 0, 3], [1964, 8, 2], [1965, 5, 2], [1966, 8, 2], [1967, 4, 2], [1968, 9, 3], [1969, 0, 3], [1970, 5, 2], [1971, 3, 3], [1972, 2, 2], [1973, 4, 2], [1974, 8, 2], [1975, 7, 2], [1976, 4, 2], [1977, 1, 2], [1978, 5, 2], [1979, 4, 2], [1980, 6, 2], [1981, 3, 2], [1982, 7, 2], [1983, 7, 3], [1984, 9, 2], [1985, 6, 2], [1986, 6, 2], [1987, 2, 2], [1988, 2, 3], [1989, 1, 2], [1990, 6, 3], [1991, 5, 2], [1992, 4, 2], [1993, 5, 2], [1994, 3, 3], [1995, 0, 2], [1996, 5, 2], [1997, 5, 2], [1998, 2, 2], [1999, 0, 2], [2000, 5, 2], [2001, 8, 2], [2002, 8, 2], [2003, 4, 2], [2004, 2, 3], [2005, 6, 2], [2006, 9, 2], [2007, 7, 2], [2008, 1, 3], [2009, 0, 2], [2010, 2, 2], [2011, 3, 3], [2012, 1, 2], [2013, 8, 2], [2014, 7, 2], [2015, 1, 2], [2016, 8, 2], [2017, 2, 2], [2018, 7, 2], [2019, 2, 2], [2020, 6, 2], [2021, 3, 2], [2022, 2, 2], [2023, 3, 2], [2024, 7, 2], [2025, 6, 2], [2026, 8, 2], [2027, 7, 2], [2028, 5, 2], [2029, 3, 2], [2030, 8, 2], [2031, 4, 2], [2032, 4, 2], [2033, 9, 2], [2034, 4, 2], [2035, 6, 2], [2036, 4, 2], [2037, 5, 2], [2038, 5, 2], [2039, 1, 2], [2040, 1, 2], [2041, 9, 3], [2042, 3, 2], [2043, 8, 2], [2044, 6, 2], [2045, 1, 2], [2046, 4, 2], [2047, 1, 2], [2048, 7, 2], [2049, 5, 2], [2050, 4, 2], [2051, 0, 2], [2052, 4, 2], [2053, 2, 2], [2054, 7, 2], [2055, 7, 2], [2056, 5, 2], [2057, 8, 2], [2058, 0, 4], [2059, 6, 2], [2060, 9, 2], [2061, 6, 2], [2062, 6, 2], [2063, 8, 2], [2064, 7, 2], [2065, 2, 2], [2066, 0, 2], [2067, 8, 2], [2068, 8, 3], [2069, 4, 2], [2070, 8, 2], [2071, 4, 2], [2072, 4, 2], [2073, 2, 2], [2074, 3, 2], [2075, 2, 2], [2076, 3, 2], [2077, 8, 2], [2078, 2, 2], [2079, 0, 2], [2080, 5, 2], [2081, 0, 2], [2082, 0, 2], [2083, 1, 2], [2084, 0, 2], [2085, 2, 2], [2086, 1, 2], [2087, 3, 2], [2088, 3, 2], [2089, 4, 2], [2090, 7, 2], [2091, 5, 2], [2092, 3, 2], [2093, 6, 2], [2094, 1, 2], [2095, 7, 2], [2096, 6, 2], [2097, 8, 3], [2098, 3, 2], [2099, 9, 2], [2100, 0, 3], [2101, 0, 2], [2102, 7, 2], [2103, 1, 2], [2104, 2, 2], [2105, 2, 3], [2106, 4, 2], [2107, 3, 2], [2108, 7, 2], [2109, 4, 2], [2110, 1, 2], [2111, 5, 2], [2112, 0, 2], [2113, 6, 3], [2114, 3, 2], [2115, 7, 2], [2116, 9, 2], [2117, 8, 2], [2118, 7, 2], [2119, 9, 2], [2120, 5, 2], [2121, 0, 2], [2122, 1, 2], [2123, 1, 3], [2124, 8, 2], [2125, 2, 2], [2126, 6, 2], [2127, 3, 2], [2128, 3, 2], [2129, 4, 2], [2130, 3, 2], [2131, 5, 2], [2132, 3, 2], [2133, 7, 2], [2134, 1, 2], [2135, 8, 2], [2136, 1, 2], [2137, 9, 2], [2138, 6, 2], [2139, 8, 2], [2140, 9, 2], [2141, 9, 3], [2142, 7, 2], [2143, 5, 2], [2144, 0, 2], [2145, 7, 2], [2146, 3, 2], [2147, 0, 2], [2148, 6, 2], [2149, 3, 2], [2150, 8, 2], [2151, 1, 2], [2152, 6, 2], [2153, 6, 2], [2154, 1, 2], [2155, 8, 2], [2156, 6, 2], [2157, 4, 2], [2158, 6, 3], [2159, 1, 2], [2160, 0, 2], [2161, 7, 2], [2162, 1, 2], [2163, 6, 2], [2164, 4, 2], [2165, 5, 2], [2166, 1, 2], [2167, 6, 2], [2168, 7, 2], [2169, 4, 2], [2170, 8, 2], [2171, 2, 2], [2172, 5, 2], [2173, 7, 2], [2174, 3, 2], [2175, 8, 2], [2176, 4, 2], [2177, 1, 2], [2178, 6, 2], [2179, 3, 2], [2180, 3, 2], [2181, 4, 2], [2182, 5, 2], [2183, 3, 2], [2184, 2, 2], [2185, 4, 2], [2186, 5, 3], [2187, 7, 2], [2188, 1, 2], [2189, 2, 3], [2190, 4, 2], [2191, 0, 2], [2192, 0, 2], [2193, 5, 3], [2194, 8, 2], [2195, 0, 2], [2196, 6, 2], [2197, 1, 2], [2198, 1, 2], [2199, 9, 2], [2200, 3, 2], [2201, 2, 4], [2202, 1, 2], [2203, 3, 2], [2204, 4, 2], [2205, 2, 2], [2206, 4, 2], [2207, 3, 2], [2208, 4, 2], [2209, 5, 2], [2210, 8, 3], [2211, 5, 2], [2212, 6, 2], [2213, 7, 2], [2214, 6, 2], [2215, 8, 2], [2216, 9, 2], [2217, 4, 4], [2218, 0, 3], [2219, 9, 2], [2220, 4, 2], [2221, 9, 2], [2222, 4, 2], [2223, 7, 2], [2224, 4, 2], [2225, 1, 2], [2226, 6, 2], [2227, 1, 3], [2228, 3, 2], [2229, 7, 3], [2230, 3, 2], [2231, 8, 2], [2232, 3, 2], [2233, 3, 2], [2234, 2, 2], [2235, 4, 2], [2236, 4, 2], [2237, 8, 2], [2238, 7, 2], [2239, 6, 2], [2240, 4, 2], [2241, 3, 2], [2242, 6, 2], [2243, 8, 2], [2244, 7, 2], [2245, 0, 2], [2246, 7, 2], [2247, 9, 2], [2248, 5, 2], [2249, 6, 2], [2250, 5, 2], [2251, 2, 2], [2252, 3, 2], [2253, 0, 2], [2254, 4, 3], [2255, 1, 2], [2256, 4, 2], [2257, 0, 2], [2258, 5, 2], [2259, 6, 3], [2260, 1, 2], [2261, 2, 2], [2262, 6, 2], [2263, 3, 2], [2264, 4, 2], [2265, 8, 2], [2266, 5, 2], [2267, 9, 2], [2268, 5, 2], [2269, 0, 2], [2270, 2, 2], [2271, 7, 3], [2272, 5, 2], [2273, 2, 2], [2274, 9, 2], [2275, 3, 2], [2276, 4, 2], [2277, 4, 2], [2278, 0, 2], [2279, 5, 2], [2280, 2, 2], [2281, 5, 3], [2282, 5, 2], [2283, 2, 2], [2284, 9, 2], [2285, 8, 2], [2286, 3, 2], [2287, 5, 3], [2288, 2, 2], [2289, 4, 2], [2290, 4, 2], [2291, 6, 2], [2292, 7, 2], [2293, 6, 3], [2294, 4, 2], [2295, 6, 2], [2296, 6, 2], [2297, 7, 2], [2298, 0, 2], [2299, 9, 2], [2300, 6, 2], [2301, 1, 2], [2302, 8, 2], [2303, 8, 2], [2304, 5, 2], [2305, 2, 2], [2306, 1, 3], [2307, 1, 2], [2308, 5, 2], [2309, 2, 2], [2310, 0, 2], [2311, 6, 2], [2312, 9, 2], [2313, 5, 3], [2314, 2, 2], [2315, 3, 2], [2316, 1, 3], [2317, 4, 2], [2318, 1, 2], [2319, 7, 2], [2320, 6, 2], [2321, 9, 2], [2322, 2, 2], [2323, 4, 2], [2324, 6, 2], [2325, 0, 2], [2326, 1, 2], [2327, 0, 2], [2328, 5, 2], [2329, 5, 2], [2330, 5, 2], [2331, 9, 2], [2332, 2, 2], [2333, 0, 2], [2334, 4, 2], [2335, 1, 2], [2336, 1, 2], [2337, 2, 3], [2338, 4, 2], [2339, 3, 2], [2340, 0, 2], [2341, 4, 2], [2342, 2, 2], [2343, 5, 2], [2344, 7, 2], [2345, 6, 2], [2346, 2, 2], [2347, 7, 2], [2348, 7, 2], [2349, 8, 2], [2350, 3, 2], [2351, 9, 2], [2352, 0, 2], [2353, 0, 2], [2354, 2, 2], [2355, 1, 2], [2356, 1, 3], [2357, 2, 2], [2358, 8, 2], [2359, 3, 2], [2360, 4, 2], [2361, 4, 2], [2362, 1, 2], [2363, 5, 3], [2364, 9, 2], [2365, 6, 2], [2366, 1, 2], [2367, 7, 2], [2368, 5, 2], [2369, 8, 2], [2370, 9, 2], [2371, 9, 3], [2372, 6, 2], [2373, 0, 2], [2374, 1, 2], [2375, 1, 2], [2376, 7, 2], [2377, 2, 2], [2378, 8, 2], [2379, 3, 2], [2380, 7, 2], [2381, 7, 2], [2382, 8, 2], [2383, 8, 2], [2384, 8, 2], [2385, 9, 2], [2386, 7, 2], [2387, 6, 2], [2388, 8, 2], [2389, 2, 2], [2390, 4, 3], [2391, 7, 2], [2392, 4, 2], [2393, 1, 2], [2394, 8, 2], [2395, 5, 2], [2396, 0, 2], [2397, 6, 2], [2398, 9, 3], [2399, 2, 3], [2400, 8, 2], [2401, 5, 2], [2402, 2, 3], [2403, 0, 2], [2404, 0, 2], [2405, 5, 2], [2406, 4, 2], [2407, 4, 3], [2408, 3, 2], [2409, 2, 2], [2410, 1, 2], [2411, 0, 2], [2412, 5, 2], [2413, 8, 2], [2414, 5, 2], [2415, 1, 2], [2416, 4, 2], [2417, 7, 2], [2418, 2, 3], [2419, 1, 2], [2420, 4, 2], [2421, 8, 2], [2422, 6, 2], [2423, 3, 2], [2424, 4, 2], [2425, 8, 2], [2426, 1, 2], [2427, 7, 2], [2428, 5, 2], [2429, 1, 2], [2430, 3, 2], [2431, 7, 2], [2432, 1, 2], [2433, 7, 2], [2434, 9, 2], [2435, 0, 2], [2436, 0, 2], [2437, 1, 2], [2438, 9, 3], [2439, 4, 2], [2440, 0, 2], [2441, 4, 2], [2442, 8, 2], [2443, 4, 2], [2444, 8, 2], [2445, 5, 2], [2446, 1, 3], [2447, 7, 3], [2448, 1, 2], [2449, 4, 2], [2450, 2, 2], [2451, 4, 2], [2452, 4, 2], [2453, 9, 2], [2454, 2, 2], [2455, 7, 2], [2456, 3, 2], [2457, 2, 2], [2458, 4, 2], [2459, 6, 2], [2460, 9, 2], [2461, 5, 2], [2462, 1, 2], [2463, 3, 2], [2464, 2, 2], [2465, 9, 2], [2466, 4, 3], [2467, 4, 2], [2468, 3, 2], [2469, 3, 2], [2470, 6, 2], [2471, 9, 2], [2472, 2, 2], [2473, 0, 2], [2474, 6, 3], [2475, 8, 3], [2476, 8, 2], [2477, 7, 2], [2478, 5, 2], [2479, 6, 2], [2480, 6, 2], [2481, 3, 2], [2482, 8, 3], [2483, 0, 2], [2484, 4, 2], [2485, 4, 2], [2486, 6, 2], [2487, 6, 3], [2488, 7, 2], [2489, 3, 2], [2490, 4, 2], [2491, 7, 2], [2492, 7, 2], [2493, 0, 2], [2494, 6, 2], [2495, 1, 2], [2496, 6, 2], [2497, 1, 2], [2498, 6, 2], [2499, 2, 2], [2500, 0, 2], [2501, 9, 2], [2502, 7, 2], [2503, 3, 2], [2504, 6, 2], [2505, 1, 2], [2506, 3, 2], [2507, 8, 2], [2508, 2, 2], [2509, 9, 2], [2510, 2, 3], [2511, 8, 2], [2512, 7, 2], [2513, 2, 2], [2514, 9, 2], [2515, 5, 2], [2516, 6, 2], [2517, 2, 2], [2518, 2, 2], [2519, 6, 2], [2520, 4, 2], [2521, 9, 2], [2522, 7, 2], [2523, 6, 2], [2524, 3, 2], [2525, 0, 2], [2526, 0, 2], [2527, 5, 2], [2528, 0, 2], [2529, 3, 3], [2530, 1, 2], [2531, 3, 2], [2532, 0, 3], [2533, 6, 2], [2534, 2, 2], [2535, 3, 2], [2536, 3, 2], [2537, 5, 2], [2538, 0, 2], [2539, 0, 2], [2540, 7, 2], [2541, 3, 2], [2542, 4, 2], [2543, 7, 2], [2544, 5, 2], [2545, 6, 2], [2546, 4, 2], [2547, 1, 2], [2548, 4, 2], [2549, 5, 2], [2550, 2, 2], [2551, 5, 2], [2552, 1, 2], [2553, 9, 2], [2554, 5, 2], [2555, 8, 2], [2556, 6, 2], [2557, 0, 2], [2558, 7, 2], [2559, 9, 3], [2560, 4, 2], [2561, 0, 2], [2562, 9, 2], [2563, 1, 2], [2564, 3, 2], [2565, 2, 2], [2566, 5, 2], [2567, 3, 2], [2568, 3, 2], [2569, 4, 2], [2570, 6, 2], [2571, 5, 2], [2572, 1, 2], [2573, 6, 2], [2574, 7, 2], [2575, 7, 2], [2576, 7, 2], [2577, 8, 2], [2578, 4, 2], [2579, 9, 2], [2580, 3, 2], [2581, 0, 3], [2582, 0, 2], [2583, 1, 2], [2584, 0, 2], [2585, 2, 2], [2586, 0, 3], [2587, 3, 2], [2588, 6, 3], [2589, 4, 2], [2590, 6, 2], [2591, 7, 2], [2592, 5, 3], [2593, 8, 2], [2594, 1, 2], [2595, 9, 2], [2596, 4, 2], [2597, 0, 2], [2598, 8, 2], [2599, 1, 2], [2600, 9, 2], [2601, 2, 2], [2602, 6, 2], [2603, 3, 3], [2604, 1, 2], [2605, 5, 2], [2606, 0, 2], [2607, 6, 2], [2608, 4, 2], [2609, 7, 2], [2610, 8, 2], [2611, 8, 2], [2612, 7, 2], [2613, 9, 2], [2614, 6, 2], [2615, 0, 2], [2616, 1, 2], [2617, 0, 2], [2618, 7, 2], [2619, 1, 2], [2620, 5, 2], [2621, 0, 2], [2622, 5, 2], [2623, 1, 2], [2624, 0, 2], [2625, 2, 2], [2626, 2, 2], [2627, 3, 3], [2628, 8, 2], [2629, 0, 2], [2630, 1, 2], [2631, 6, 2], [2632, 3, 2], [2633, 9, 2], [2634, 7, 2], [2635, 6, 2], [2636, 8, 2], [2637, 6, 2], [2638, 6, 2], [2639, 5, 2], [2640, 9, 2], [2641, 2, 2], [2642, 0, 2], [2643, 9, 2], [2644, 6, 2], [2645, 1, 2], [2646, 5, 2], [2647, 4, 2], [2648, 2, 2], [2649, 9, 2], [2650, 7, 2], [2651, 5, 2], [2652, 3, 2], [2653, 7, 2], [2654, 1, 2], [2655, 5, 3], [2656, 6, 2], [2657, 6, 2], [2658, 7, 2], [2659, 7, 2], [2660, 3, 2], [2661, 3, 2], [2662, 6, 2], [2663, 1, 2], [2664, 2, 2], [2665, 4, 2], [2666, 7, 2], [2667, 1, 2], [2668, 8, 2], [2669, 3, 2], [2670, 2, 2], [2671, 3, 2], [2672, 8, 2], [2673, 7, 3], [2674, 5, 2], [2675, 3, 2], [2676, 7, 2], [2677, 9, 2], [2678, 8, 2], [2679, 8, 2], [2680, 6, 2], [2681, 8, 2], [2682, 8, 3], [2683, 8, 2], [2684, 2, 2], [2685, 8, 2], [2686, 4, 2], [2687, 8, 2], [2688, 1, 2], [2689, 4, 2], [2690, 5, 2], [2691, 7, 2], [2692, 1, 2], [2693, 2, 2], [2694, 2, 3], [2695, 1, 4], [2696, 9, 2], [2697, 9, 2], [2698, 5, 2], [2699, 8, 2], [2700, 2, 2], [2701, 7, 2], [2702, 9, 2], [2703, 9, 2], [2704, 7, 2], [2705, 3, 3], [2706, 7, 2], [2707, 3, 2], [2708, 1, 2], [2709, 0, 2], [2710, 6, 2], [2711, 7, 2], [2712, 9, 2], [2713, 5, 2], [2714, 2, 2], [2715, 4, 2], [2716, 1, 2], [2717, 1, 2], [2718, 0, 2], [2719, 1, 2], [2720, 3, 2], [2721, 2, 2], [2722, 9, 2], [2723, 6, 2], [2724, 4, 2], [2725, 1, 2], [2726, 3, 2], [2727, 5, 2], [2728, 9, 3], [2729, 0, 2], [2730, 1, 3], [2731, 1, 2], [2732, 4, 2], [2733, 2, 2], [2734, 3, 2], [2735, 3, 2], [2736, 0, 2], [2737, 4, 2], [2738, 2, 2], [2739, 5, 2], [2740, 3, 2], [2741, 6, 2], [2742, 4, 2], [2743, 7, 2], [2744, 5, 2], [2745, 0, 2], [2746, 0, 2], [2747, 1, 2], [2748, 2, 2], [2749, 2, 2], [2750, 7, 2], [2751, 3, 2], [2752, 7, 3], [2753, 4, 2], [2754, 7, 2], [2755, 5, 2], [2756, 6, 2], [2757, 6, 2], [2758, 5, 2], [2759, 7, 2], [2760, 3, 2], [2761, 8, 2], [2762, 1, 2], [2763, 9, 2], [2764, 9, 2], [2765, 0, 3], [2766, 7, 2], [2767, 1, 2], [2768, 8, 2], [2769, 2, 3], [2770, 0, 2], [2771, 3, 2], [2772, 4, 2], [2773, 4, 3], [2774, 3, 2], [2775, 5, 2], [2776, 1, 2], [2777, 6, 3], [2778, 7, 2], [2779, 9, 2], [2780, 5, 4], [2781, 8, 2], [2782, 0, 2], [2783, 2, 2], [2784, 1, 2], [2785, 6, 2], [2786, 3, 3], [2787, 9, 2], [2788, 3, 2], [2789, 6, 2], [2790, 2, 2], [2791, 1, 2], [2792, 2, 3], [2793, 9, 2], [2794, 1, 2], [2795, 9, 2], [2796, 3, 2], [2797, 9, 2], [2798, 9, 2], [2799, 4, 2], [2800, 4, 3], [2801, 4, 2], [2802, 2, 2], [2803, 3, 2], [2804, 9, 2], [2805, 8, 2], [2806, 0, 2], [2807, 1, 2], [2808, 4, 2], [2809, 4, 3], [2810, 8, 2], [2811, 1, 2], [2812, 2, 2], [2813, 2, 2], [2814, 7, 2], [2815, 9, 2], [2816, 3, 2], [2817, 0, 2], [2818, 3, 2], [2819, 4, 2], [2820, 3, 2], [2821, 9, 2], [2822, 6, 2], [2823, 1, 2], [2824, 2, 2], [2825, 7, 2], [2826, 0, 3], [2827, 4, 2], [2828, 6, 2], [2829, 4, 2], [2830, 1, 2], [2831, 1, 2], [2832, 4, 2], [2833, 8, 2], [2834, 3, 2], [2835, 7, 2], [2836, 6, 2], [2837, 6, 3], [2838, 2, 2], [2839, 0, 2], [2840, 2, 2], [2841, 8, 2], [2842, 8, 2], [2843, 1, 2], [2844, 7, 2], [2845, 8, 2], [2846, 2, 2], [2847, 2, 3], [2848, 7, 2], [2849, 6, 2], [2850, 6, 2], [2851, 2, 2], [2852, 7, 2], [2853, 1, 3], [2854, 0, 2], [2855, 2, 2], [2856, 4, 2], [2857, 5, 2], [2858, 1, 2], [2859, 4, 2], [2860, 9, 2], [2861, 5, 2], [2862, 6, 2], [2863, 6, 2], [2864, 0, 2], [2865, 7, 2], [2866, 2, 2], [2867, 7, 2], [2868, 5, 2], [2869, 5, 2], [2870, 1, 2], [2871, 3, 2], [2872, 1, 2], [2873, 0, 2], [2874, 4, 2], [2875, 2, 2], [2876, 4, 3], [2877, 2, 2], [2878, 1, 3], [2879, 2, 2], [2880, 6, 2], [2881, 7, 2], [2882, 0, 2], [2883, 3, 2], [2884, 6, 2], [2885, 5, 2], [2886, 3, 2], [2887, 2, 3], [2888, 4, 2], [2889, 1, 3], [2890, 0, 2], [2891, 4, 2], [2892, 2, 2], [2893, 4, 2], [2894, 1, 2], [2895, 3, 2], [2896, 4, 2], [2897, 0, 2], [2898, 6, 2], [2899, 0, 2], [2900, 5, 2], [2901, 8, 2], [2902, 4, 2], [2903, 7, 2], [2904, 0, 2], [2905, 3, 2], [2906, 1, 3], [2907, 1, 2], [2908, 2, 3], [2909, 7, 2], [2910, 6, 2], [2911, 9, 2], [2912, 5, 2], [2913, 6, 2], [2914, 0, 2], [2915, 3, 2], [2916, 5, 2], [2917, 3, 2], [2918, 1, 2], [2919, 0, 2], [2920, 1, 3], [2921, 5, 2], [2922, 4, 2], [2923, 6, 2], [2924, 9, 2], [2925, 6, 2], [2926, 3, 2], [2927, 8, 2], [2928, 5, 2], [2929, 7, 2], [2930, 6, 2], [2931, 3, 2], [2932, 1, 2], [2933, 5, 2], [2934, 9, 2], [2935, 0, 2], [2936, 2, 2], [2937, 1, 2], [2938, 1, 2], [2939, 2, 2], [2940, 8, 2], [2941, 3, 2], [2942, 8, 2], [2943, 4, 2], [2944, 0, 2], [2945, 5, 2], [2946, 5, 2], [2947, 6, 2], [2948, 5, 3], [2949, 7, 2], [2950, 7, 2], [2951, 8, 2], [2952, 0, 2], [2953, 9, 2], [2954, 6, 2], [2955, 0, 2], [2956, 9, 2], [2957, 1, 2], [2958, 8, 2], [2959, 2, 2], [2960, 3, 2], [2961, 3, 2], [2962, 4, 2], [2963, 4, 2], [2964, 3, 2], [2965, 5, 3], [2966, 5, 2], [2967, 6, 2], [2968, 5, 2], [2969, 7, 2], [2970, 1, 2], [2971, 8, 2], [2972, 8, 2], [2973, 9, 2], [2974, 0, 3], [2975, 0, 2], [2976, 2, 2], [2977, 1, 3], [2978, 6, 2], [2979, 2, 2], [2980, 7, 2], [2981, 3, 2], [2982, 7, 3], [2983, 4, 2], [2984, 7, 2], [2985, 7, 2], [2986, 7, 2], [2987, 8, 3], [2988, 1, 2], [2989, 9, 2], [2990, 4, 2], [2991, 8, 2], [2992, 6, 2], [2993, 5, 3], [2994, 1, 2], [2995, 7, 2], [2996, 0, 2], [2997, 9, 2], [2998, 1, 2], [2999, 5, 2], [3000, 9, 2], [3001, 0, 2], [3002, 8, 2], [3003, 8, 2], [3004, 1, 2], [3005, 3, 2], [3006, 2, 2], [3007, 5, 2], [3008, 7, 2], [3009, 4, 2], [3010, 7, 2], [3011, 8, 2], [3012, 0, 2], [3013, 3, 2], [3014, 8, 2], [3015, 0, 2], [3016, 0, 2], [3017, 2, 2], [3018, 4, 2], [3019, 1, 2], [3020, 9, 2], [3021, 0, 2], [3022, 9, 2], [3023, 2, 2], [3024, 0, 2], [3025, 5, 2], [3026, 8, 2], [3027, 8, 2], [3028, 8, 2], [3029, 8, 2], [3030, 9, 2], [3031, 5, 2], [3032, 8, 2], [3033, 3, 3], [3034, 3, 2], [3035, 0, 2], [3036, 6, 2], [3037, 4, 2], [3038, 4, 3], [3039, 4, 2], [3040, 8, 2], [3041, 1, 2], [3042, 2, 2], [3043, 6, 3], [3044, 9, 2], [3045, 1, 2], [3046, 6, 2], [3047, 3, 2], [3048, 3, 2], [3049, 0, 2], [3050, 6, 2], [3051, 3, 4], [3052, 4, 2], [3053, 6, 2], [3054, 2, 2], [3055, 9, 3], [3056, 4, 2], [3057, 3, 2], [3058, 6, 2], [3059, 7, 2], [3060, 7, 2], [3061, 4, 2], [3062, 5, 2], [3063, 9, 2], [3064, 2, 2], [3065, 7, 2], [3066, 8, 2], [3067, 0, 2], [3068, 1, 2], [3069, 9, 2], [3070, 1, 2], [3071, 4, 2], [3072, 4, 2], [3073, 8, 2], [3074, 4, 2], [3075, 3, 2], [3076, 9, 2], [3077, 2, 2], [3078, 2, 2], [3079, 7, 3], [3080, 1, 2], [3081, 7, 2], [3082, 8, 2], [3083, 9, 2], [3084, 9, 2], [3085, 5, 3], [3086, 8, 2], [3087, 7, 2], [3088, 4, 2], [3089, 6, 2], [3090, 9, 2], [3091, 4, 2], [3092, 4, 2], [3093, 8, 3], [3094, 8, 3], [3095, 9, 2], [3096, 6, 2], [3097, 6, 2], [3098, 6, 2], [3099, 9, 2], [3100, 4, 2], [3101, 4, 2], [3102, 2, 2], [3103, 1, 2], [3104, 9, 2], [3105, 2, 2], [3106, 0, 2], [3107, 0, 2], [3108, 3, 2], [3109, 6, 2], [3110, 4, 2], [3111, 1, 2], [3112, 2, 2], [3113, 1, 2], [3114, 8, 2], [3115, 6, 2], [3116, 7, 2], [3117, 4, 2], [3118, 5, 2], [3119, 8, 2], [3120, 1, 4], [3121, 9, 2], [3122, 1, 2], [3123, 6, 2], [3124, 3, 2], [3125, 4, 2], [3126, 5, 2], [3127, 6, 2], [3128, 0, 2], [3129, 5, 2], [3130, 1, 3], [3131, 0, 2], [3132, 1, 2], [3133, 2, 2], [3134, 2, 3], [3135, 0, 2], [3136, 6, 2], [3137, 5, 2], [3138, 4, 2], [3139, 6, 2], [3140, 7, 2], [3141, 5, 2], [3142, 2, 2], [3143, 0, 2], [3144, 8, 2], [3145, 1, 2], [3146, 9, 2], [3147, 2, 2], [3148, 8, 2], [3149, 1, 2], [3150, 3, 2], [3151, 7, 2], [3152, 8, 2], [3153, 8, 2], [3154, 8, 3], [3155, 1, 2], [3156, 2, 2], [3157, 4, 2], [3158, 8, 2], [3159, 3, 2], [3160, 0, 2], [3161, 2, 2], [3162, 7, 2], [3163, 8, 2], [3164, 9, 2], [3165, 2, 2], [3166, 2, 2], [3167, 7, 3], [3168, 8, 2], [3169, 9, 2], [3170, 5, 2], [3171, 3, 3], [3172, 6, 2], [3173, 9, 2], [3174, 3, 2], [3175, 0, 2], [3176, 2, 2], [3177, 1, 2], [3178, 3, 2], [3179, 2, 2], [3180, 5, 2], [3181, 3, 2], [3182, 4, 2], [3183, 4, 2], [3184, 4, 2], [3185, 5, 2], [3186, 9, 2], [3187, 6, 2], [3188, 5, 2], [3189, 7, 2], [3190, 9, 2], [3191, 8, 2], [3192, 3, 2], [3193, 9, 3], [3194, 4, 2], [3195, 0, 2], [3196, 8, 3], [3197, 1, 3], [3198, 0, 2], [3199, 2, 2], [3200, 2, 2], [3201, 3, 2], [3202, 9, 2], [3203, 4, 2], [3204, 5, 2], [3205, 5, 2], [3206, 7, 2], [3207, 6, 3], [3208, 2, 2], [3209, 7, 2], [3210, 7, 2], [3211, 8, 2], [3212, 1, 2], [3213, 0, 2], [3214, 7, 2], [3215, 3, 2], [3216, 5, 2], [3217, 4, 3], [3218, 4, 2], [3219, 5, 2], [3220, 3, 2], [3221, 6, 3], [3222, 4, 2], [3223, 7, 2], [3224, 2, 2], [3225, 8, 2], [3226, 1, 2], [3227, 9, 2], [3228, 7, 2], [3229, 6, 2], [3230, 1, 2], [3231, 0, 2], [3232, 9, 2], [3233, 3, 2], [3234, 1, 2], [3235, 4, 2], [3236, 7, 2], [3237, 1, 2], [3238, 9, 3], [3239, 4, 2], [3240, 4, 2], [3241, 0, 3], [3242, 2, 2], [3243, 8, 2], [3244, 2, 3], [3245, 6, 2], [3246, 7, 2], [3247, 0, 2], [3248, 0, 2], [3249, 7, 2], [3250, 7, 2], [3251, 8, 2], [3252, 7, 2], [3253, 7, 2], [3254, 8, 2], [3255, 7, 2], [3256, 9, 2], [3257, 9, 2], [3258, 3, 2], [3259, 0, 2], [3260, 4, 2], [3261, 4, 2], [3262, 0, 2], [3263, 9, 2], [3264, 3, 3], [3265, 9, 2], [3266, 5, 2], [3267, 7, 2], [3268, 6, 2], [3269, 0, 2], [3270, 7, 2], [3271, 5, 2], [3272, 1, 2], [3273, 8, 2], [3274, 2, 2], [3275, 5, 2], [3276, 7, 2], [3277, 9, 2], [3278, 4, 3], [3279, 8, 2], [3280, 4, 2], [3281, 8, 2], [3282, 7, 2], [3283, 7, 3], [3284, 9, 2], [3285, 5, 2], [3286, 0, 2], [3287, 6, 2], [3288, 6, 2], [3289, 5, 2], [3290, 4, 2], [3291, 3, 2], [3292, 9, 2], [3293, 8, 2], [3294, 6, 2], [3295, 1, 2], [3296, 9, 2], [3297, 6, 2], [3298, 7, 2], [3299, 8, 2], [3300, 2, 3], [3301, 5, 2], [3302, 9, 2], [3303, 9, 2], [3304, 2, 2], [3305, 2, 3], [3306, 1, 2], [3307, 2, 3], [3308, 2, 3], [3309, 0, 2], [3310, 9, 2], [3311, 9, 3], [3312, 4, 2], [3313, 2, 2], [3314, 3, 2], [3315, 4, 2], [3316, 9, 2], [3317, 7, 3], [3318, 3, 2], [3319, 3, 2], [3320, 3, 2], [3321, 1, 2], [3322, 9, 2], [3323, 3, 2], [3324, 7, 4], [3325, 6, 2], [3326, 5, 2], [3327, 6, 2], [3328, 0, 3], [3329, 2, 2], [3330, 6, 2], [3331, 1, 2], [3332, 3, 2], [3333, 2, 2], [3334, 4, 2], [3335, 6, 2], [3336, 3, 2], [3337, 0, 2], [3338, 8, 2], [3339, 2, 2], [3340, 4, 2], [3341, 2, 4], [3342, 2, 2], [3343, 7, 2], [3344, 1, 2], [3345, 1, 2], [3346, 9, 2], [3347, 3, 2], [3348, 9, 2], [3349, 7, 2], [3350, 4, 2], [3351, 4, 2], [3352, 4, 2], [3353, 8, 2], [3354, 8, 2], [3355, 9, 2], [3356, 5, 2], [3357, 2, 2], [3358, 3, 2], [3359, 9, 2], [3360, 4, 4], [3361, 5, 2], [3362, 2, 2], [3363, 6, 2], [3364, 6, 2], [3365, 8, 2], [3366, 6, 2], [3367, 0, 2], [3368, 7, 2], [3369, 0, 2], [3370, 4, 2], [3371, 9, 2], [3372, 7, 2], [3373, 1, 2], [3374, 9, 2], [3375, 1, 2], [3376, 0, 2], [3377, 0, 2], [3378, 5, 2], [3379, 1, 2], [3380, 1, 2], [3381, 2, 2], [3382, 9, 3], [3383, 3, 2], [3384, 5, 2], [3385, 5, 2], [3386, 3, 2], [3387, 6, 2], [3388, 4, 2], [3389, 9, 3], [3390, 2, 2], [3391, 0, 2], [3392, 6, 2], [3393, 1, 2], [3394, 1, 2], [3395, 2, 2], [3396, 0, 2], [3397, 3, 2], [3398, 9, 2], [3399, 4, 2], [3400, 3, 2], [3401, 5, 2], [3402, 3, 2], [3403, 6, 2], [3404, 3, 2], [3405, 7, 2], [3406, 1, 3], [3407, 8, 2], [3408, 7, 2], [3409, 0, 2], [3410, 0, 2], [3411, 1, 2], [3412, 1, 2], [3413, 2, 2], [3414, 9, 2], [3415, 3, 2], [3416, 5, 2], [3417, 4, 2], [3418, 1, 2], [3419, 5, 2], [3420, 8, 2], [3421, 6, 2], [3422, 3, 2], [3423, 7, 2], [3424, 3, 2], [3425, 8, 2], [3426, 7, 2], [3427, 1, 2], [3428, 7, 2], [3429, 0, 2], [3430, 1, 2], [3431, 1, 2], [3432, 8, 2], [3433, 5, 2], [3434, 0, 2], [3435, 3, 2], [3436, 4, 2], [3437, 4, 2], [3438, 8, 2], [3439, 4, 2], [3440, 1, 2], [3441, 0, 2], [3442, 7, 2], [3443, 0, 2], [3444, 2, 2], [3445, 6, 2], [3446, 8, 2], [3447, 9, 2], [3448, 7, 2], [3449, 6, 2], [3450, 4, 2], [3451, 6, 2], [3452, 3, 2], [3453, 5, 2], [3454, 6, 2], [3455, 4, 2], [3456, 1, 2], [3457, 4, 2], [3458, 4, 2], [3459, 4, 2], [3460, 3, 2], [3461, 0, 2], [3462, 3, 2], [3463, 7, 2], [3464, 1, 2], [3465, 9, 2], [3466, 3, 2], [3467, 5, 3], [3468, 1, 2], [3469, 7, 2], [3470, 2, 2], [3471, 3, 2], [3472, 3, 2], [3473, 1, 2], [3474, 6, 2], [3475, 4, 2], [3476, 8, 2], [3477, 4, 2], [3478, 1, 2], [3479, 0, 2], [3480, 8, 2], [3481, 9, 2], [3482, 8, 3], [3483, 9, 2], [3484, 4, 2], [3485, 6, 2], [3486, 2, 2], [3487, 1, 2], [3488, 1, 2], [3489, 8, 2], [3490, 0, 2], [3491, 3, 2], [3492, 0, 2], [3493, 8, 2], [3494, 7, 2], [3495, 8, 3], [3496, 4, 2], [3497, 8, 2], [3498, 7, 2], [3499, 8, 3], [3500, 5, 2], [3501, 8, 2], [3502, 8, 3], [3503, 4, 2], [3504, 4, 2], [3505, 7, 2], [3506, 9, 2], [3507, 7, 2], [3508, 9, 2], [3509, 1, 2], [3510, 9, 2], [3511, 9, 2], [3512, 8, 2], [3513, 8, 2], [3514, 0, 2], [3515, 7, 3], [3516, 0, 2], [3517, 8, 2], [3518, 7, 2], [3519, 9, 2], [3520, 6, 2], [3521, 3, 2], [3522, 7, 2], [3523, 3, 3], [3524, 6, 2], [3525, 5, 2], [3526, 8, 2], [3527, 5, 2], [3528, 9, 2], [3529, 0, 2], [3530, 6, 2], [3531, 7, 2], [3532, 1, 2], [3533, 9, 2], [3534, 0, 2], [3535, 5, 2], [3536, 2, 2], [3537, 6, 2], [3538, 7, 2], [3539, 5, 2], [3540, 1, 2], [3541, 0, 2], [3542, 3, 2], [3543, 6, 2], [3544, 9, 2], [3545, 1, 2], [3546, 1, 2], [3547, 4, 3], [3548, 4, 2], [3549, 1, 2], [3550, 3, 2], [3551, 1, 2], [3552, 3, 2], [3553, 2, 2], [3554, 8, 2], [3555, 8, 2], [3556, 7, 2], [3557, 2, 2], [3558, 5, 3], [3559, 6, 2], [3560, 1, 2], [3561, 1, 2], [3562, 0, 2], [3563, 5, 2], [3564, 2, 2], [3565, 0, 2], [3566, 9, 2], [3567, 1, 2], [3568, 0, 2], [3569, 2, 2], [3570, 8, 2], [3571, 3, 2], [3572, 6, 3], [3573, 4, 2], [3574, 2, 2], [3575, 5, 2], [3576, 3, 2], [3577, 6, 2], [3578, 2, 2], [3579, 7, 3], [3580, 5, 3], [3581, 8, 3], [3582, 2, 2], [3583, 9, 2], [3584, 8, 3], [3585, 0, 2], [3586, 6, 2], [3587, 1, 2], [3588, 9, 2], [3589, 2, 2], [3590, 0, 2], [3591, 3, 2], [3592, 1, 2], [3593, 1, 2], [3594, 9, 2], [3595, 5, 2], [3596, 3, 2], [3597, 6, 2], [3598, 9, 2], [3599, 7, 2], [3600, 8, 2], [3601, 8, 2], [3602, 1, 2], [3603, 0, 2], [3604, 1, 2], [3605, 1, 4], [3606, 3, 2], [3607, 2, 2], [3608, 4, 2], [3609, 3, 2], [3610, 0, 2], [3611, 4, 2], [3612, 0, 2], [3613, 5, 2], [3614, 3, 2], [3615, 6, 2], [3616, 8, 2], [3617, 7, 2], [3618, 7, 2], [3619, 8, 2], [3620, 7, 2], [3621, 9, 3], [3622, 0, 2], [3623, 6, 2], [3624, 4, 2], [3625, 4, 2], [3626, 3, 2], [3627, 2, 2], [3628, 1, 2], [3629, 6, 2], [3630, 8, 2], [3631, 4, 2], [3632, 0, 2], [3633, 7, 2], [3634, 5, 2], [3635, 5, 2], [3636, 9, 3], [3637, 5, 2], [3638, 5, 2], [3639, 4, 2], [3640, 7, 2], [3641, 7, 2], [3642, 2, 2], [3643, 8, 2], [3644, 1, 2], [3645, 9, 2], [3646, 6, 2], [3647, 2, 2], [3648, 5, 2], [3649, 9, 2], [3650, 6, 2], [3651, 3, 2], [3652, 4, 2], [3653, 9, 2], [3654, 6, 2], [3655, 3, 2], [3656, 3, 2], [3657, 8, 2], [3658, 8, 2], [3659, 2, 2], [3660, 2, 2], [3661, 0, 3], [3662, 9, 2], [3663, 9, 2], [3664, 8, 2], [3665, 8, 3], [3666, 4, 2], [3667, 0, 2], [3668, 4, 2], [3669, 5, 2], [3670, 3, 2], [3671, 6, 2], [3672, 2, 2], [3673, 0, 2], [3674, 3, 2], [3675, 1, 2], [3676, 2, 2], [3677, 0, 2], [3678, 9, 2], [3679, 2, 2], [3680, 2, 2], [3681, 5, 2], [3682, 5, 2], [3683, 3, 2], [3684, 3, 2], [3685, 5, 2], [3686, 4, 2], [3687, 3, 2], [3688, 8, 2], [3689, 8, 3], [3690, 8, 2], [3691, 0, 2], [3692, 7, 2], [3693, 0, 2], [3694, 4, 2], [3695, 5, 2], [3696, 9, 2], [3697, 4, 2], [3698, 0, 3], [3699, 3, 2], [3700, 6, 2], [3701, 4, 2], [3702, 0, 3], [3703, 1, 2], [3704, 9, 2], [3705, 5, 3], [3706, 6, 2], [3707, 3, 2], [3708, 4, 2], [3709, 0, 3], [3710, 2, 2], [3711, 8, 2], [3712, 2, 2], [3713, 3, 2], [3714, 1, 2], [3715, 0, 2], [3716, 4, 2], [3717, 6, 2], [3718, 7, 3], [3719, 2, 2], [3720, 0, 2], [3721, 7, 2], [3722, 2, 2], [3723, 1, 2], [3724, 4, 2], [3725, 1, 2], [3726, 6, 2], [3727, 8, 2], [3728, 7, 2], [3729, 1, 2], [3730, 8, 2], [3731, 7, 3], [3732, 4, 2], [3733, 1, 2], [3734, 0, 2], [3735, 3, 2], [3736, 6, 2], [3737, 8, 2], [3738, 4, 2], [3739, 4, 2], [3740, 3, 2], [3741, 2, 2], [3742, 9, 2], [3743, 0, 2], [3744, 8, 2], [3745, 9, 2], [3746, 9, 2], [3747, 7, 2], [3748, 2, 2], [3749, 6, 2], [3750, 7, 2], [3751, 7, 2], [3752, 5, 2], [3753, 4, 3], [3754, 3, 2], [3755, 1, 2], [3756, 3, 2], [3757, 6, 2], [3758, 1, 2], [3759, 8, 2], [3760, 9, 3], [3761, 4, 2], [3762, 8, 3], [3763, 1, 2], [3764, 6, 2], [3765, 2, 2], [3766, 8, 2], [3767, 6, 2], [3768, 5, 2], [3769, 7, 2], [3770, 9, 2], [3771, 1, 2], [3772, 6, 2], [3773, 9, 2], [3774, 6, 2], [3775, 8, 2], [3776, 0, 2], [3777, 0, 2], [3778, 0, 2], [3779, 6, 2], [3780, 7, 2], [3781, 9, 2], [3782, 7, 2], [3783, 4, 2], [3784, 9, 2], [3785, 9, 2], [3786, 9, 2], [3787, 9, 2], [3788, 7, 2], [3789, 6, 2], [3790, 7, 2], [3791, 2, 3], [3792, 8, 2], [3793, 3, 2], [3794, 6, 2], [3795, 7, 2], [3796, 9, 2], [3797, 1, 2], [3798, 7, 2], [3799, 2, 2], [3800, 1, 2], [3801, 5, 2], [3802, 1, 2], [3803, 3, 2], [3804, 7, 2], [3805, 7, 3], [3806, 0, 2], [3807, 8, 2], [3808, 6, 2], [3809, 0, 2], [3810, 3, 2], [3811, 1, 2], [3812, 3, 2], [3813, 2, 2], [3814, 6, 2], [3815, 3, 2], [3816, 8, 2], [3817, 4, 3], [3818, 9, 2], [3819, 5, 2], [3820, 6, 2], [3821, 6, 2], [3822, 1, 2], [3823, 7, 2], [3824, 3, 2], [3825, 8, 2], [3826, 2, 2], [3827, 9, 3], [3828, 4, 2], [3829, 0, 2], [3830, 2, 2], [3831, 1, 2], [3832, 5, 2], [3833, 2, 2], [3834, 9, 2], [3835, 3, 2], [3836, 2, 2], [3837, 4, 2], [3838, 4, 2], [3839, 5, 3], [3840, 7, 2], [3841, 6, 2], [3842, 8, 2], [3843, 7, 2], [3844, 3, 3], [3845, 8, 2], [3846, 7, 4], [3847, 9, 2], [3848, 2, 2], [3849, 0, 2], [3850, 1, 2], [3851, 1, 2], [3852, 9, 2], [3853, 2, 2], [3854, 7, 2], [3855, 3, 2], [3856, 6, 2], [3857, 4, 2], [3858, 6, 2], [3859, 5, 2], [3860, 5, 2], [3861, 6, 2], [3862, 4, 2], [3863, 7, 2], [3864, 5, 2], [3865, 8, 2], [3866, 8, 2], [3867, 9, 2], [3868, 7, 2], [3869, 6, 2], [3870, 5, 2], [3871, 2, 2], [3872, 8, 2], [3873, 6, 2], [3874, 9, 2], [3875, 5, 3], [3876, 0, 2], [3877, 4, 2], [3878, 1, 2], [3879, 2, 2], [3880, 2, 3], [3881, 0, 2], [3882, 0, 2], [3883, 8, 3], [3884, 0, 2], [3885, 1, 2], [3886, 2, 2], [3887, 7, 2], [3888, 0, 2], [3889, 1, 2], [3890, 2, 3], [3891, 8, 3], [3892, 8, 3], [3893, 3, 2], [3894, 7, 2], [3895, 7, 2], [3896, 0, 2], [3897, 1, 2], [3898, 1, 2], [3899, 7, 2], [3900, 1, 2], [3901, 1, 2], [3902, 2, 2], [3903, 4, 2], [3904, 9, 2], [3905, 4, 2], [3906, 0, 3], [3907, 5, 2], [3908, 6, 2], [3909, 7, 2], [3910, 6, 2], [3911, 4, 2], [3912, 9, 2], [3913, 9, 2], [3914, 7, 2], [3915, 7, 2], [3916, 7, 3], [3917, 2, 2], [3918, 8, 2], [3919, 6, 2], [3920, 3, 2], [3921, 5, 2], [3922, 5, 2], [3923, 3, 2], [3924, 2, 2], [3925, 9, 3], [3926, 1, 2], [3927, 9, 2], [3928, 8, 3], [3929, 0, 2], [3930, 2, 2], [3931, 8, 2], [3932, 6, 2], [3933, 7, 2], [3934, 2, 2], [3935, 9, 2], [3936, 6, 2], [3937, 0, 2], [3938, 3, 2], [3939, 6, 2], [3940, 7, 2], [3941, 3, 3], [3942, 7, 3], [3943, 0, 2], [3944, 5, 2], [3945, 4, 2], [3946, 4, 3], [3947, 6, 2], [3948, 7, 2], [3949, 3, 2], [3950, 6, 2], [3951, 7, 2], [3952, 6, 2], [3953, 0, 2], [3954, 1, 2], [3955, 1, 2], [3956, 1, 2], [3957, 4, 2], [3958, 8, 2], [3959, 8, 2], [3960, 6, 2], [3961, 8, 2], [3962, 1, 2], [3963, 1, 2], [3964, 0, 2], [3965, 2, 2], [3966, 1, 2], [3967, 9, 2], [3968, 8, 2], [3969, 3, 2], [3970, 9, 2], [3971, 1, 2], [3972, 5, 2], [3973, 4, 3], [3974, 5, 2], [3975, 2, 2], [3976, 8, 2], [3977, 9, 2], [3978, 4, 2], [3979, 8, 2], [3980, 2, 2], [3981, 2, 2], [3982, 9, 2], [3983, 8, 2], [3984, 4, 2], [3985, 6, 2], [3986, 8, 2], [3987, 9, 2], [3988, 5, 2], [3989, 2, 2], [3990, 4, 2], [3991, 9, 2], [3992, 7, 2], [3993, 6, 2], [3994, 6, 2], [3995, 3, 2], [3996, 1, 2], [3997, 3, 2], [3998, 9, 2], [3999, 6, 3], [4000, 7, 2], [4001, 3, 2], [4002, 0, 2], [4003, 1, 2], [4004, 5, 2], [4005, 2, 2], [4006, 8, 3], [4007, 5, 2], [4008, 0, 2], [4009, 0, 2], [4010, 1, 2], [4011, 3, 2], [4012, 1, 2], [4013, 1, 2], [4014, 1, 2], [4015, 5, 2], [4016, 2, 2], [4017, 5, 2], [4018, 6, 3], [4019, 9, 2], [4020, 7, 2], [4021, 8, 2], [4022, 3, 2], [4023, 0, 2], [4024, 7, 2], [4025, 9, 3], [4026, 9, 2], [4027, 0, 2], [4028, 2, 2], [4029, 1, 2], [4030, 6, 2], [4031, 2, 2], [4032, 9, 2], [4033, 3, 2], [4034, 7, 2], [4035, 4, 2], [4036, 8, 2], [4037, 5, 2], [4038, 4, 2], [4039, 6, 2], [4040, 8, 2], [4041, 7, 2], [4042, 7, 2], [4043, 8, 2], [4044, 0, 2], [4045, 9, 2], [4046, 7, 2], [4047, 0, 2], [4048, 5, 2], [4049, 1, 2], [4050, 9, 2], [4051, 2, 2], [4052, 8, 2], [4053, 3, 2], [4054, 6, 2], [4055, 4, 2], [4056, 9, 2], [4057, 5, 2], [4058, 8, 2], [4059, 6, 2], [4060, 9, 2], [4061, 7, 2], [4062, 5, 3], [4063, 8, 2], [4064, 1, 2], [4065, 9, 2], [4066, 1, 2], [4067, 0, 2], [4068, 3, 2], [4069, 1, 2], [4070, 1, 2], [4071, 2, 2], [4072, 6, 2], [4073, 3, 2], [4074, 7, 2], [4075, 4, 2], [4076, 5, 2], [4077, 5, 2], [4078, 6, 2], [4079, 6, 2], [4080, 2, 2], [4081, 7, 2], [4082, 0, 2], [4083, 8, 2], [4084, 8, 2], [4085, 9, 2], [4086, 2, 2], [4087, 6, 2], [4088, 4, 2], [4089, 1, 2], [4090, 6, 2], [4091, 9, 2], [4092, 9, 2], [4093, 9, 2], [4094, 3, 2], [4095, 9, 2], [4096, 2, 2], [4097, 4, 2], [4098, 9, 2], [4099, 4, 2], [4100, 8, 3], [4101, 3, 2], [4102, 4, 3], [4103, 8, 2], [4104, 5, 2], [4105, 1, 3], [4106, 0, 2], [4107, 4, 2], [4108, 0, 2], [4109, 1, 2], [4110, 6, 3], [4111, 2, 2], [4112, 6, 2], [4113, 5, 2], [4114, 4, 2], [4115, 0, 2], [4116, 7, 2], [4117, 9, 2], [4118, 9, 2], [4119, 5, 2], [4120, 1, 2], [4121, 3, 2], [4122, 9, 2], [4123, 0, 2], [4124, 9, 2], [4125, 4, 2], [4126, 5, 2], [4127, 9, 2], [4128, 1, 2], [4129, 1, 2], [4130, 7, 3], [4131, 7, 2], [4132, 4, 2], [4133, 4, 2], [4134, 5, 2], [4135, 4, 2], [4136, 3, 2], [4137, 1, 2], [4138, 3, 2], [4139, 8, 2], [4140, 1, 2], [4141, 7, 2], [4142, 0, 2], [4143, 6, 2], [4144, 2, 2], [4145, 0, 2], [4146, 4, 2], [4147, 8, 2], [4148, 8, 2], [4149, 1, 2], [4150, 6, 2], [4151, 8, 2], [4152, 1, 2], [4153, 2, 2], [4154, 3, 2], [4155, 6, 3], [4156, 3, 2], [4157, 2, 4], [4158, 9, 2], [4159, 0, 2], [4160, 1, 3], [4161, 9, 2], [4162, 1, 2], [4163, 1, 2], [4164, 7, 2], [4165, 2, 2], [4166, 1, 2], [4167, 5, 2], [4168, 5, 3], [4169, 4, 2], [4170, 6, 2], [4171, 5, 2], [4172, 4, 2], [4173, 7, 2], [4174, 4, 2], [4175, 7, 2], [4176, 8, 2], [4177, 5, 2], [4178, 4, 2], [4179, 3, 3], [4180, 4, 2], [4181, 0, 2], [4182, 2, 2], [4183, 2, 2], [4184, 5, 2], [4185, 2, 2], [4186, 1, 2], [4187, 2, 2], [4188, 6, 2], [4189, 7, 2], [4190, 1, 2], [4191, 3, 2], [4192, 5, 2], [4193, 1, 2], [4194, 5, 2], [4195, 4, 2], [4196, 3, 2], [4197, 4, 2], [4198, 6, 2], [4199, 3, 2], [4200, 7, 2], [4201, 0, 2], [4202, 1, 3], [4203, 0, 3], [4204, 2, 2], [4205, 4, 2], [4206, 9, 2], [4207, 7, 3], [4208, 2, 2], [4209, 9, 2], [4210, 6, 2], [4211, 7, 2], [4212, 2, 2], [4213, 8, 2], [4214, 6, 2], [4215, 8, 3], [4216, 0, 2], [4217, 7, 3], [4218, 0, 2], [4219, 9, 2], [4220, 0, 3], [4221, 6, 2], [4222, 9, 2], [4223, 3, 2], [4224, 4, 2], [4225, 1, 2], [4226, 7, 2], [4227, 7, 3], [4228, 4, 2], [4229, 9, 2], [4230, 2, 2], [4231, 6, 2], [4232, 6, 2], [4233, 3, 2], [4234, 3, 2], [4235, 3, 3], [4236, 3, 2], [4237, 1, 2], [4238, 3, 2], [4239, 0, 2], [4240, 4, 2], [4241, 2, 2], [4242, 7, 2], [4243, 6, 2], [4244, 9, 2], [4245, 0, 2], [4246, 3, 2], [4247, 5, 2], [4248, 1, 3], [4249, 6, 3], [4250, 3, 2], [4251, 6, 2], [4252, 4, 3], [4253, 8, 2], [4254, 7, 3], [4255, 7, 2], [4256, 3, 2], [4257, 3, 2], [4258, 8, 2], [4259, 5, 2], [4260, 9, 2], [4261, 8, 2], [4262, 3, 2], [4263, 3, 2], [4264, 4, 2], [4265, 0, 2], [4266, 7, 2], [4267, 1, 2], [4268, 6, 2], [4269, 2, 2], [4270, 0, 2], [4271, 3, 2], [4272, 8, 2], [4273, 7, 2], [4274, 4, 2], [4275, 8, 2], [4276, 3, 2], [4277, 9, 2], [4278, 2, 2], [4279, 0, 2], [4280, 7, 2], [4281, 3, 2], [4282, 8, 2], [4283, 4, 2], [4284, 0, 2], [4285, 7, 2], [4286, 1, 2], [4287, 8, 2], [4288, 0, 2], [4289, 0, 2], [4290, 5, 2], [4291, 1, 2], [4292, 4, 2], [4293, 2, 2], [4294, 1, 2], [4295, 3, 2], [4296, 7, 2], [4297, 4, 2], [4298, 7, 2], [4299, 5, 2], [4300, 1, 2], [4301, 6, 3], [4302, 5, 2], [4303, 7, 2], [4304, 5, 2], [4305, 8, 2], [4306, 9, 2], [4307, 9, 4], [4308, 8, 2], [4309, 5, 2], [4310, 0, 3], [4311, 1, 2], [4312, 5, 2], [4313, 9, 2], [4314, 6, 2], [4315, 9, 2], [4316, 0, 2], [4317, 7, 2], [4318, 4, 2], [4319, 1, 2], [4320, 9, 2], [4321, 0, 2], [4322, 2, 3], [4323, 9, 2], [4324, 8, 2], [4325, 0, 2], [4326, 7, 2], [4327, 5, 2], [4328, 3, 2], [4329, 9, 2], [4330, 7, 2], [4331, 7, 2], [4332, 7, 2], [4333, 1, 3], [4334, 7, 2], [4335, 3, 2], [4336, 4, 3], [4337, 6, 2], [4338, 7, 2], [4339, 3, 2], [4340, 0, 2], [4341, 2, 3], [4342, 3, 2], [4343, 0, 2], [4344, 0, 2], [4345, 9, 2], [4346, 4, 2], [4347, 0, 2], [4348, 8, 2], [4349, 6, 2], [4350, 9, 2], [4351, 1, 2], [4352, 3, 2], [4353, 7, 2], [4354, 7, 2], [4355, 2, 2], [4356, 0, 2], [4357, 8, 2], [4358, 7, 2], [4359, 3, 2], [4360, 6, 2], [4361, 4, 2], [4362, 9, 2], [4363, 7, 2], [4364, 6, 2], [4365, 6, 2], [4366, 7, 2], [4367, 6, 2], [4368, 9, 2], [4369, 3, 3], [4370, 8, 2], [4371, 2, 2], [4372, 7, 2], [4373, 3, 2], [4374, 0, 2], [4375, 8, 2], [4376, 5, 2], [4377, 9, 2], [4378, 9, 2], [4379, 4, 2], [4380, 2, 3], [4381, 8, 2], [4382, 4, 2], [4383, 8, 2], [4384, 8, 2], [4385, 7, 2], [4386, 4, 2], [4387, 1, 2], [4388, 8, 2], [4389, 0, 2], [4390, 1, 2], [4391, 8, 2], [4392, 6, 2], [4393, 7, 2], [4394, 7, 2], [4395, 7, 2], [4396, 7, 2], [4397, 5, 2], [4398, 2, 2], [4399, 9, 2], [4400, 3, 2], [4401, 2, 2], [4402, 6, 2], [4403, 3, 2], [4404, 6, 2], [4405, 1, 3], [4406, 4, 2], [4407, 1, 2], [4408, 6, 2], [4409, 4, 3], [4410, 4, 3], [4411, 5, 2], [4412, 1, 2], [4413, 5, 2], [4414, 2, 2], [4415, 0, 2], [4416, 5, 2], [4417, 4, 4], [4418, 3, 2], [4419, 8, 3], [4420, 1, 2], [4421, 7, 2], [4422, 7, 2], [4423, 4, 2], [4424, 5, 2], [4425, 9, 2], [4426, 6, 2], [4427, 2, 2], [4428, 2, 2], [4429, 3, 2], [4430, 6, 2], [4431, 6, 2], [4432, 7, 2], [4433, 4, 2], [4434, 8, 2], [4435, 1, 2], [4436, 4, 2], [4437, 2, 2], [4438, 4, 2], [4439, 4, 3], [4440, 8, 2], [4441, 1, 2], [4442, 2, 2], [4443, 5, 2], [4444, 0, 2], [4445, 1, 2], [4446, 2, 2], [4447, 9, 3], [4448, 8, 2], [4449, 3, 3], [4450, 5, 2], [4451, 2, 3], [4452, 7, 2], [4453, 0, 2], [4454, 4, 3], [4455, 0, 2], [4456, 9, 2], [4457, 2, 2], [4458, 7, 2], [4459, 9, 2], [4460, 4, 2], [4461, 3, 2], [4462, 5, 2], [4463, 6, 3], [4464, 4, 2], [4465, 0, 3], [4466, 9, 2], [4467, 1, 3], [4468, 8, 2], [4469, 2, 2], [4470, 1, 2], [4471, 3, 2], [4472, 7, 2], [4473, 4, 2], [4474, 2, 2], [4475, 5, 2], [4476, 2, 2], [4477, 6, 2], [4478, 7, 2], [4479, 7, 2], [4480, 5, 2], [4481, 8, 2], [4482, 8, 2], [4483, 9, 2], [4484, 1, 2], [4485, 0, 2], [4486, 1, 2], [4487, 1, 2], [4488, 0, 2], [4489, 2, 2], [4490, 3, 3], [4491, 3, 2], [4492, 1, 2], [4493, 4, 2], [4494, 4, 2], [4495, 5, 2], [4496, 0, 2], [4497, 6, 2], [4498, 4, 2], [4499, 7, 3], [4500, 0, 2], [4501, 8, 2], [4502, 1, 2], [4503, 9, 2], [4504, 1, 2], [4505, 0, 2], [4506, 3, 2], [4507, 1, 2], [4508, 3, 3], [4509, 2, 2], [4510, 3, 2], [4511, 3, 2], [4512, 3, 2], [4513, 4, 2], [4514, 2, 2], [4515, 5, 2], [4516, 7, 2], [4517, 6, 2], [4518, 2, 2], [4519, 7, 2], [4520, 6, 2], [4521, 8, 2], [4522, 4, 2], [4523, 9, 2], [4524, 1, 3], [4525, 8, 2], [4526, 6, 2], [4527, 0, 2], [4528, 7, 2], [4529, 5, 2], [4530, 7, 3], [4531, 6, 2], [4532, 0, 2], [4533, 6, 2], [4534, 1, 2], [4535, 0, 2], [4536, 6, 2], [4537, 8, 2], [4538, 4, 4], [4539, 0, 2], [4540, 4, 2], [4541, 2, 2], [4542, 2, 2], [4543, 3, 2], [4544, 9, 2], [4545, 7, 2], [4546, 6, 2], [4547, 9, 2], [4548, 7, 2], [4549, 4, 2], [4550, 2, 2], [4551, 7, 2], [4552, 3, 2], [4553, 1, 2], [4554, 1, 2], [4555, 9, 3], [4556, 0, 2], [4557, 1, 2], [4558, 5, 2], [4559, 7, 2], [4560, 6, 2], [4561, 1, 2], [4562, 5, 2], [4563, 0, 2], [4564, 4, 2], [4565, 0, 2], [4566, 1, 2], [4567, 4, 2], [4568, 9, 2], [4569, 1, 2], [4570, 3, 2], [4571, 7, 2], [4572, 6, 2], [4573, 5, 2], [4574, 2, 2], [4575, 7, 2], [4576, 2, 2], [4577, 1, 2], [4578, 8, 2], [4579, 3, 2], [4580, 8, 2], [4581, 3, 2], [4582, 8, 2], [4583, 3, 2], [4584, 3, 2], [4585, 1, 2], [4586, 6, 2], [4587, 6, 2], [4588, 0, 2], [4589, 9, 2], [4590, 5, 2], [4591, 7, 2], [4592, 7, 2], [4593, 4, 2], [4594, 9, 2], [4595, 3, 2], [4596, 5, 2], [4597, 0, 2], [4598, 8, 2], [4599, 2, 2], [4600, 5, 2], [4601, 5, 2], [4602, 1, 2], [4603, 2, 2], [4604, 7, 2], [4605, 6, 2], [4606, 9, 2], [4607, 0, 2], [4608, 0, 3], [4609, 8, 2], [4610, 2, 2], [4611, 9, 2], [4612, 6, 4], [4613, 4, 2], [4614, 5, 2], [4615, 3, 2], [4616, 4, 2], [4617, 5, 2], [4618, 7, 2], [4619, 4, 2], [4620, 6, 2], [4621, 8, 3], [4622, 5, 2], [4623, 1, 2], [4624, 0, 2], [4625, 5, 2], [4626, 4, 2], [4627, 9, 2], [4628, 3, 2], [4629, 0, 2], [4630, 9, 2], [4631, 6, 2], [4632, 3, 2], [4633, 4, 2], [4634, 8, 4], [4635, 6, 2], [4636, 4, 2], [4637, 8, 3], [4638, 3, 3], [4639, 1, 2], [4640, 6, 2], [4641, 4, 2], [4642, 0, 2], [4643, 7, 2], [4644, 1, 2], [4645, 5, 3], [4646, 2, 2], [4647, 7, 2], [4648, 2, 2], [4649, 2, 2], [4650, 2, 2], [4651, 2, 2], [4652, 8, 2], [4653, 0, 2], [4654, 1, 2], [4655, 0, 2], [4656, 0, 2], [4657, 1, 2], [4658, 3, 2], [4659, 7, 2], [4660, 6, 2], [4661, 7, 3], [4662, 2, 2], [4663, 9, 2], [4664, 2, 2], [4665, 5, 2], [4666, 5, 4], [4667, 9, 2], [4668, 9, 2], [4669, 8, 3], [4670, 5, 2], [4671, 9, 2], [4672, 7, 2], [4673, 6, 2], [4674, 3, 2], [4675, 8, 3], [4676, 1, 2], [4677, 8, 2], [4678, 9, 2], [4679, 2, 2], [4680, 7, 2], [4681, 3, 2], [4682, 0, 2], [4683, 6, 2], [4684, 8, 2], [4685, 1, 2], [4686, 0, 2], [4687, 2, 2], [4688, 0, 2], [4689, 9, 2], [4690, 9, 2], [4691, 8, 2], [4692, 8, 2], [4693, 9, 2], [4694, 3, 2], [4695, 5, 2], [4696, 1, 2], [4697, 2, 2], [4698, 8, 2], [4699, 6, 2], [4700, 8, 2], [4701, 2, 2], [4702, 6, 2], [4703, 4, 2], [4704, 5, 2], [4705, 8, 2], [4706, 2, 2], [4707, 4, 2], [4708, 1, 3], [4709, 6, 2], [4710, 1, 2], [4711, 5, 2], [4712, 6, 2], [4713, 0, 2], [4714, 2, 2], [4715, 1, 2], [4716, 2, 2], [4717, 2, 2], [4718, 0, 2], [4719, 3, 2], [4720, 9, 3], [4721, 4, 2], [4722, 2, 2], [4723, 5, 2], [4724, 6, 2], [4725, 7, 2], [4726, 7, 2], [4727, 8, 2], [4728, 5, 3], [4729, 0, 3], [4730, 4, 3], [4731, 1, 2], [4732, 6, 2], [4733, 2, 2], [4734, 7, 3], [4735, 3, 2], [4736, 3, 2], [4737, 4, 2], [4738, 0, 2], [4739, 5, 3], [4740, 3, 2], [4741, 6, 2], [4742, 3, 2], [4743, 7, 2], [4744, 0, 2], [4745, 8, 4], [4746, 4, 2], [4747, 9, 3], [4748, 0, 2], [4749, 0, 2], [4750, 1, 2], [4751, 1, 2], [4752, 5, 3], [4753, 2, 2], [4754, 9, 3], [4755, 3, 2], [4756, 0, 2], [4757, 4, 2], [4758, 4, 2], [4759, 7, 2], [4760, 5, 2], [4761, 8, 2], [4762, 3, 2], [4763, 1, 2], [4764, 1, 2], [4765, 6, 2], [4766, 1, 2], [4767, 8, 2], [4768, 4, 2], [4769, 9, 2], [4770, 6, 2], [4771, 9, 2], [4772, 1, 2], [4773, 0, 2], [4774, 7, 2], [4775, 1, 2], [4776, 0, 2], [4777, 2, 2], [4778, 6, 2], [4779, 4, 2], [4780, 4, 2], [4781, 4, 2], [4782, 4, 2], [4783, 3, 2], [4784, 7, 2], [4785, 7, 2], [4786, 5, 2], [4787, 4, 2], [4788, 9, 2], [4789, 4, 2], [4790, 1, 2], [4791, 4, 2], [4792, 3, 2], [4793, 0, 2], [4794, 7, 2], [4795, 3, 2], [4796, 4, 2], [4797, 8, 2], [4798, 4, 2], [4799, 7, 2], [4800, 6, 2], [4801, 5, 2], [4802, 4, 2], [4803, 8, 2], [4804, 0, 2], [4805, 2, 2], [4806, 7, 2], [4807, 1, 3], [4808, 3, 2], [4809, 7, 2], [4810, 1, 2], [4811, 9, 2], [4812, 4, 2], [4813, 1, 2], [4814, 8, 2], [4815, 1, 2], [4816, 9, 2], [4817, 6, 2], [4818, 6, 2], [4819, 2, 2], [4820, 5, 3], [4821, 1, 2], [4822, 4, 2], [4823, 3, 2], [4824, 9, 2], [4825, 8, 2], [4826, 9, 2], [4827, 6, 2], [4828, 6, 2], [4829, 4, 2], [4830, 9, 2], [4831, 9, 2], [4832, 7, 2], [4833, 4, 3], [4834, 8, 2], [4835, 2, 2], [4836, 3, 2], [4837, 4, 2], [4838, 4, 2], [4839, 4, 2], [4840, 7, 2], [4841, 6, 2], [4842, 7, 2], [4843, 2, 2], [4844, 5, 2], [4845, 5, 3], [4846, 2, 2], [4847, 5, 2], [4848, 8, 2], [4849, 0, 2], [4850, 3, 2], [4851, 2, 2], [4852, 0, 2], [4853, 8, 2], [4854, 0, 2], [4855, 0, 2], [4856, 2, 2], [4857, 6, 2], [4858, 7, 3], [4859, 8, 2], [4860, 8, 2], [4861, 1, 2], [4862, 8, 2], [4863, 7, 2], [4864, 3, 2], [4865, 1, 2], [4866, 3, 2], [4867, 6, 2], [4868, 3, 3], [4869, 7, 2], [4870, 0, 2], [4871, 6, 2], [4872, 1, 3], [4873, 8, 2], [4874, 4, 2], [4875, 7, 3], [4876, 7, 2], [4877, 4, 2], [4878, 3, 2], [4879, 9, 2], [4880, 2, 2], [4881, 3, 2], [4882, 6, 2], [4883, 3, 2], [4884, 1, 2], [4885, 5, 2], [4886, 6, 2], [4887, 8, 2], [4888, 7, 2], [4889, 0, 2], [4890, 4, 2], [4891, 3, 2], [4892, 0, 2], [4893, 7, 3], [4894, 9, 2], [4895, 9, 2], [4896, 4, 2], [4897, 7, 2], [4898, 3, 2], [4899, 7, 2], [4900, 1, 2], [4901, 9, 3], [4902, 9, 2], [4903, 1, 2], [4904, 7, 2], [4905, 6, 2], [4906, 0, 2], [4907, 7, 2], [4908, 5, 2], [4909, 8, 3], [4910, 6, 2], [4911, 0, 2], [4912, 9, 2], [4913, 1, 2], [4914, 2, 2], [4915, 2, 2], [4916, 9, 3], [4917, 3, 2], [4918, 0, 2], [4919, 4, 2], [4920, 1, 2], [4921, 5, 2], [4922, 6, 3], [4923, 6, 2], [4924, 1, 2], [4925, 7, 2], [4926, 0, 2], [4927, 8, 2], [4928, 7, 2], [4929, 9, 2], [4930, 6, 2], [4931, 0, 2], [4932, 9, 2], [4933, 1, 2], [4934, 6, 2], [4935, 2, 2], [4936, 9, 2], [4937, 3, 2], [4938, 2, 2], [4939, 4, 2], [4940, 5, 2], [4941, 5, 2], [4942, 1, 2], [4943, 6, 2], [4944, 1, 2], [4945, 7, 2], [4946, 7, 2], [4947, 8, 2], [4948, 5, 2], [4949, 9, 2], [4950, 1, 2], [4951, 0, 2], [4952, 4, 2], [4953, 1, 2], [4954, 4, 2], [4955, 2, 2], [4956, 3, 2], [4957, 3, 2], [4958, 1, 2], [4959, 4, 2], [4960, 1, 2], [4961, 5, 2], [4962, 0, 2], [4963, 6, 2], [4964, 7, 2], [4965, 7, 2], [4966, 3, 2], [4967, 8, 2], [4968, 9, 2], [4969, 5, 3], [4970, 1, 2], [4971, 1, 2], [4972, 1, 2], [4973, 9, 2], [4974, 5, 2], [4975, 9, 2], [4976, 1, 2], [4977, 7, 2], [4978, 1, 2], [4979, 1, 2], [4980, 6, 2], [4981, 0, 2], [4982, 8, 2], [4983, 9, 2], [4984, 7, 2], [4985, 0, 2], [4986, 2, 2], [4987, 5, 2], [4988, 3, 2], [4989, 9, 2], [4990, 6, 2], [4991, 7, 2], [4992, 8, 2], [4993, 1, 2], [4994, 0, 2], [4995, 7, 2], [4996, 3, 2], [4997, 2, 2], [4998, 1, 2], [4999, 2, 2], [5000, 7, 2], [5001, 3, 2], [5002, 4, 2], [5003, 6, 2], [5004, 1, 2], [5005, 8, 4], [5006, 1, 2], [5007, 0, 2], [5008, 9, 2], [5009, 8, 2], [5010, 0, 2], [5011, 3, 2], [5012, 1, 2], [5013, 2, 2], [5014, 7, 2], [5015, 0, 2], [5016, 2, 2], [5017, 9, 2], [5018, 6, 2], [5019, 0, 2], [5020, 1, 2], [5021, 6, 2], [5022, 7, 2], [5023, 1, 2], [5024, 9, 2], [5025, 7, 2], [5026, 6, 2], [5027, 5, 2], [5028, 5, 2], [5029, 8, 2], [5030, 8, 2], [5031, 3, 2], [5032, 4, 2], [5033, 4, 2], [5034, 8, 2], [5035, 7, 2], [5036, 3, 2], [5037, 6, 2], [5038, 4, 2], [5039, 6, 2], [5040, 6, 2], [5041, 3, 2], [5042, 8, 2], [5043, 8, 2], [5044, 9, 2], [5045, 9, 2], [5046, 4, 2], [5047, 4, 2], [5048, 0, 2], [5049, 7, 2], [5050, 8, 2], [5051, 1, 2], [5052, 0, 2], [5053, 0, 2], [5054, 1, 2], [5055, 8, 4], [5056, 5, 2], [5057, 7, 3], [5058, 1, 2], [5059, 7, 3], [5060, 5, 2], [5061, 5, 2], [5062, 9, 2], [5063, 9, 2], [5064, 4, 2], [5065, 2, 2], [5066, 5, 2], [5067, 3, 2], [5068, 7, 2], [5069, 4, 2], [5070, 6, 2], [5071, 6, 2], [5072, 0, 2], [5073, 1, 3], [5074, 0, 2], [5075, 1, 2], [5076, 2, 2], [5077, 4, 2], [5078, 8, 2], [5079, 5, 2], [5080, 3, 2], [5081, 5, 2], [5082, 0, 2], [5083, 0, 2], [5084, 6, 2], [5085, 4, 2], [5086, 3, 2], [5087, 8, 2], [5088, 3, 2], [5089, 7, 2], [5090, 1, 2], [5091, 4, 2], [5092, 3, 2], [5093, 9, 2], [5094, 2, 2], [5095, 2, 2], [5096, 0, 2], [5097, 3, 2], [5098, 6, 2], [5099, 6, 2], [5100, 7, 2], [5101, 4, 2], [5102, 3, 2], [5103, 2, 2], [5104, 2, 2], [5105, 4, 2], [5106, 9, 2], [5107, 1, 2], [5108, 0, 2], [5109, 5, 2], [5110, 2, 3], [5111, 4, 2], [5112, 8, 2], [5113, 2, 2], [5114, 1, 3], [5115, 0, 2], [5116, 8, 2], [5117, 4, 2], [5118, 4, 2], [5119, 8, 3], [5120, 0, 3], [5121, 6, 2], [5122, 4, 2], [5123, 1, 2], [5124, 4, 2], [5125, 9, 2], [5126, 6, 2], [5127, 3, 2], [5128, 1, 2], [5129, 2, 2], [5130, 9, 2], [5131, 0, 2], [5132, 1, 2], [5133, 0, 2], [5134, 4, 2], [5135, 2, 2], [5136, 9, 2], [5137, 9, 2], [5138, 4, 2], [5139, 3, 2], [5140, 8, 2], [5141, 6, 2], [5142, 9, 2], [5143, 3, 3], [5144, 0, 2], [5145, 6, 2], [5146, 7, 2], [5147, 0, 2], [5148, 3, 2], [5149, 1, 3], [5150, 4, 2], [5151, 2, 2], [5152, 3, 2], [5153, 3, 2], [5154, 0, 2], [5155, 4, 2], [5156, 2, 2], [5157, 5, 2], [5158, 5, 2], [5159, 6, 2], [5160, 3, 2], [5161, 7, 2], [5162, 2, 2], [5163, 8, 2], [5164, 5, 2], [5165, 9, 2], [5166, 2, 2], [5167, 0, 2], [5168, 1, 2], [5169, 1, 2], [5170, 8, 2], [5171, 2, 2], [5172, 9, 2], [5173, 3, 2], [5174, 1, 2], [5175, 4, 2], [5176, 1, 2], [5177, 5, 2], [5178, 7, 2], [5179, 6, 2], [5180, 4, 2], [5181, 7, 2], [5182, 7, 2], [5183, 8, 2], [5184, 3, 2], [5185, 9, 2], [5186, 3, 2], [5187, 0, 2], [5188, 5, 2], [5189, 1, 2], [5190, 3, 2], [5191, 2, 2], [5192, 0, 2], [5193, 3, 2], [5194, 0, 2], [5195, 4, 2], [5196, 0, 2], [5197, 7, 2], [5198, 4, 2], [5199, 8, 2], [5200, 8, 3], [5201, 9, 2], [5202, 0, 2], [5203, 0, 2], [5204, 1, 2], [5205, 8, 2], [5206, 7, 2], [5207, 3, 2], [5208, 9, 2], [5209, 9, 2], [5210, 5, 2], [5211, 5, 2], [5212, 9, 2], [5213, 6, 2], [5214, 7, 2], [5215, 8, 2], [5216, 2, 2], [5217, 4, 2], [5218, 6, 2], [5219, 9, 2], [5220, 8, 2], [5221, 1, 2], [5222, 6, 2], [5223, 7, 2], [5224, 9, 2], [5225, 1, 2], [5226, 6, 2], [5227, 2, 2], [5228, 0, 2], [5229, 9, 2], [5230, 6, 2], [5231, 6, 2], [5232, 2, 2], [5233, 9, 2], [5234, 1, 2], [5235, 1, 2], [5236, 2, 2], [5237, 1, 2], [5238, 3, 2], [5239, 1, 2], [5240, 5, 2], [5241, 2, 3], [5242, 7, 2], [5243, 8, 2], [5244, 0, 2], [5245, 1, 2], [5246, 0, 2], [5247, 2, 3], [5248, 8, 2], [5249, 0, 2], [5250, 2, 2], [5251, 7, 2], [5252, 3, 2], [5253, 7, 2], [5254, 5, 2], [5255, 5, 2], [5256, 1, 2], [5257, 8, 2], [5258, 2, 2], [5259, 2, 2], [5260, 6, 2], [5261, 9, 2], [5262, 1, 2], [5263, 8, 2], [5264, 7, 3], [5265, 4, 2], [5266, 0, 2], [5267, 6, 3], [5268, 0, 2], [5269, 7, 2], [5270, 3, 2], [5271, 1, 2], [5272, 0, 3], [5273, 6, 2], [5274, 6, 2], [5275, 0, 2], [5276, 9, 2], [5277, 3, 2], [5278, 4, 2], [5279, 6, 2], [5280, 7, 2], [5281, 8, 2], [5282, 9, 2], [5283, 7, 3], [5284, 3, 2], [5285, 0, 3], [5286, 0, 2], [5287, 4, 2], [5288, 0, 2], [5289, 2, 2], [5290, 6, 3], [5291, 7, 2], [5292, 5, 2], [5293, 4, 2], [5294, 6, 2], [5295, 4, 2], [5296, 8, 2], [5297, 2, 2], [5298, 0, 2], [5299, 8, 2], [5300, 7, 2], [5301, 1, 2], [5302, 7, 2], [5303, 5, 2], [5304, 1, 2], [5305, 1, 3], [5306, 2, 2], [5307, 2, 2], [5308, 7, 2], [5309, 5, 2], [5310, 6, 2], [5311, 6, 2], [5312, 7, 3], [5313, 4, 2], [5314, 2, 3], [5315, 3, 2], [5316, 9, 2], [5317, 0, 2], [5318, 2, 2], [5319, 0, 2], [5320, 9, 2], [5321, 0, 2], [5322, 4, 3], [5323, 3, 2], [5324, 4, 2], [5325, 7, 3], [5326, 7, 2], [5327, 0, 2], [5328, 3, 2], [5329, 6, 4], [5330, 0, 4], [5331, 4, 2], [5332, 3, 2], [5333, 8, 2], [5334, 6, 2], [5335, 8, 2], [5336, 1, 2], [5337, 3, 2], [5338, 8, 2], [5339, 9, 2], [5340, 0, 3], [5341, 9, 2], [5342, 0, 2], [5343, 8, 2], [5344, 0, 2], [5345, 2, 2], [5346, 8, 2], [5347, 7, 2], [5348, 8, 2], [5349, 7, 2], [5350, 9, 2], [5351, 1, 2], [5352, 7, 2], [5353, 0, 2], [5354, 3, 2], [5355, 1, 2], [5356, 4, 2], [5357, 2, 2], [5358, 3, 2], [5359, 3, 2], [5360, 8, 2], [5361, 4, 2], [5362, 9, 2], [5363, 5, 2], [5364, 6, 3], [5365, 6, 2], [5366, 4, 2], [5367, 7, 2], [5368, 0, 2], [5369, 8, 2], [5370, 3, 3], [5371, 9, 3], [5372, 8, 2], [5373, 0, 2], [5374, 6, 2], [5375, 1, 2], [5376, 8, 2], [5377, 2, 2], [5378, 5, 3], [5379, 3, 2], [5380, 2, 2], [5381, 4, 2], [5382, 5, 2], [5383, 5, 2], [5384, 6, 3], [5385, 6, 2], [5386, 9, 2], [5387, 7, 2], [5388, 3, 2], [5389, 8, 2], [5390, 9, 3], [5391, 9, 2], [5392, 3, 2], [5393, 0, 2], [5394, 8, 3], [5395, 1, 2], [5396, 3, 2], [5397, 2, 2], [5398, 0, 2], [5399, 3, 2], [5400, 2, 2], [5401, 4, 2], [5402, 9, 3], [5403, 5, 2], [5404, 9, 2], [5405, 6, 2], [5406, 4, 2], [5407, 7, 2], [5408, 3, 2], [5409, 8, 2], [5410, 4, 2], [5411, 9, 2], [5412, 3, 2], [5413, 6, 2], [5414, 5, 2], [5415, 2, 2], [5416, 7, 2], [5417, 5, 2], [5418, 8, 2], [5419, 6, 2], [5420, 2, 2], [5421, 2, 2], [5422, 7, 2], [5423, 5, 2], [5424, 5, 2], [5425, 1, 2], [5426, 9, 2], [5427, 7, 2], [5428, 1, 3], [5429, 1, 2], [5430, 8, 2], [5431, 8, 2], [5432, 3, 2], [5433, 3, 2], [5434, 3, 2], [5435, 8, 2], [5436, 2, 2], [5437, 7, 2], [5438, 2, 2], [5439, 1, 2], [5440, 5, 2], [5441, 7, 2], [5442, 3, 2], [5443, 1, 2], [5444, 4, 2], [5445, 4, 2], [5446, 7, 2], [5447, 7, 2], [5448, 7, 2], [5449, 2, 2], [5450, 4, 2], [5451, 6, 2], [5452, 5, 3], [5453, 5, 2], [5454, 9, 2], [5455, 3, 2], [5456, 5, 2], [5457, 9, 2], [5458, 3, 2], [5459, 9, 2], [5460, 8, 3], [5461, 0, 2], [5462, 0, 2], [5463, 8, 2], [5464, 0, 2], [5465, 7, 2], [5466, 6, 3], [5467, 3, 2], [5468, 0, 2], [5469, 0, 2], [5470, 0, 2], [5471, 3, 2], [5472, 7, 2], [5473, 7, 2], [5474, 8, 3], [5475, 0, 3], [5476, 8, 2], [5477, 1, 2], [5478, 9, 2], [5479, 1, 2], [5480, 2, 2], [5481, 2, 3], [5482, 4, 3], [5483, 1, 2], [5484, 1, 2], [5485, 6, 3], [5486, 6, 2], [5487, 0, 2], [5488, 0, 2], [5489, 5, 2], [5490, 4, 2], [5491, 3, 2], [5492, 9, 2], [5493, 3, 2], [5494, 1, 2], [5495, 6, 2], [5496, 7, 3], [5497, 3, 2], [5498, 0, 2], [5499, 5, 4], [5500, 1, 3], [5501, 9, 2], [5502, 0, 2], [5503, 9, 2], [5504, 7, 2], [5505, 0, 2], [5506, 5, 2], [5507, 1, 2], [5508, 2, 2], [5509, 2, 2], [5510, 3, 2], [5511, 3, 2], [5512, 0, 2], [5513, 4, 2], [5514, 0, 2], [5515, 5, 2], [5516, 1, 2], [5517, 6, 2], [5518, 9, 2], [5519, 7, 2], [5520, 1, 2], [5521, 8, 2], [5522, 9, 2], [5523, 9, 2], [5524, 6, 2], [5525, 0, 2], [5526, 5, 2], [5527, 1, 2], [5528, 2, 2], [5529, 2, 2], [5530, 1, 2], [5531, 3, 2], [5532, 9, 2], [5533, 4, 2], [5534, 8, 3], [5535, 7, 2], [5536, 8, 2], [5537, 8, 2], [5538, 9, 2], [5539, 9, 2], [5540, 7, 3], [5541, 0, 2], [5542, 3, 2], [5543, 1, 2], [5544, 9, 2], [5545, 2, 2], [5546, 7, 2], [5547, 3, 2], [5548, 8, 2], [5549, 4, 2], [5550, 5, 2], [5551, 5, 2], [5552, 1, 2], [5553, 6, 2], [5554, 6, 2], [5555, 7, 2], [5556, 6, 3], [5557, 8, 3], [5558, 9, 2], [5559, 9, 2], [5560, 0, 2], [5561, 6, 2], [5562, 3, 2], [5563, 0, 2], [5564, 7, 2], [5565, 7, 2], [5566, 6, 2], [5567, 3, 2], [5568, 7, 2], [5569, 7, 2], [5570, 1, 2], [5571, 1, 2], [5572, 9, 2], [5573, 3, 2], [5574, 8, 2], [5575, 7, 2], [5576, 6, 2], [5577, 9, 2], [5578, 3, 2], [5579, 7, 2], [5580, 4, 2], [5581, 4, 3], [5582, 1, 2], [5583, 0, 2], [5584, 7, 2], [5585, 0, 2], [5586, 6, 2], [5587, 6, 2], [5588, 3, 2], [5589, 9, 2], [5590, 4, 2], [5591, 5, 2], [5592, 9, 2], [5593, 6, 2], [5594, 8, 2], [5595, 9, 2], [5596, 7, 2], [5597, 8, 2], [5598, 5, 2], [5599, 5, 2], [5600, 6, 2], [5601, 1, 2], [5602, 2, 2], [5603, 5, 2], [5604, 0, 2], [5605, 3, 2], [5606, 5, 2], [5607, 9, 2], [5608, 0, 2], [5609, 8, 2], [5610, 1, 2], [5611, 3, 2], [5612, 0, 2], [5613, 4, 2], [5614, 9, 2], [5615, 0, 2], [5616, 3, 2], [5617, 5, 2], [5618, 2, 2], [5619, 6, 2], [5620, 5, 2], [5621, 3, 2], [5622, 0, 2], [5623, 4, 2], [5624, 2, 2], [5625, 8, 2], [5626, 7, 2], [5627, 0, 2], [5628, 8, 2], [5629, 6, 2], [5630, 1, 2], [5631, 4, 2], [5632, 6, 2], [5633, 8, 3], [5634, 6, 3], [5635, 1, 2], [5636, 4, 2], [5637, 3, 2], [5638, 2, 3], [5639, 4, 2], [5640, 3, 2], [5641, 0, 2], [5642, 3, 3], [5643, 1, 2], [5644, 1, 2], [5645, 9, 3], [5646, 0, 2], [5647, 2, 2], [5648, 1, 2], [5649, 3, 2], [5650, 7, 2], [5651, 7, 2], [5652, 7, 2], [5653, 5, 2], [5654, 6, 2], [5655, 1, 3], [5656, 2, 2], [5657, 7, 2], [5658, 9, 2], [5659, 2, 2], [5660, 3, 2], [5661, 8, 2], [5662, 0, 2], [5663, 7, 3], [5664, 9, 2], [5665, 0, 2], [5666, 5, 2], [5667, 1, 2], [5668, 5, 2], [5669, 9, 2], [5670, 8, 2], [5671, 6, 2], [5672, 9, 2], [5673, 4, 2], [5674, 0, 2], [5675, 1, 2], [5676, 7, 2], [5677, 2, 2], [5678, 5, 2], [5679, 3, 2], [5680, 8, 2], [5681, 1, 3], [5682, 6, 3], [5683, 3, 2], [5684, 6, 2], [5685, 5, 2], [5686, 6, 2], [5687, 3, 2], [5688, 5, 2], [5689, 4, 2], [5690, 0, 2], [5691, 1, 2], [5692, 0, 2], [5693, 6, 2], [5694, 0, 2], [5695, 8, 2], [5696, 8, 2], [5697, 0, 2], [5698, 0, 3], [5699, 8, 2], [5700, 2, 2], [5701, 9, 2], [5702, 3, 3], [5703, 4, 2], [5704, 9, 2], [5705, 9, 2], [5706, 2, 2], [5707, 2, 2], [5708, 1, 2], [5709, 6, 2], [5710, 3, 2], [5711, 0, 2], [5712, 5, 3], [5713, 1, 2], [5714, 1, 2], [5715, 2, 2], [5716, 7, 2], [5717, 3, 2], [5718, 9, 2], [5719, 5, 2], [5720, 4, 3], [5721, 6, 2], [5722, 2, 2], [5723, 7, 2], [5724, 2, 2], [5725, 8, 3], [5726, 9, 2], [5727, 9, 2], [5728, 3, 3], [5729, 0, 2], [5730, 0, 2], [5731, 1, 2], [5732, 1, 3], [5733, 2, 2], [5734, 4, 2], [5735, 4, 2], [5736, 3, 2], [5737, 5, 2], [5738, 3, 2], [5739, 6, 2], [5740, 9, 2], [5741, 7, 2], [5742, 5, 2], [5743, 8, 2], [5744, 2, 2], [5745, 9, 2], [5746, 9, 2], [5747, 0, 3], [5748, 3, 2], [5749, 1, 2], [5750, 6, 2], [5751, 2, 2], [5752, 5, 2], [5753, 3, 2], [5754, 7, 2], [5755, 4, 2], [5756, 1, 2], [5757, 5, 2], [5758, 2, 2], [5759, 6, 2], [5760, 1, 2], [5761, 7, 2], [5762, 2, 2], [5763, 8, 2], [5764, 4, 3], [5765, 9, 2], [5766, 6, 2], [5767, 0, 2], [5768, 7, 2], [5769, 7, 2], [5770, 3, 2], [5771, 5, 2], [5772, 6, 3], [5773, 0, 2], [5774, 6, 3], [5775, 8, 2], [5776, 5, 2], [5777, 4, 2], [5778, 7, 2], [5779, 1, 3], [5780, 6, 2], [5781, 8, 2], [5782, 6, 2], [5783, 8, 2], [5784, 7, 2], [5785, 1, 2], [5786, 7, 3], [5787, 3, 3], [5788, 3, 2], [5789, 1, 2], [5790, 2, 2], [5791, 8, 2], [5792, 4, 2], [5793, 3, 2], [5794, 9, 2], [5795, 7, 2], [5796, 4, 2], [5797, 9, 2], [5798, 3, 2], [5799, 3, 2], [5800, 8, 3], [5801, 0, 2], [5802, 6, 2], [5803, 9, 2], [5804, 6, 2], [5805, 4, 2], [5806, 9, 2], [5807, 4, 2], [5808, 0, 2], [5809, 0, 2], [5810, 6, 3], [5811, 7, 2], [5812, 3, 2], [5813, 4, 2], [5814, 1, 2], [5815, 2, 2], [5816, 2, 2], [5817, 9, 2], [5818, 7, 2], [5819, 8, 2], [5820, 3, 2], [5821, 7, 2], [5822, 4, 3], [5823, 2, 2], [5824, 1, 2], [5825, 7, 2], [5826, 6, 2], [5827, 8, 2], [5828, 5, 2], [5829, 9, 2], [5830, 0, 3], [5831, 3, 2], [5832, 6, 2], [5833, 1, 2], [5834, 1, 2], [5835, 4, 2], [5836, 9, 2], [5837, 6, 2], [5838, 3, 3], [5839, 5, 2], [5840, 1, 2], [5841, 2, 3], [5842, 1, 2], [5843, 2, 2], [5844, 0, 2], [5845, 2, 3], [5846, 6, 2], [5847, 5, 2], [5848, 6, 2], [5849, 6, 2], [5850, 1, 2], [5851, 7, 2], [5852, 3, 2], [5853, 8, 2], [5854, 4, 2], [5855, 7, 2], [5856, 5, 4], [5857, 5, 2], [5858, 3, 2], [5859, 1, 2], [5860, 9, 2], [5861, 6, 2], [5862, 1, 2], [5863, 4, 2], [5864, 1, 2], [5865, 9, 2], [5866, 5, 3], [5867, 2, 2], [5868, 9, 2], [5869, 9, 2], [5870, 3, 2], [5871, 3, 2], [5872, 5, 2], [5873, 5, 2], [5874, 9, 2], [5875, 3, 2], [5876, 1, 2], [5877, 6, 2], [5878, 9, 2], [5879, 6, 2], [5880, 4, 2], [5881, 0, 3], [5882, 1, 2], [5883, 0, 2], [5884, 0, 2], [5885, 2, 3], [5886, 0, 2], [5887, 5, 2], [5888, 0, 2], [5889, 6, 2], [5890, 2, 3], [5891, 4, 2], [5892, 9, 2], [5893, 9, 2], [5894, 8, 2], [5895, 2, 2], [5896, 8, 2], [5897, 7, 3], [5898, 9, 2], [5899, 4, 2], [5900, 2, 2], [5901, 9, 2], [5902, 2, 2], [5903, 1, 2], [5904, 5, 2], [5905, 0, 2], [5906, 7, 2], [5907, 2, 2], [5908, 2, 2], [5909, 2, 2], [5910, 6, 3], [5911, 3, 2], [5912, 7, 2], [5913, 6, 2], [5914, 2, 2], [5915, 1, 2], [5916, 8, 2], [5917, 8, 2], [5918, 9, 2], [5919, 3, 2], [5920, 6, 2], [5921, 0, 2], [5922, 3, 2], [5923, 3, 2], [5924, 9, 2], [5925, 5, 2], [5926, 3, 2], [5927, 0, 2], [5928, 2, 2], [5929, 0, 2], [5930, 1, 2], [5931, 6, 2], [5932, 0, 3], [5933, 1, 2], [5934, 5, 2], [5935, 6, 2], [5936, 4, 2], [5937, 9, 2], [5938, 0, 3], [5939, 5, 2], [5940, 9, 2], [5941, 3, 2], [5942, 3, 2], [5943, 9, 2], [5944, 4, 3], [5945, 4, 2], [5946, 7, 2], [5947, 5, 2], [5948, 6, 2], [5949, 8, 2], [5950, 1, 3], [5951, 6, 2], [5952, 2, 2], [5953, 7, 2], [5954, 4, 3], [5955, 1, 2], [5956, 6, 2], [5957, 1, 2], [5958, 3, 2], [5959, 7, 2], [5960, 4, 2], [5961, 0, 2], [5962, 6, 2], [5963, 1, 2], [5964, 9, 2], [5965, 2, 3], [5966, 1, 2], [5967, 3, 2], [5968, 7, 2], [5969, 4, 2], [5970, 3, 2], [5971, 5, 2], [5972, 8, 2], [5973, 6, 2], [5974, 3, 2], [5975, 7, 2], [5976, 7, 2], [5977, 8, 2], [5978, 0, 2], [5979, 9, 2], [5980, 3, 2], [5981, 0, 2], [5982, 4, 2], [5983, 1, 2], [5984, 5, 3], [5985, 2, 2], [5986, 7, 2], [5987, 3, 2], [5988, 2, 2], [5989, 4, 3], [5990, 6, 2], [5991, 5, 2], [5992, 9, 2], [5993, 6, 2], [5994, 1, 2], [5995, 7, 2], [5996, 6, 2], [5997, 8, 2], [5998, 6, 2], [5999, 9, 2], [6000, 6, 2], [6001, 0, 2], [6002, 1, 2], [6003, 1, 2], [6004, 5, 2], [6005, 2, 2], [6006, 8, 2], [6007, 3, 2], [6008, 0, 2], [6009, 4, 2], [6010, 9, 3], [6011, 5, 3], [6012, 2, 2], [6013, 6, 2], [6014, 7, 2], [6015, 7, 2], [6016, 3, 2], [6017, 8, 2], [6018, 5, 2], [6019, 9, 2], [6020, 1, 2], [6021, 1, 2], [6022, 8, 2], [6023, 0, 2], [6024, 6, 2], [6025, 4, 2], [6026, 5, 2], [6027, 5, 2], [6028, 4, 2], [6029, 6, 2], [6030, 8, 2], [6031, 6, 2], [6032, 3, 2], [6033, 3, 2], [6034, 0, 2], [6035, 4, 2], [6036, 9, 2], [6037, 4, 2], [6038, 2, 2], [6039, 2, 3], [6040, 3, 2], [6041, 8, 2], [6042, 9, 2], [6043, 1, 2], [6044, 2, 2], [6045, 0, 2], [6046, 7, 3], [6047, 6, 2], [6048, 3, 3], [6049, 4, 2], [6050, 7, 2], [6051, 9, 2], [6052, 1, 2], [6053, 7, 2], [6054, 7, 2], [6055, 2, 2], [6056, 2, 2], [6057, 4, 3], [6058, 4, 2], [6059, 3, 2], [6060, 2, 2], [6061, 9, 2], [6062, 1, 2], [6063, 2, 2], [6064, 7, 2], [6065, 0, 2], [6066, 8, 2], [6067, 9, 3], [6068, 5, 2], [6069, 3, 2], [6070, 1, 2], [6071, 3, 3], [6072, 8, 2], [6073, 9, 4], [6074, 9, 3], [6075, 1, 2], [6076, 0, 2], [6077, 5, 2], [6078, 9, 2], [6079, 2, 2], [6080, 5, 3], [6081, 3, 2], [6082, 1, 3], [6083, 1, 2], [6084, 9, 2], [6085, 6, 2], [6086, 5, 2], [6087, 7, 2], [6088, 7, 2], [6089, 3, 2], [6090, 6, 2], [6091, 7, 2], [6092, 9, 2], [6093, 8, 2], [6094, 0, 2], [6095, 4, 2], [6096, 5, 2], [6097, 0, 2], [6098, 3, 2], [6099, 2, 2], [6100, 9, 3], [6101, 4, 2], [6102, 6, 2], [6103, 0, 2], [6104, 1, 2], [6105, 2, 2], [6106, 3, 2], [6107, 4, 2], [6108, 1, 2], [6109, 7, 2], [6110, 1, 2], [6111, 8, 2], [6112, 5, 2], [6113, 0, 2], [6114, 2, 2], [6115, 7, 2], [6116, 1, 2], [6117, 0, 3], [6118, 3, 2], [6119, 6, 2], [6120, 4, 2], [6121, 9, 2], [6122, 1, 2], [6123, 3, 2], [6124, 2, 3], [6125, 2, 2], [6126, 2, 2], [6127, 4, 2], [6128, 4, 2], [6129, 8, 2], [6130, 7, 2], [6131, 6, 3], [6132, 7, 2], [6133, 0, 2], [6134, 7, 2], [6135, 1, 2], [6136, 8, 2], [6137, 0, 2], [6138, 2, 2], [6139, 6, 2], [6140, 7, 2], [6141, 7, 2], [6142, 1, 2], [6143, 2, 2], [6144, 2, 2], [6145, 9, 2], [6146, 0, 2], [6147, 7, 2], [6148, 3, 4], [6149, 9, 2], [6150, 6, 3], [6151, 5, 2], [6152, 8, 2], [6153, 8, 2], [6154, 4, 2], [6155, 9, 3], [6156, 9, 2], [6157, 6, 2], [6158, 8, 2], [6159, 6, 3], [6160, 4, 2], [6161, 2, 2], [6162, 9, 2], [6163, 8, 2], [6164, 9, 2], [6165, 1, 2], [6166, 9, 2], [6167, 7, 2], [6168, 2, 2], [6169, 5, 2], [6170, 3, 2], [6171, 5, 2], [6172, 2, 2], [6173, 7, 2], [6174, 9, 2], [6175, 3, 2], [6176, 7, 2], [6177, 5, 2], [6178, 6, 3], [6179, 0, 2], [6180, 5, 2], [6181, 1, 2], [6182, 3, 2], [6183, 1, 2], [6184, 4, 2], [6185, 3, 2], [6186, 1, 2], [6187, 8, 2], [6188, 5, 2], [6189, 4, 3], [6190, 2, 2], [6191, 9, 3], [6192, 1, 2], [6193, 4, 2], [6194, 6, 2], [6195, 5, 2], [6196, 8, 2], [6197, 1, 2], [6198, 5, 2], [6199, 8, 3], [6200, 5, 2], [6201, 6, 2], [6202, 7, 2], [6203, 8, 2], [6204, 2, 2], [6205, 9, 3], [6206, 1, 2], [6207, 0, 2], [6208, 1, 2], [6209, 1, 2], [6210, 4, 2], [6211, 2, 2], [6212, 2, 2], [6213, 3, 2], [6214, 8, 2], [6215, 4, 2], [6216, 3, 2], [6217, 5, 2], [6218, 4, 2], [6219, 6, 2], [6220, 4, 2], [6221, 7, 2], [6222, 2, 2], [6223, 8, 2], [6224, 7, 3], [6225, 9, 2], [6226, 1, 2], [6227, 0, 2], [6228, 0, 2], [6229, 1, 2], [6230, 3, 2], [6231, 2, 2], [6232, 1, 5], [6233, 3, 2], [6234, 9, 2], [6235, 4, 2], [6236, 6, 2], [6237, 5, 2], [6238, 9, 2], [6239, 6, 2], [6240, 8, 2], [6241, 7, 2], [6242, 8, 2], [6243, 8, 2], [6244, 1, 2], [6245, 0, 2], [6246, 6, 3], [6247, 1, 2], [6248, 7, 2], [6249, 2, 2], [6250, 7, 2], [6251, 3, 2], [6252, 2, 2], [6253, 4, 3], [6254, 1, 3], [6255, 5, 2], [6256, 4, 2], [6257, 6, 2], [6258, 4, 2], [6259, 7, 2], [6260, 4, 2], [6261, 8, 2], [6262, 1, 2], [6263, 9, 2], [6264, 5, 2], [6265, 6, 2], [6266, 6, 2], [6267, 6, 2], [6268, 4, 2], [6269, 3, 2], [6270, 2, 2], [6271, 4, 2], [6272, 9, 2], [6273, 2, 2], [6274, 5, 2], [6275, 8, 2], [6276, 5, 3], [6277, 1, 2], [6278, 7, 2], [6279, 0, 2], [6280, 7, 2], [6281, 6, 2], [6282, 3, 2], [6283, 4, 3], [6284, 8, 3], [6285, 9, 2], [6286, 3, 3], [6287, 7, 2], [6288, 8, 2], [6289, 2, 2], [6290, 5, 2], [6291, 3, 3], [6292, 0, 2], [6293, 3, 2], [6294, 9, 3], [6295, 9, 2], [6296, 0, 3], [6297, 3, 2], [6298, 3, 2], [6299, 3, 3], [6300, 5, 2], [6301, 9, 2], [6302, 0, 3], [6303, 1, 2], [6304, 7, 2], [6305, 5, 2], [6306, 9, 2], [6307, 2, 2], [6308, 4, 2], [6309, 3, 3], [6310, 9, 3], [6311, 1, 2], [6312, 4, 2], [6313, 6, 2], [6314, 4, 2], [6315, 7, 2], [6316, 0, 2], [6317, 3, 2], [6318, 1, 2], [6319, 7, 2], [6320, 0, 3], [6321, 8, 2], [6322, 8, 2], [6323, 4, 2], [6324, 5, 2], [6325, 0, 2], [6326, 0, 2], [6327, 2, 2], [6328, 1, 2], [6329, 4, 2], [6330, 0, 2], [6331, 0, 2], [6332, 0, 2], [6333, 7, 2], [6334, 9, 2], [6335, 8, 2], [6336, 4, 3], [6337, 0, 3], [6338, 6, 2], [6339, 7, 2], [6340, 3, 2], [6341, 0, 2], [6342, 3, 2], [6343, 6, 2], [6344, 2, 2], [6345, 9, 2], [6346, 5, 2], [6347, 3, 2], [6348, 2, 2], [6349, 2, 2], [6350, 3, 2], [6351, 4, 2], [6352, 5, 2], [6353, 8, 2], [6354, 8, 2], [6355, 6, 3], [6356, 1, 2], [6357, 0, 2], [6358, 7, 2], [6359, 5, 2], [6360, 2, 2], [6361, 7, 3], [6362, 3, 2], [6363, 5, 2], [6364, 8, 2], [6365, 1, 2], [6366, 1, 2], [6367, 0, 2], [6368, 9, 2], [6369, 8, 2], [6370, 5, 2], [6371, 1, 2], [6372, 1, 2], [6373, 6, 2], [6374, 5, 2], [6375, 7, 2], [6376, 9, 4], [6377, 2, 2], [6378, 7, 2], [6379, 9, 2], [6380, 1, 2], [6381, 7, 4], [6382, 9, 2], [6383, 9, 2], [6384, 1, 2], [6385, 5, 2], [6386, 2, 2], [6387, 6, 3], [6388, 6, 2], [6389, 5, 3], [6390, 8, 2], [6391, 2, 2], [6392, 6, 2], [6393, 6, 2], [6394, 0, 2], [6395, 1, 2], [6396, 6, 2], [6397, 7, 2], [6398, 3, 2], [6399, 5, 2], [6400, 0, 2], [6401, 5, 2], [6402, 6, 2], [6403, 7, 2], [6404, 8, 2], [6405, 3, 2], [6406, 0, 2], [6407, 5, 3], [6408, 1, 2], [6409, 0, 2], [6410, 3, 2], [6411, 1, 2], [6412, 5, 2], [6413, 1, 2], [6414, 2, 2], [6415, 3, 2], [6416, 3, 2], [6417, 8, 2], [6418, 5, 2], [6419, 1, 2], [6420, 3, 2], [6421, 0, 2], [6422, 0, 3], [6423, 1, 2], [6424, 4, 2], [6425, 2, 2], [6426, 5, 2], [6427, 3, 2], [6428, 3, 3], [6429, 4, 2], [6430, 3, 2], [6431, 5, 2], [6432, 7, 2], [6433, 6, 2], [6434, 5, 3], [6435, 7, 3], [6436, 1, 2], [6437, 8, 2], [6438, 9, 2], [6439, 9, 2], [6440, 3, 2], [6441, 0, 2], [6442, 2, 2], [6443, 1, 2], [6444, 0, 2], [6445, 2, 2], [6446, 0, 2], [6447, 3, 2], [6448, 4, 2], [6449, 4, 2], [6450, 3, 2], [6451, 5, 2], [6452, 6, 2], [6453, 6, 2], [6454, 4, 2], [6455, 7, 2], [6456, 6, 3], [6457, 8, 2], [6458, 1, 2], [6459, 9, 3], [6460, 9, 2], [6461, 0, 2], [6462, 4, 2], [6463, 1, 2], [6464, 6, 2], [6465, 2, 2], [6466, 2, 2], [6467, 3, 2], [6468, 0, 2], [6469, 4, 2], [6470, 8, 2], [6471, 5, 2], [6472, 5, 2], [6473, 6, 2], [6474, 6, 2], [6475, 7, 2], [6476, 7, 2], [6477, 8, 2], [6478, 2, 3], [6479, 9, 2], [6480, 2, 2], [6481, 7, 2], [6482, 6, 2], [6483, 4, 2], [6484, 4, 2], [6485, 7, 2], [6486, 6, 2], [6487, 7, 2], [6488, 1, 2], [6489, 3, 2], [6490, 4, 2], [6491, 9, 2], [6492, 2, 2], [6493, 8, 2], [6494, 2, 2], [6495, 8, 2], [6496, 0, 2], [6497, 3, 3], [6498, 8, 2], [6499, 1, 2], [6500, 3, 2], [6501, 5, 2], [6502, 0, 2], [6503, 8, 2], [6504, 5, 2], [6505, 2, 2], [6506, 8, 2], [6507, 7, 2], [6508, 8, 2], [6509, 6, 3], [6510, 7, 2], [6511, 1, 2], [6512, 8, 2], [6513, 5, 2], [6514, 9, 2], [6515, 2, 2], [6516, 3, 3], [6517, 6, 2], [6518, 9, 2], [6519, 4, 3], [6520, 9, 2], [6521, 1, 2], [6522, 3, 2], [6523, 8, 2], [6524, 5, 2], [6525, 7, 2], [6526, 6, 2], [6527, 5, 2], [6528, 7, 2], [6529, 5, 2], [6530, 1, 2], [6531, 1, 2], [6532, 4, 2], [6533, 8, 2], [6534, 8, 2], [6535, 9, 2], [6536, 4, 2], [6537, 1, 2], [6538, 0, 2], [6539, 3, 3], [6540, 2, 3], [6541, 6, 2], [6542, 9, 2], [6543, 3, 2], [6544, 8, 2], [6545, 3, 3], [6546, 4, 2], [6547, 2, 2], [6548, 6, 2], [6549, 2, 2], [6550, 7, 2], [6551, 6, 2], [6552, 4, 2], [6553, 6, 2], [6554, 1, 2], [6555, 5, 2], [6556, 4, 2], [6557, 5, 2], [6558, 1, 3], [6559, 3, 2], [6560, 4, 2], [6561, 3, 2], [6562, 6, 2], [6563, 8, 2], [6564, 9, 2], [6565, 1, 2], [6566, 7, 2], [6567, 6, 3], [6568, 1, 2], [6569, 5, 2], [6570, 1, 2], [6571, 6, 4], [6572, 6, 2], [6573, 8, 2], [6574, 6, 2], [6575, 1, 2], [6576, 3, 2], [6577, 9, 2], [6578, 6, 2], [6579, 7, 2], [6580, 8, 2], [6581, 6, 2], [6582, 8, 2], [6583, 8, 2], [6584, 3, 2], [6585, 3, 2], [6586, 1, 2], [6587, 7, 2], [6588, 9, 2], [6589, 9, 3], [6590, 7, 2], [6591, 0, 2], [6592, 3, 2], [6593, 0, 2], [6594, 3, 2], [6595, 3, 2], [6596, 4, 2], [6597, 7, 2], [6598, 4, 2], [6599, 9, 2], [6600, 7, 2], [6601, 3, 2], [6602, 6, 2], [6603, 0, 2], [6604, 8, 2], [6605, 2, 2], [6606, 8, 2], [6607, 0, 3], [6608, 4, 2], [6609, 1, 2], [6610, 5, 2], [6611, 0, 2], [6612, 3, 3], [6613, 1, 2], [6614, 0, 2], [6615, 0, 3], [6616, 7, 2], [6617, 1, 2], [6618, 8, 2], [6619, 0, 2], [6620, 8, 3], [6621, 4, 2], [6622, 8, 2], [6623, 7, 2], [6624, 2, 2], [6625, 9, 2], [6626, 2, 2], [6627, 2, 2], [6628, 2, 2], [6629, 0, 2], [6630, 0, 2], [6631, 6, 2], [6632, 3, 2], [6633, 2, 2], [6634, 9, 2], [6635, 6, 2], [6636, 5, 2], [6637, 2, 3], [6638, 6, 3], [6639, 2, 2], [6640, 1, 3], [6641, 9, 2], [6642, 2, 2], [6643, 9, 2], [6644, 5, 2], [6645, 0, 2], [6646, 5, 2], [6647, 1, 2], [6648, 0, 2], [6649, 2, 2], [6650, 7, 2], [6651, 3, 2], [6652, 4, 2], [6653, 4, 2], [6654, 1, 2], [6655, 5, 2], [6656, 4, 2], [6657, 6, 4], [6658, 3, 2], [6659, 8, 2], [6660, 5, 2], [6661, 9, 2], [6662, 3, 2], [6663, 0, 2], [6664, 5, 2], [6665, 1, 2], [6666, 7, 2], [6667, 3, 2], [6668, 9, 2], [6669, 4, 2], [6670, 6, 2], [6671, 5, 2], [6672, 4, 2], [6673, 6, 2], [6674, 4, 3], [6675, 7, 2], [6676, 0, 2], [6677, 8, 2], [6678, 1, 2], [6679, 9, 2], [6680, 5, 2], [6681, 0, 2], [6682, 1, 2], [6683, 1, 2], [6684, 0, 2], [6685, 2, 2], [6686, 7, 2], [6687, 3, 2], [6688, 7, 2], [6689, 4, 2], [6690, 6, 2], [6691, 5, 2], [6692, 6, 3], [6693, 6, 2], [6694, 9, 2], [6695, 7, 2], [6696, 7, 3], [6697, 8, 2], [6698, 1, 2], [6699, 9, 2], [6700, 0, 3], [6701, 1, 3], [6702, 1, 2], [6703, 8, 2], [6704, 0, 2], [6705, 6, 2], [6706, 3, 2], [6707, 7, 2], [6708, 0, 2], [6709, 1, 2], [6710, 3, 2], [6711, 3, 2], [6712, 5, 2], [6713, 7, 2], [6714, 4, 2], [6715, 7, 2], [6716, 4, 2], [6717, 9, 3], [6718, 1, 2], [6719, 3, 2], [6720, 6, 2], [6721, 6, 2], [6722, 7, 2], [6723, 0, 2], [6724, 4, 2], [6725, 2, 2], [6726, 6, 2], [6727, 6, 2], [6728, 8, 2], [6729, 4, 2], [6730, 0, 2], [6731, 8, 2], [6732, 6, 2], [6733, 4, 2], [6734, 9, 3], [6735, 5, 2], [6736, 1, 2], [6737, 0, 2], [6738, 0, 2], [6739, 3, 2], [6740, 7, 2], [6741, 9, 2], [6742, 6, 3], [6743, 2, 2], [6744, 8, 2], [6745, 1, 2], [6746, 8, 2], [6747, 1, 2], [6748, 1, 2], [6749, 5, 4], [6750, 3, 2], [6751, 9, 2], [6752, 7, 2], [6753, 4, 2], [6754, 3, 2], [6755, 2, 2], [6756, 7, 2], [6757, 0, 2], [6758, 0, 2], [6759, 4, 2], [6760, 8, 2], [6761, 4, 3], [6762, 3, 2], [6763, 0, 2], [6764, 2, 2], [6765, 9, 2], [6766, 3, 2], [6767, 6, 2], [6768, 0, 2], [6769, 9, 2], [6770, 7, 2], [6771, 2, 2], [6772, 5, 2], [6773, 2, 2], [6774, 8, 2], [6775, 1, 2], [6776, 5, 2], [6777, 7, 2], [6778, 4, 2], [6779, 9, 2], [6780, 2, 2], [6781, 5, 2], [6782, 5, 2], [6783, 1, 2], [6784, 3, 2], [6785, 1, 2], [6786, 5, 2], [6787, 9, 2], [6788, 8, 2], [6789, 6, 2], [6790, 9, 2], [6791, 0, 2], [6792, 8, 2], [6793, 1, 2], [6794, 4, 2], [6795, 8, 2], [6796, 6, 2], [6797, 4, 2], [6798, 4, 3], [6799, 6, 4], [6800, 6, 2], [6801, 8, 3], [6802, 0, 2], [6803, 8, 2], [6804, 4, 2], [6805, 2, 2], [6806, 8, 2], [6807, 6, 2], [6808, 8, 2], [6809, 3, 2], [6810, 4, 2], [6811, 2, 2], [6812, 4, 2], [6813, 9, 2], [6814, 8, 2], [6815, 2, 3], [6816, 8, 2], [6817, 4, 3], [6818, 7, 2], [6819, 0, 2], [6820, 9, 2], [6821, 9, 2], [6822, 1, 2], [6823, 0, 2], [6824, 7, 2], [6825, 3, 2], [6826, 3, 2], [6827, 3, 2], [6828, 6, 2], [6829, 5, 2], [6830, 5, 2], [6831, 8, 2], [6832, 0, 2], [6833, 4, 2], [6834, 1, 2], [6835, 7, 2], [6836, 5, 2], [6837, 6, 2], [6838, 9, 2], [6839, 2, 2], [6840, 5, 2], [6841, 2, 2], [6842, 9, 2], [6843, 7, 2], [6844, 3, 2], [6845, 7, 3], [6846, 2, 2], [6847, 0, 2], [6848, 5, 2], [6849, 5, 2], [6850, 9, 2], [6851, 1, 2], [6852, 5, 2], [6853, 5, 2], [6854, 6, 3], [6855, 3, 2], [6856, 3, 2], [6857, 0, 3], [6858, 3, 2], [6859, 1, 2], [6860, 2, 2], [6861, 2, 2], [6862, 7, 2], [6863, 3, 2], [6864, 1, 2], [6865, 4, 2], [6866, 7, 2], [6867, 5, 2], [6868, 5, 2], [6869, 6, 2], [6870, 1, 2], [6871, 7, 2], [6872, 9, 2], [6873, 8, 2], [6874, 6, 2], [6875, 0, 3], [6876, 6, 2], [6877, 1, 2], [6878, 7, 2], [6879, 4, 2], [6880, 1, 2], [6881, 7, 2], [6882, 7, 2], [6883, 0, 2], [6884, 5, 3], [6885, 1, 2], [6886, 9, 2], [6887, 4, 2], [6888, 5, 2], [6889, 7, 3], [6890, 4, 2], [6891, 8, 2], [6892, 3, 2], [6893, 9, 4], [6894, 3, 2], [6895, 6, 2], [6896, 8, 2], [6897, 8, 2], [6898, 3, 2], [6899, 2, 2], [6900, 1, 2], [6901, 4, 2], [6902, 7, 2], [6903, 6, 4], [6904, 3, 2], [6905, 8, 2], [6906, 3, 3], [6907, 6, 2], [6908, 7, 2], [6909, 6, 2], [6910, 2, 2], [6911, 7, 2], [6912, 3, 2], [6913, 1, 2], [6914, 7, 2], [6915, 7, 2], [6916, 8, 2], [6917, 0, 2], [6918, 9, 2], [6919, 2, 2], [6920, 3, 2], [6921, 2, 2], [6922, 9, 2], [6923, 0, 2], [6924, 8, 2], [6925, 1, 2], [6926, 1, 2], [6927, 6, 2], [6928, 0, 2], [6929, 5, 2], [6930, 6, 3], [6931, 1, 2], [6932, 7, 2], [6933, 2, 2], [6934, 9, 2], [6935, 0, 2], [6936, 5, 2], [6937, 2, 2], [6938, 8, 2], [6939, 3, 2], [6940, 8, 2], [6941, 4, 2], [6942, 8, 2], [6943, 8, 2], [6944, 2, 2], [6945, 3, 2], [6946, 1, 2], [6947, 7, 2], [6948, 2, 2], [6949, 4, 2], [6950, 9, 2], [6951, 1, 2], [6952, 8, 2], [6953, 7, 2], [6954, 6, 2], [6955, 4, 2], [6956, 7, 2], [6957, 8, 2], [6958, 0, 2], [6959, 3, 2], [6960, 0, 2], [6961, 9, 2], [6962, 8, 2], [6963, 6, 2], [6964, 9, 2], [6965, 7, 2], [6966, 3, 2], [6967, 0, 2], [6968, 0, 3], [6969, 9, 2], [6970, 0, 2], [6971, 6, 2], [6972, 0, 2], [6973, 0, 2], [6974, 2, 2], [6975, 6, 2], [6976, 8, 2], [6977, 1, 2], [6978, 5, 2], [6979, 0, 2], [6980, 5, 2], [6981, 5, 2], [6982, 6, 2], [6983, 5, 2], [6984, 5, 2], [6985, 1, 2], [6986, 7, 2], [6987, 0, 2], [6988, 5, 2], [6989, 1, 2], [6990, 4, 2], [6991, 0, 2], [6992, 2, 2], [6993, 9, 4], [6994, 8, 2], [6995, 4, 2], [6996, 4, 2], [6997, 5, 2], [6998, 1, 2], [6999, 9, 2], [7000, 8, 2], [7001, 7, 2], [7002, 4, 3], [7003, 0, 2], [7004, 0, 2], [7005, 2, 2], [7006, 9, 2], [7007, 1, 2], [7008, 6, 2], [7009, 4, 2], [7010, 7, 2], [7011, 4, 2], [7012, 0, 2], [7013, 9, 2], [7014, 2, 2], [7015, 6, 2], [7016, 9, 2], [7017, 7, 2], [7018, 0, 2], [7019, 4, 3], [7020, 1, 2], [7021, 8, 2], [7022, 1, 2], [7023, 9, 2], [7024, 5, 2], [7025, 0, 2], [7026, 8, 2], [7027, 1, 2], [7028, 7, 2], [7029, 2, 2], [7030, 3, 2], [7031, 3, 2], [7032, 5, 3], [7033, 7, 2], [7034, 8, 2], [7035, 8, 2], [7036, 4, 2], [7037, 0, 2], [7038, 0, 2], [7039, 1, 2], [7040, 1, 2], [7041, 2, 2], [7042, 8, 2], [7043, 3, 2], [7044, 5, 2], [7045, 4, 2], [7046, 3, 2], [7047, 5, 2], [7048, 8, 2], [7049, 6, 2], [7050, 0, 2], [7051, 8, 2], [7052, 0, 2], [7053, 9, 2], [7054, 7, 2], [7055, 0, 2], [7056, 9, 2], [7057, 1, 2], [7058, 3, 2], [7059, 7, 2], [7060, 1, 2], [7061, 9, 3], [7062, 0, 2], [7063, 6, 2], [7064, 6, 2], [7065, 3, 2], [7066, 0, 2], [7067, 3, 2], [7068, 5, 2], [7069, 9, 2], [7070, 9, 2], [7071, 9, 2], [7072, 2, 2], [7073, 5, 2], [7074, 1, 2], [7075, 1, 2], [7076, 8, 2], [7077, 4, 2], [7078, 1, 2], [7079, 2, 2], [7080, 3, 2], [7081, 5, 3], [7082, 2, 2], [7083, 4, 2], [7084, 1, 2], [7085, 7, 2], [7086, 6, 4], [7087, 9, 2], [7088, 2, 2], [7089, 1, 2], [7090, 4, 2], [7091, 5, 2], [7092, 7, 2], [7093, 2, 2], [7094, 9, 2], [7095, 6, 2], [7096, 6, 2], [7097, 3, 2], [7098, 9, 2], [7099, 7, 2], [7100, 4, 2], [7101, 8, 2], [7102, 6, 2], [7103, 5, 2], [7104, 6, 2], [7105, 1, 2], [7106, 3, 2], [7107, 2, 2], [7108, 9, 2], [7109, 6, 2], [7110, 9, 3], [7111, 6, 2], [7112, 5, 3], [7113, 7, 2], [7114, 5, 2], [7115, 8, 2], [7116, 1, 2], [7117, 8, 2], [7118, 9, 2], [7119, 1, 2], [7120, 4, 2], [7121, 8, 2], [7122, 8, 2], [7123, 3, 2], [7124, 4, 2], [7125, 7, 2], [7126, 6, 2], [7127, 0, 2], [7128, 0, 2], [7129, 0, 2], [7130, 0, 2], [7131, 1, 2], [7132, 3, 2], [7133, 5, 2], [7134, 3, 2], [7135, 0, 2], [7136, 8, 2], [7137, 5, 2], [7138, 1, 2], [7139, 2, 2], [7140, 2, 2], [7141, 8, 2], [7142, 8, 2], [7143, 0, 2], [7144, 5, 2], [7145, 4, 2], [7146, 2, 2], [7147, 3, 2], [7148, 9, 2], [7149, 1, 2], [7150, 3, 2], [7151, 8, 2], [7152, 4, 2], [7153, 2, 2], [7154, 5, 2], [7155, 9, 2], [7156, 3, 2], [7157, 9, 2], [7158, 0, 2], [7159, 5, 2], [7160, 1, 2], [7161, 2, 2], [7162, 3, 2], [7163, 6, 2], [7164, 0, 2], [7165, 5, 3], [7166, 4, 2], [7167, 7, 2], [7168, 8, 2], [7169, 1, 2], [7170, 2, 2], [7171, 9, 2], [7172, 5, 2], [7173, 7, 2], [7174, 7, 2], [7175, 1, 2], [7176, 1, 2], [7177, 2, 2], [7178, 4, 2], [7179, 6, 2], [7180, 9, 2], [7181, 0, 3], [7182, 8, 2], [7183, 0, 2], [7184, 8, 2], [7185, 1, 2], [7186, 4, 2], [7187, 2, 3], [7188, 1, 2], [7189, 3, 2], [7190, 8, 2], [7191, 4, 2], [7192, 3, 2], [7193, 5, 2], [7194, 9, 2], [7195, 6, 2], [7196, 2, 2], [7197, 7, 2], [7198, 9, 2], [7199, 8, 2], [7200, 9, 2], [7201, 9, 2], [7202, 6, 2], [7203, 0, 3], [7204, 4, 2], [7205, 1, 2], [7206, 6, 2], [7207, 2, 2], [7208, 9, 2], [7209, 3, 3], [7210, 7, 2], [7211, 4, 2], [7212, 6, 2], [7213, 7, 2], [7214, 3, 2], [7215, 8, 3], [7216, 5, 2], [7217, 9, 2], [7218, 8, 2], [7219, 0, 2], [7220, 6, 2], [7221, 1, 2], [7222, 1, 2], [7223, 2, 2], [7224, 6, 2], [7225, 3, 2], [7226, 7, 3], [7227, 4, 2], [7228, 8, 2], [7229, 7, 2], [7230, 6, 2], [7231, 8, 2], [7232, 5, 2], [7233, 9, 2], [7234, 1, 2], [7235, 5, 3], [7236, 7, 2], [7237, 1, 2], [7238, 5, 2], [7239, 9, 2], [7240, 1, 2], [7241, 9, 2], [7242, 2, 2], [7243, 0, 2], [7244, 5, 2], [7245, 9, 2], [7246, 5, 2], [7247, 0, 2], [7248, 4, 2], [7249, 5, 2], [7250, 3, 2], [7251, 9, 2], [7252, 9, 2], [7253, 1, 2], [7254, 0, 2], [7255, 7, 2], [7256, 9, 2], [7257, 2, 3], [7258, 9, 2], [7259, 2, 3], [7260, 5, 2], [7261, 3, 2], [7262, 2, 2], [7263, 3, 2], [7264, 9, 2], [7265, 2, 3], [7266, 2, 2], [7267, 0, 2], [7268, 6, 2], [7269, 9, 2], [7270, 5, 2], [7271, 0, 2], [7272, 0, 2], [7273, 6, 2], [7274, 9, 2], [7275, 1, 2], [7276, 5, 2], [7277, 7, 2], [7278, 7, 2], [7279, 5, 2], [7280, 4, 2], [7281, 0, 2], [7282, 4, 2], [7283, 3, 2], [7284, 7, 2], [7285, 4, 2], [7286, 0, 2], [7287, 7, 2], [7288, 3, 2], [7289, 6, 2], [7290, 8, 2], [7291, 6, 2], [7292, 2, 2], [7293, 3, 2], [7294, 6, 2], [7295, 3, 2], [7296, 4, 2], [7297, 8, 2], [7298, 6, 2], [7299, 4, 2], [7300, 8, 2], [7301, 7, 2], [7302, 5, 2], [7303, 1, 2], [7304, 7, 2], [7305, 0, 2], [7306, 7, 3], [7307, 8, 2], [7308, 8, 2], [7309, 7, 2], [7310, 9, 2], [7311, 5, 2], [7312, 9, 2], [7313, 2, 2], [7314, 7, 2], [7315, 1, 3], [7316, 8, 2], [7317, 1, 2], [7318, 0, 2], [7319, 4, 2], [7320, 8, 2], [7321, 5, 2], [7322, 3, 3], [7323, 5, 2], [7324, 1, 2], [7325, 0, 2], [7326, 2, 3], [7327, 4, 2], [7328, 8, 2], [7329, 8, 2], [7330, 1, 2], [7331, 7, 2], [7332, 3, 2], [7333, 4, 2], [7334, 7, 2], [7335, 9, 2], [7336, 3, 2], [7337, 2, 2], [7338, 0, 2], [7339, 3, 3], [7340, 7, 2], [7341, 6, 2], [7342, 6, 2], [7343, 4, 2], [7344, 2, 2], [7345, 1, 2], [7346, 5, 2], [7347, 2, 2], [7348, 7, 2], [7349, 1, 2], [7350, 4, 2], [7351, 5, 2], [7352, 7, 2], [7353, 2, 2], [7354, 5, 3], [7355, 0, 2], [7356, 8, 2], [7357, 4, 2], [7358, 0, 2], [7359, 8, 2], [7360, 2, 2], [7361, 6, 2], [7362, 7, 2], [7363, 1, 2], [7364, 0, 2], [7365, 9, 2], [7366, 4, 3], [7367, 3, 2], [7368, 5, 2], [7369, 2, 2], [7370, 2, 2], [7371, 0, 2], [7372, 0, 2], [7373, 0, 2], [7374, 5, 2], [7375, 2, 2], [7376, 8, 2], [7377, 5, 2], [7378, 0, 2], [7379, 6, 2], [7380, 7, 3], [7381, 9, 2], [7382, 5, 2], [7383, 3, 2], [7384, 7, 2], [7385, 6, 2], [7386, 7, 2], [7387, 3, 3], [7388, 7, 2], [7389, 6, 3], [7390, 5, 2], [7391, 0, 4], [7392, 2, 2], [7393, 1, 2], [7394, 2, 2], [7395, 2, 2], [7396, 3, 2], [7397, 3, 2], [7398, 6, 2], [7399, 4, 2], [7400, 8, 2], [7401, 6, 3], [7402, 1, 2], [7403, 7, 2], [7404, 1, 2], [7405, 8, 2], [7406, 1, 2], [7407, 9, 3], [7408, 2, 2], [7409, 0, 2], [7410, 1, 2], [7411, 1, 2], [7412, 3, 2], [7413, 2, 2], [7414, 2, 2], [7415, 3, 2], [7416, 9, 2], [7417, 4, 2], [7418, 7, 2], [7419, 5, 2], [7420, 7, 2], [7421, 1, 2], [7422, 3, 2], [7423, 7, 2], [7424, 1, 2], [7425, 8, 2], [7426, 4, 2], [7427, 0, 2], [7428, 2, 2], [7429, 1, 2], [7430, 9, 2], [7431, 2, 2], [7432, 2, 2], [7433, 3, 2], [7434, 6, 2], [7435, 1, 3], [7436, 8, 2], [7437, 7, 2], [7438, 7, 2], [7439, 8, 2], [7440, 1, 2], [7441, 8, 2], [7442, 4, 2], [7443, 5, 2], [7444, 5, 2], [7445, 7, 2], [7446, 7, 2], [7447, 9, 2], [7448, 5, 2], [7449, 5, 2], [7450, 8, 2], [7451, 0, 2], [7452, 6, 2], [7453, 8, 2], [7454, 1, 2], [7455, 3, 2], [7456, 6, 2], [7457, 5, 2], [7458, 0, 2], [7459, 4, 2], [7460, 6, 2], [7461, 8, 3], [7462, 0, 2], [7463, 3, 2], [7464, 4, 2], [7465, 0, 2], [7466, 0, 2], [7467, 2, 2], [7468, 9, 2], [7469, 1, 2], [7470, 7, 2], [7471, 0, 2], [7472, 1, 2], [7473, 2, 2], [7474, 9, 2], [7475, 5, 2], [7476, 2, 2], [7477, 8, 2], [7478, 9, 2], [7479, 8, 2], [7480, 5, 3], [7481, 5, 2], [7482, 5, 2], [7483, 3, 2], [7484, 2, 2], [7485, 0, 2], [7486, 2, 2], [7487, 4, 2], [7488, 8, 2], [7489, 4, 2], [7490, 6, 2], [7491, 1, 2], [7492, 9, 2], [7493, 6, 2], [7494, 7, 2], [7495, 1, 3], [7496, 1, 2], [7497, 3, 2], [7498, 5, 2], [7499, 0, 2], [7500, 2, 2], [7501, 3, 2], [7502, 4, 2], [7503, 6, 2], [7504, 6, 2], [7505, 9, 2], [7506, 0, 2], [7507, 3, 3], [7508, 8, 2], [7509, 7, 3], [7510, 2, 2], [7511, 9, 2], [7512, 8, 2], [7513, 7, 2], [7514, 8, 2], [7515, 0, 3], [7516, 6, 3], [7517, 4, 2], [7518, 9, 2], [7519, 8, 2], [7520, 2, 2], [7521, 3, 3], [7522, 6, 2], [7523, 2, 2], [7524, 1, 2], [7525, 7, 2], [7526, 4, 2], [7527, 7, 2], [7528, 2, 2], [7529, 9, 3], [7530, 7, 2], [7531, 5, 2], [7532, 1, 2], [7533, 1, 2], [7534, 7, 3], [7535, 5, 2], [7536, 1, 2], [7537, 2, 2], [7538, 9, 2], [7539, 8, 2], [7540, 8, 2], [7541, 9, 2], [7542, 1, 2], [7543, 6, 2], [7544, 6, 2], [7545, 9, 2], [7546, 5, 2], [7547, 7, 2], [7548, 0, 2], [7549, 6, 2], [7550, 8, 2], [7551, 4, 2], [7552, 0, 3], [7553, 1, 2], [7554, 2, 2], [7555, 2, 2], [7556, 3, 2], [7557, 0, 3], [7558, 1, 2], [7559, 6, 2], [7560, 4, 2], [7561, 1, 2], [7562, 6, 3], [7563, 1, 2], [7564, 6, 2], [7565, 7, 2], [7566, 0, 2], [7567, 2, 2], [7568, 7, 2], [7569, 3, 2], [7570, 8, 2], [7571, 6, 2], [7572, 1, 2], [7573, 4, 2], [7574, 1, 2], [7575, 8, 2], [7576, 2, 2], [7577, 6, 2], [7578, 4, 2], [7579, 4, 2], [7580, 6, 2], [7581, 6, 2], [7582, 3, 2], [7583, 5, 2], [7584, 3, 2], [7585, 0, 3], [7586, 8, 2], [7587, 2, 3], [7588, 1, 2], [7589, 0, 2], [7590, 3, 2], [7591, 5, 2], [7592, 5, 2], [7593, 6, 2], [7594, 2, 3], [7595, 5, 2], [7596, 4, 2], [7597, 0, 2], [7598, 6, 2], [7599, 1, 2], [7600, 3, 2], [7601, 2, 2], [7602, 9, 3], [7603, 1, 2], [7604, 8, 2], [7605, 7, 2], [7606, 8, 2], [7607, 8, 2], [7608, 7, 2], [7609, 1, 2], [7610, 7, 2], [7611, 4, 2], [7612, 2, 2], [7613, 3, 2], [7614, 2, 2], [7615, 2, 2], [7616, 7, 2], [7617, 8, 2], [7618, 3, 2], [7619, 2, 3], [7620, 9, 2], [7621, 7, 2], [7622, 1, 2], [7623, 9, 2], [7624, 2, 3], [7625, 3, 2], [7626, 3, 2], [7627, 9, 2], [7628, 2, 2], [7629, 0, 3], [7630, 1, 2], [7631, 1, 2], [7632, 1, 2], [7633, 2, 2], [7634, 3, 2], [7635, 3, 2], [7636, 8, 2], [7637, 4, 2], [7638, 8, 4], [7639, 5, 2], [7640, 5, 2], [7641, 6, 2], [7642, 8, 2], [7643, 7, 3], [7644, 7, 2], [7645, 8, 2], [7646, 2, 2], [7647, 9, 2], [7648, 0, 2], [7649, 0, 2], [7650, 1, 2], [7651, 1, 2], [7652, 4, 2], [7653, 2, 2], [7654, 2, 2], [7655, 3, 2], [7656, 1, 2], [7657, 4, 3], [7658, 1, 2], [7659, 5, 2], [7660, 3, 2], [7661, 6, 2], [7662, 6, 2], [7663, 7, 2], [7664, 0, 2], [7665, 8, 2], [7666, 3, 2], [7667, 9, 3], [7668, 1, 2], [7669, 0, 2], [7670, 5, 3], [7671, 1, 2], [7672, 3, 2], [7673, 2, 2], [7674, 8, 3], [7675, 3, 2], [7676, 9, 2], [7677, 4, 2], [7678, 3, 2], [7679, 7, 2], [7680, 9, 2], [7681, 8, 2], [7682, 8, 2], [7683, 9, 2], [7684, 6, 2], [7685, 0, 2], [7686, 7, 2], [7687, 0, 2], [7688, 2, 2], [7689, 1, 2], [7690, 9, 2], [7691, 0, 2], [7692, 3, 2], [7693, 1, 2], [7694, 7, 3], [7695, 2, 3], [7696, 1, 2], [7697, 7, 2], [7698, 3, 4], [7699, 5, 2], [7700, 6, 2], [7701, 3, 2], [7702, 9, 2], [7703, 4, 2], [7704, 8, 2], [7705, 4, 2], [7706, 2, 2], [7707, 0, 2], [7708, 0, 2], [7709, 0, 2], [7710, 0, 2], [7711, 6, 2], [7712, 8, 2], [7713, 9, 2], [7714, 9, 2], [7715, 6, 2], [7716, 1, 2], [7717, 6, 2], [7718, 6, 2], [7719, 2, 2], [7720, 1, 2], [7721, 3, 2], [7722, 4, 2], [7723, 4, 2], [7724, 6, 2], [7725, 4, 4], [7726, 4, 2], [7727, 9, 2], [7728, 0, 2], [7729, 1, 2], [7730, 7, 2], [7731, 7, 2], [7732, 2, 2], [7733, 9, 2], [7734, 4, 2], [7735, 5, 2], [7736, 2, 2], [7737, 7, 2], [7738, 5, 2], [7739, 5, 2], [7740, 5, 2], [7741, 6, 2], [7742, 9, 2], [7743, 2, 2], [7744, 6, 2], [7745, 3, 2], [7746, 1, 2], [7747, 1, 2], [7748, 1, 2], [7749, 4, 2], [7750, 8, 2], [7751, 4, 2], [7752, 1, 2], [7753, 0, 2], [7754, 7, 2], [7755, 9, 2], [7756, 9, 2], [7757, 9, 2], [7758, 2, 2], [7759, 6, 2], [7760, 2, 2], [7761, 1, 2], [7762, 3, 2], [7763, 8, 2], [7764, 1, 2], [7765, 3, 2], [7766, 3, 2], [7767, 3, 2], [7768, 8, 2], [7769, 7, 2], [7770, 7, 2], [7771, 3, 2], [7772, 2, 2], [7773, 9, 2], [7774, 9, 2], [7775, 8, 2], [7776, 2, 2], [7777, 8, 2], [7778, 3, 2], [7779, 4, 2], [7780, 2, 3], [7781, 7, 2], [7782, 2, 2], [7783, 7, 2], [7784, 3, 2], [7785, 6, 2], [7786, 0, 2], [7787, 2, 3], [7788, 1, 2], [7789, 1, 2], [7790, 2, 2], [7791, 9, 2], [7792, 2, 2], [7793, 8, 2], [7794, 3, 2], [7795, 7, 2], [7796, 2, 2], [7797, 8, 2], [7798, 9, 2], [7799, 8, 3], [7800, 3, 2], [7801, 2, 2], [7802, 5, 2], [7803, 3, 2], [7804, 4, 2], [7805, 9, 2], [7806, 1, 2], [7807, 0, 2], [7808, 7, 2], [7809, 7, 2], [7810, 8, 2], [7811, 9, 2], [7812, 9, 2], [7813, 0, 2], [7814, 8, 3], [7815, 6, 2], [7816, 0, 2], [7817, 4, 2], [7818, 2, 2], [7819, 1, 2], [7820, 5, 2], [7821, 1, 2], [7822, 9, 2], [7823, 2, 2], [7824, 8, 3], [7825, 8, 2], [7826, 4, 2], [7827, 2, 2], [7828, 1, 2], [7829, 6, 2], [7830, 0, 2], [7831, 1, 2], [7832, 3, 2], [7833, 5, 2], [7834, 1, 2], [7835, 0, 2], [7836, 8, 2], [7837, 1, 2], [7838, 1, 2], [7839, 2, 2], [7840, 5, 2], [7841, 3, 2], [7842, 5, 2], [7843, 4, 3], [7844, 8, 3], [7845, 5, 2], [7846, 0, 2], [7847, 6, 2], [7848, 5, 2], [7849, 7, 2], [7850, 1, 2], [7851, 8, 3], [7852, 7, 2], [7853, 9, 3], [7854, 4, 2], [7855, 0, 2], [7856, 8, 2], [7857, 1, 2], [7858, 0, 2], [7859, 2, 2], [7860, 1, 2], [7861, 3, 2], [7862, 3, 3], [7863, 4, 2], [7864, 4, 2], [7865, 5, 2], [7866, 7, 2], [7867, 6, 2], [7868, 6, 2], [7869, 7, 2], [7870, 2, 2], [7871, 8, 2], [7872, 8, 2], [7873, 9, 2], [7874, 0, 2], [7875, 0, 2], [7876, 1, 2], [7877, 1, 2], [7878, 3, 2], [7879, 2, 2], [7880, 6, 3], [7881, 3, 2], [7882, 0, 2], [7883, 4, 2], [7884, 5, 2], [7885, 5, 2], [7886, 9, 2], [7887, 6, 2], [7888, 5, 2], [7889, 7, 2], [7890, 9, 2], [7891, 8, 2], [7892, 0, 2], [7893, 9, 2], [7894, 0, 2], [7895, 2, 2], [7896, 1, 2], [7897, 2, 2], [7898, 1, 2], [7899, 7, 2], [7900, 5, 2], [7901, 6, 2], [7902, 5, 2], [7903, 4, 2], [7904, 9, 2], [7905, 0, 3], [7906, 7, 2], [7907, 5, 2], [7908, 8, 3], [7909, 8, 2], [7910, 1, 2], [7911, 0, 2], [7912, 1, 2], [7913, 7, 2], [7914, 4, 2], [7915, 3, 2], [7916, 2, 2], [7917, 5, 2], [7918, 8, 3], [7919, 4, 2], [7920, 2, 3], [7921, 1, 2], [7922, 9, 2], [7923, 8, 2], [7924, 8, 2], [7925, 0, 2], [7926, 6, 2], [7927, 5, 2], [7928, 8, 2], [7929, 2, 2], [7930, 0, 2], [7931, 7, 2], [7932, 0, 2], [7933, 2, 2], [7934, 0, 2], [7935, 3, 2], [7936, 9, 2], [7937, 6, 2], [7938, 1, 2], [7939, 2, 2], [7940, 9, 2], [7941, 1, 2], [7942, 2, 2], [7943, 7, 2], [7944, 0, 2], [7945, 7, 2], [7946, 9, 2], [7947, 9, 2], [7948, 0, 2], [7949, 9, 3], [7950, 7, 2], [7951, 1, 2], [7952, 9, 2], [7953, 2, 2], [7954, 0, 2], [7955, 4, 2], [7956, 8, 2], [7957, 6, 2], [7958, 4, 2], [7959, 7, 2], [7960, 2, 2], [7961, 7, 2], [7962, 5, 2], [7963, 5, 2], [7964, 5, 2], [7965, 4, 2], [7966, 3, 2], [7967, 5, 2], [7968, 6, 3], [7969, 0, 2], [7970, 6, 2], [7971, 1, 2], [7972, 6, 2], [7973, 1, 2], [7974, 4, 2], [7975, 9, 2], [7976, 3, 2], [7977, 9, 2], [7978, 0, 2], [7979, 8, 2], [7980, 3, 2], [7981, 0, 2], [7982, 3, 2], [7983, 2, 2], [7984, 4, 2], [7985, 0, 2], [7986, 2, 3], [7987, 3, 2], [7988, 5, 2], [7989, 5, 2], [7990, 6, 2], [7991, 6, 2], [7992, 7, 2], [7993, 1, 5], [7994, 7, 2], [7995, 8, 2], [7996, 1, 2], [7997, 6, 2], [7998, 5, 3], [7999, 4, 2], [8000, 0, 2], [8001, 6, 2], [8002, 2, 2], [8003, 0, 2], [8004, 6, 2], [8005, 9, 2], [8006, 4, 2], [8007, 2, 3], [8008, 8, 3], [8009, 6, 2], [8010, 5, 2], [8011, 4, 2], [8012, 3, 2], [8013, 3, 2], [8014, 3, 2], [8015, 9, 3], [8016, 0, 2], [8017, 3, 3], [8018, 3, 3], [8019, 0, 2], [8020, 7, 2], [8021, 0, 2], [8022, 5, 2], [8023, 5, 3], [8024, 2, 2], [8025, 2, 2], [8026, 4, 2], [8027, 5, 2], [8028, 0, 3], [8029, 8, 2], [8030, 9, 3], [8031, 8, 3], [8032, 1, 2], [8033, 8, 3], [8034, 6, 2], [8035, 9, 2], [8036, 9, 3], [8037, 4, 2], [8038, 7, 2], [8039, 3, 2], [8040, 1, 2], [8041, 4, 2], [8042, 6, 2], [8043, 2, 2], [8044, 7, 2], [8045, 8, 2], [8046, 0, 2], [8047, 8, 2], [8048, 3, 2], [8049, 7, 2], [8050, 0, 2], [8051, 1, 2], [8052, 3, 2], [8053, 1, 2], [8054, 3, 2], [8055, 3, 2], [8056, 5, 2], [8057, 6, 2], [8058, 2, 2], [8059, 9, 2], [8060, 9, 2], [8061, 4, 2], [8062, 5, 2], [8063, 1, 2], [8064, 6, 3], [8065, 3, 2], [8066, 9, 2], [8067, 8, 2], [8068, 7, 2], [8069, 7, 2], [8070, 1, 2], [8071, 6, 2], [8072, 6, 2], [8073, 9, 3], [8074, 6, 2], [8075, 3, 2], [8076, 6, 2], [8077, 3, 2], [8078, 2, 2], [8079, 7, 2], [8080, 1, 2], [8081, 4, 2], [8082, 2, 2], [8083, 1, 2], [8084, 7, 2], [8085, 9, 2], [8086, 4, 2], [8087, 1, 2], [8088, 0, 2], [8089, 0, 2], [8090, 7, 2], [8091, 6, 2], [8092, 1, 2], [8093, 0, 2], [8094, 3, 3], [8095, 1, 3], [8096, 0, 2], [8097, 2, 2], [8098, 0, 2], [8099, 3, 2], [8100, 6, 2], [8101, 4, 2], [8102, 2, 2], [8103, 5, 2], [8104, 5, 2], [8105, 6, 2], [8106, 1, 2], [8107, 7, 2], [8108, 0, 2], [8109, 8, 2], [8110, 0, 2], [8111, 9, 2], [8112, 1, 2], [8113, 0, 2], [8114, 7, 3], [8115, 3, 2], [8116, 0, 2], [8117, 4, 3], [8118, 8, 2], [8119, 5, 2], [8120, 3, 2], [8121, 6, 2], [8122, 3, 2], [8123, 7, 2], [8124, 1, 2], [8125, 8, 3], [8126, 5, 2], [8127, 9, 2], [8128, 5, 2], [8129, 0, 3], [8130, 7, 2], [8131, 1, 2], [8132, 8, 2], [8133, 2, 2], [8134, 0, 2], [8135, 3, 2], [8136, 8, 2], [8137, 7, 2], [8138, 7, 3], [8139, 8, 2], [8140, 6, 2], [8141, 9, 2], [8142, 7, 2], [8143, 7, 2], [8144, 7, 2], [8145, 6, 2], [8146, 6, 2], [8147, 0, 2], [8148, 8, 2], [8149, 6, 2], [8150, 6, 3], [8151, 6, 2], [8152, 2, 2], [8153, 6, 2], [8154, 2, 2], [8155, 9, 2], [8156, 1, 2], [8157, 0, 3], [8158, 0, 2], [8159, 0, 2], [8160, 1, 2], [8161, 1, 2], [8162, 1, 2], [8163, 3, 2], [8164, 3, 2], [8165, 9, 2], [8166, 1, 2], [8167, 7, 2], [8168, 7, 2], [8169, 3, 2], [8170, 7, 2], [8171, 8, 2], [8172, 0, 2], [8173, 5, 2], [8174, 4, 2], [8175, 8, 2], [8176, 1, 2], [8177, 1, 2], [8178, 5, 2], [8179, 4, 2], [8180, 1, 2], [8181, 8, 2], [8182, 7, 2], [8183, 5, 2], [8184, 3, 2], [8185, 1, 2], [8186, 7, 2], [8187, 0, 2], [8188, 3, 2], [8189, 1, 2], [8190, 5, 2], [8191, 6, 2], [8192, 3, 2], [8193, 0, 2], [8194, 1, 2], [8195, 3, 2], [8196, 7, 2], [8197, 8, 2], [8198, 7, 2], [8199, 9, 2], [8200, 3, 2], [8201, 2, 2], [8202, 2, 2], [8203, 1, 2], [8204, 2, 2], [8205, 7, 2], [8206, 6, 2], [8207, 4, 2], [8208, 4, 2], [8209, 5, 2], [8210, 8, 2], [8211, 2, 2], [8212, 2, 3], [8213, 8, 2], [8214, 7, 2], [8215, 4, 2], [8216, 9, 2], [8217, 7, 3], [8218, 1, 2], [8219, 1, 2], [8220, 9, 2], [8221, 8, 2], [8222, 1, 2], [8223, 0, 2], [8224, 6, 3], [8225, 6, 2], [8226, 2, 2], [8227, 3, 2], [8228, 3, 2], [8229, 2, 2], [8230, 3, 2], [8231, 9, 2], [8232, 7, 2], [8233, 0, 2], [8234, 8, 2], [8235, 4, 2], [8236, 3, 2], [8237, 7, 2], [8238, 9, 2], [8239, 4, 2], [8240, 4, 2], [8241, 3, 2], [8242, 8, 2], [8243, 4, 2], [8244, 9, 2], [8245, 5, 2], [8246, 3, 2], [8247, 0, 2], [8248, 7, 3], [8249, 0, 2], [8250, 0, 2], [8251, 2, 2], [8252, 5, 2], [8253, 0, 2], [8254, 3, 2], [8255, 1, 2], [8256, 7, 2], [8257, 2, 2], [8258, 1, 2], [8259, 3, 2], [8260, 5, 2], [8261, 4, 2], [8262, 0, 2], [8263, 5, 2], [8264, 3, 2], [8265, 6, 2], [8266, 4, 2], [8267, 7, 2], [8268, 7, 2], [8269, 8, 3], [8270, 4, 2], [8271, 9, 2], [8272, 0, 2], [8273, 0, 2], [8274, 0, 2], [8275, 1, 2], [8276, 9, 2], [8277, 2, 2], [8278, 4, 2], [8279, 3, 2], [8280, 7, 2], [8281, 4, 2], [8282, 6, 2], [8283, 7, 2], [8284, 0, 2], [8285, 8, 2], [8286, 7, 2], [8287, 9, 2], [8288, 0, 3], [8289, 0, 2], [8290, 6, 2], [8291, 1, 2], [8292, 2, 2], [8293, 2, 2], [8294, 0, 2], [8295, 3, 2], [8296, 1, 3], [8297, 7, 2], [8298, 4, 2], [8299, 8, 2], [8300, 8, 2], [8301, 9, 2], [8302, 7, 2], [8303, 8, 2], [8304, 0, 2], [8305, 6, 2], [8306, 8, 2], [8307, 5, 2], [8308, 9, 2], [8309, 0, 2], [8310, 8, 2], [8311, 6, 3], [8312, 6, 2], [8313, 8, 2], [8314, 6, 2], [8315, 9, 2], [8316, 9, 2], [8317, 4, 2], [8318, 9, 2], [8319, 1, 2], [8320, 5, 2], [8321, 9, 2], [8322, 9, 2], [8323, 0, 2], [8324, 8, 2], [8325, 4, 2], [8326, 6, 2], [8327, 8, 2], [8328, 6, 2], [8329, 9, 2], [8330, 1, 2], [8331, 1, 2], [8332, 1, 2], [8333, 4, 2], [8334, 2, 2], [8335, 0, 2], [8336, 6, 2], [8337, 5, 2], [8338, 3, 2], [8339, 5, 2], [8340, 8, 3], [8341, 4, 2], [8342, 2, 2], [8343, 0, 2], [8344, 4, 2], [8345, 7, 3], [8346, 4, 2], [8347, 6, 2], [8348, 1, 2], [8349, 0, 2], [8350, 3, 2], [8351, 1, 2], [8352, 6, 2], [8353, 7, 2], [8354, 0, 2], [8355, 0, 2], [8356, 9, 2], [8357, 6, 2], [8358, 9, 2], [8359, 8, 2], [8360, 3, 2], [8361, 7, 2], [8362, 7, 2], [8363, 9, 2], [8364, 7, 3], [8365, 8, 2], [8366, 8, 2], [8367, 6, 2], [8368, 0, 2], [8369, 0, 2], [8370, 4, 2], [8371, 8, 2], [8372, 2, 3], [8373, 1, 2], [8374, 2, 2], [8375, 7, 2], [8376, 6, 2], [8377, 7, 4], [8378, 8, 2], [8379, 1, 2], [8380, 4, 2], [8381, 3, 2], [8382, 1, 2], [8383, 1, 2], [8384, 6, 2], [8385, 0, 2], [8386, 8, 2], [8387, 0, 2], [8388, 1, 2], [8389, 7, 2], [8390, 2, 2], [8391, 8, 2], [8392, 5, 2], [8393, 9, 2], [8394, 1, 2], [8395, 3, 2], [8396, 7, 2], [8397, 8, 2], [8398, 6, 2], [8399, 4, 2], [8400, 4, 3], [8401, 7, 2], [8402, 1, 2], [8403, 2, 2], [8404, 9, 2], [8405, 3, 2], [8406, 3, 2], [8407, 6, 2], [8408, 9, 2], [8409, 9, 2], [8410, 6, 2], [8411, 2, 2], [8412, 4, 2], [8413, 2, 2], [8414, 5, 2], [8415, 4, 2], [8416, 9, 2], [8417, 6, 2], [8418, 1, 2], [8419, 5, 2], [8420, 6, 2], [8421, 5, 2], [8422, 1, 2], [8423, 1, 2], [8424, 9, 2], [8425, 3, 2], [8426, 5, 2], [8427, 3, 2], [8428, 2, 3], [8429, 7, 2], [8430, 1, 2], [8431, 8, 2], [8432, 8, 2], [8433, 2, 2], [8434, 5, 2], [8435, 5, 2], [8436, 7, 3], [8437, 7, 2], [8438, 4, 2], [8439, 9, 2], [8440, 9, 2], [8441, 8, 2], [8442, 9, 2], [8443, 2, 2], [8444, 7, 2], [8445, 1, 3], [8446, 2, 2], [8447, 3, 2], [8448, 9, 2], [8449, 0, 2], [8450, 3, 2], [8451, 1, 2], [8452, 1, 2], [8453, 2, 3], [8454, 6, 2], [8455, 3, 3], [8456, 1, 2], [8457, 4, 2], [8458, 4, 2], [8459, 5, 2], [8460, 2, 2], [8461, 6, 2], [8462, 6, 2], [8463, 7, 2], [8464, 1, 2], [8465, 8, 2], [8466, 4, 2], [8467, 9, 2], [8468, 9, 2], [8469, 0, 2], [8470, 2, 2], [8471, 1, 2], [8472, 0, 2], [8473, 2, 2], [8474, 2, 2], [8475, 3, 2], [8476, 7, 3], [8477, 4, 2], [8478, 6, 2], [8479, 5, 2], [8480, 2, 3], [8481, 6, 2], [8482, 8, 3], [8483, 7, 2], [8484, 9, 2], [8485, 8, 2], [8486, 1, 2], [8487, 9, 2], [8488, 6, 2], [8489, 0, 2], [8490, 2, 2], [8491, 1, 2], [8492, 9, 2], [8493, 2, 2], [8494, 3, 2], [8495, 4, 2], [8496, 8, 2], [8497, 6, 2], [8498, 3, 2], [8499, 7, 2], [8500, 6, 2], [8501, 8, 2], [8502, 7, 2], [8503, 9, 2], [8504, 5, 2], [8505, 3, 2], [8506, 1, 2], [8507, 8, 2], [8508, 4, 2], [8509, 0, 2], [8510, 9, 2], [8511, 7, 2], [8512, 1, 2], [8513, 1, 2], [8514, 9, 2], [8515, 0, 2], [8516, 7, 2], [8517, 7, 2], [8518, 9, 2], [8519, 5, 2], [8520, 8, 2], [8521, 5, 2], [8522, 8, 2], [8523, 6, 2], [8524, 3, 2], [8525, 9, 3], [8526, 6, 2], [8527, 0, 2], [8528, 3, 2], [8529, 1, 2], [8530, 1, 2], [8531, 0, 2], [8532, 6, 2], [8533, 0, 2], [8534, 4, 2], [8535, 8, 2], [8536, 8, 2], [8537, 3, 2], [8538, 1, 2], [8539, 4, 3], [8540, 0, 2], [8541, 3, 2], [8542, 1, 2], [8543, 1, 2], [8544, 3, 2], [8545, 0, 2], [8546, 6, 2], [8547, 9, 2], [8548, 5, 2], [8549, 5, 2], [8550, 1, 2], [8551, 3, 2], [8552, 2, 2], [8553, 4, 2], [8554, 3, 2], [8555, 9, 2], [8556, 7, 3], [8557, 3, 2], [8558, 9, 2], [8559, 7, 2], [8560, 4, 2], [8561, 6, 2], [8562, 7, 2], [8563, 9, 2], [8564, 2, 2], [8565, 2, 2], [8566, 7, 2], [8567, 4, 2], [8568, 3, 2], [8569, 5, 2], [8570, 4, 3], [8571, 7, 2], [8572, 7, 2], [8573, 2, 2], [8574, 1, 2], [8575, 1, 2], [8576, 7, 2], [8577, 6, 2], [8578, 1, 3], [8579, 4, 2], [8580, 4, 2], [8581, 9, 2], [8582, 2, 2], [8583, 4, 2], [8584, 8, 2], [8585, 9, 3], [8586, 9, 2], [8587, 4, 2], [8588, 1, 2], [8589, 1, 2], [8590, 6, 2], [8591, 2, 2], [8592, 9, 2], [8593, 2, 2], [8594, 7, 2], [8595, 1, 2], [8596, 7, 2], [8597, 3, 2], [8598, 2, 2], [8599, 2, 2], [8600, 4, 2], [8601, 9, 2], [8602, 1, 2], [8603, 4, 2], [8604, 7, 2], [8605, 3, 2], [8606, 3, 2], [8607, 8, 2], [8608, 9, 2], [8609, 2, 2], [8610, 1, 2], [8611, 2, 2], [8612, 0, 2], [8613, 2, 2], [8614, 2, 2], [8615, 1, 2], [8616, 7, 2], [8617, 2, 2], [8618, 8, 3], [8619, 8, 2], [8620, 9, 2], [8621, 6, 2], [8622, 4, 2], [8623, 5, 2], [8624, 5, 2], [8625, 1, 2], [8626, 9, 2], [8627, 6, 2], [8628, 6, 2], [8629, 7, 3], [8630, 9, 3], [8631, 2, 2], [8632, 2, 2], [8633, 1, 2], [8634, 4, 2], [8635, 3, 2], [8636, 6, 2], [8637, 7, 2], [8638, 6, 2], [8639, 5, 3], [8640, 2, 2], [8641, 9, 2], [8642, 5, 2], [8643, 3, 2], [8644, 4, 2], [8645, 8, 3], [8646, 5, 2], [8647, 7, 2], [8648, 1, 2], [8649, 5, 2], [8650, 4, 2], [8651, 7, 2], [8652, 1, 2], [8653, 0, 2], [8654, 9, 2], [8655, 7, 2], [8656, 5, 3], [8657, 4, 2], [8658, 6, 2], [8659, 8, 2], [8660, 1, 2], [8661, 8, 2], [8662, 8, 2], [8663, 3, 2], [8664, 1, 2], [8665, 7, 2], [8666, 8, 2], [8667, 6, 2], [8668, 5, 2], [8669, 9, 2], [8670, 2, 2], [8671, 9, 2], [8672, 3, 2], [8673, 4, 2], [8674, 9, 2], [8675, 8, 2], [8676, 5, 2], [8677, 4, 2], [8678, 1, 2], [8679, 1, 2], [8680, 8, 2], [8681, 0, 2], [8682, 0, 2], [8683, 6, 2], [8684, 3, 2], [8685, 6, 2], [8686, 8, 2], [8687, 0, 2], [8688, 6, 2], [8689, 1, 2], [8690, 8, 2], [8691, 2, 2], [8692, 6, 2], [8693, 3, 2], [8694, 8, 2], [8695, 4, 2], [8696, 4, 2], [8697, 6, 2], [8698, 7, 2], [8699, 7, 2], [8700, 3, 2], [8701, 8, 2], [8702, 9, 2], [8703, 0, 2], [8704, 1, 2], [8705, 1, 2], [8706, 4, 2], [8707, 2, 2], [8708, 3, 3], [8709, 3, 2], [8710, 3, 2], [8711, 4, 2], [8712, 5, 2], [8713, 5, 2], [8714, 9, 2], [8715, 6, 2], [8716, 3, 2], [8717, 7, 2], [8718, 7, 2], [8719, 8, 2], [8720, 6, 2], [8721, 9, 2], [8722, 8, 2], [8723, 0, 2], [8724, 0, 2], [8725, 1, 3], [8726, 6, 2], [8727, 2, 2], [8728, 5, 2], [8729, 3, 2], [8730, 8, 2], [8731, 5, 2], [8732, 8, 2], [8733, 6, 2], [8734, 5, 2], [8735, 7, 2], [8736, 9, 2], [8737, 4, 2], [8738, 1, 2], [8739, 0, 2], [8740, 2, 2], [8741, 7, 2], [8742, 2, 2], [8743, 2, 2], [8744, 5, 3], [8745, 9, 2], [8746, 8, 2], [8747, 4, 2], [8748, 5, 2], [8749, 2, 2], [8750, 9, 2], [8751, 9, 2], [8752, 2, 2], [8753, 8, 3], [8754, 0, 2], [8755, 4, 3], [8756, 3, 2], [8757, 5, 2], [8758, 7, 2], [8759, 8, 2], [8760, 1, 2], [8761, 8, 2], [8762, 3, 3], [8763, 0, 2], [8764, 8, 2], [8765, 3, 2], [8766, 5, 2], [8767, 5, 2], [8768, 4, 2], [8769, 4, 2], [8770, 6, 3], [8771, 3, 2], [8772, 1, 3], [8773, 3, 2], [8774, 6, 3], [8775, 4, 2], [8776, 9, 2], [8777, 6, 2], [8778, 1, 2], [8779, 5, 2], [8780, 8, 3], [8781, 1, 2], [8782, 8, 2], [8783, 7, 2], [8784, 2, 2], [8785, 8, 2], [8786, 3, 2], [8787, 4, 3], [8788, 0, 2], [8789, 5, 2], [8790, 3, 2], [8791, 7, 2], [8792, 6, 2], [8793, 2, 2], [8794, 3, 2], [8795, 3, 2], [8796, 4, 2], [8797, 6, 3], [8798, 7, 2], [8799, 6, 2], [8800, 3, 2], [8801, 7, 2], [8802, 9, 2], [8803, 7, 2], [8804, 7, 2], [8805, 7, 2], [8806, 1, 3], [8807, 6, 2], [8808, 3, 2], [8809, 0, 2], [8810, 2, 3], [8811, 1, 2], [8812, 0, 3], [8813, 0, 2], [8814, 6, 2], [8815, 1, 2], [8816, 3, 3], [8817, 6, 3], [8818, 3, 2], [8819, 5, 3], [8820, 6, 2], [8821, 3, 2], [8822, 6, 2], [8823, 1, 2], [8824, 3, 2], [8825, 4, 2], [8826, 6, 2], [8827, 7, 3], [8828, 7, 2], [8829, 6, 2], [8830, 3, 2], [8831, 2, 2], [8832, 4, 2], [8833, 2, 2], [8834, 2, 2], [8835, 5, 2], [8836, 1, 2], [8837, 9, 2], [8838, 0, 2], [8839, 1, 2], [8840, 4, 3], [8841, 2, 2], [8842, 4, 2], [8843, 2, 2], [8844, 2, 2], [8845, 7, 2], [8846, 6, 2], [8847, 9, 3], [8848, 6, 2], [8849, 7, 2], [8850, 6, 2], [8851, 9, 2], [8852, 2, 2], [8853, 2, 2], [8854, 4, 2], [8855, 0, 2], [8856, 5, 2], [8857, 4, 2], [8858, 2, 2], [8859, 8, 2], [8860, 6, 2], [8861, 7, 2], [8862, 6, 3], [8863, 0, 2], [8864, 2, 2], [8865, 3, 2], [8866, 7, 2], [8867, 8, 2], [8868, 6, 2], [8869, 4, 3], [8870, 6, 2], [8871, 6, 4], [8872, 4, 2], [8873, 1, 3], [8874, 4, 3], [8875, 4, 2], [8876, 5, 2], [8877, 0, 2], [8878, 2, 2], [8879, 3, 2], [8880, 3, 3], [8881, 6, 2], [8882, 3, 3], [8883, 2, 2], [8884, 3, 2], [8885, 0, 2], [8886, 2, 2], [8887, 4, 2], [8888, 3, 3], [8889, 8, 2], [8890, 4, 2], [8891, 1, 2], [8892, 8, 2], [8893, 3, 2], [8894, 0, 2], [8895, 1, 2], [8896, 0, 2], [8897, 0, 2], [8898, 6, 2], [8899, 9, 2], [8900, 5, 2], [8901, 0, 2], [8902, 9, 2], [8903, 1, 2], [8904, 1, 2], [8905, 2, 2], [8906, 4, 2], [8907, 3, 2], [8908, 6, 3], [8909, 5, 2], [8910, 7, 3], [8911, 6, 2], [8912, 0, 2], [8913, 7, 2], [8914, 4, 2], [8915, 8, 2], [8916, 1, 2], [8917, 0, 2], [8918, 8, 2], [8919, 1, 2], [8920, 8, 2], [8921, 2, 3], [8922, 2, 2], [8923, 3, 2], [8924, 2, 2], [8925, 4, 2], [8926, 0, 2], [8927, 5, 2], [8928, 8, 2], [8929, 6, 3], [8930, 4, 2], [8931, 7, 2], [8932, 0, 2], [8933, 8, 2], [8934, 1, 2], [8935, 0, 2], [8936, 3, 2], [8937, 1, 2], [8938, 5, 2], [8939, 2, 2], [8940, 6, 2], [8941, 3, 2], [8942, 6, 2], [8943, 4, 2], [8944, 4, 2], [8945, 5, 2], [8946, 3, 2], [8947, 6, 2], [8948, 3, 2], [8949, 7, 2], [8950, 4, 3], [8951, 8, 2], [8952, 2, 2], [8953, 9, 2], [8954, 7, 2], [8955, 8, 2], [8956, 4, 2], [8957, 3, 3], [8958, 3, 2], [8959, 7, 2], [8960, 2, 2], [8961, 0, 2], [8962, 4, 2], [8963, 1, 3], [8964, 4, 2], [8965, 7, 2], [8966, 2, 2], [8967, 3, 2], [8968, 9, 2], [8969, 0, 2], [8970, 1, 2], [8971, 9, 2], [8972, 2, 2], [8973, 4, 2], [8974, 6, 2], [8975, 5, 2], [8976, 3, 2], [8977, 2, 2], [8978, 2, 3], [8979, 0, 2], [8980, 7, 2], [8981, 6, 2], [8982, 0, 2], [8983, 2, 2], [8984, 1, 3], [8985, 1, 2], [8986, 5, 2], [8987, 1, 2], [8988, 5, 2], [8989, 1, 2], [8990, 7, 2], [8991, 7, 2], [8992, 1, 2], [8993, 2, 3], [8994, 6, 2], [8995, 4, 2], [8996, 4, 2], [8997, 2, 2], [8998, 9, 2], [8999, 9, 2], [9000, 6, 2], [9001, 7, 2], [9002, 9, 3], [9003, 0, 2], [9004, 3, 2], [9005, 0, 4], [9006, 3, 2], [9007, 7, 2], [9008, 8, 2], [9009, 5, 2], [9010, 6, 2], [9011, 1, 2], [9012, 1, 2], [9013, 1, 2], [9014, 8, 2], [9015, 6, 2], [9016, 6, 3], [9017, 1, 2], [9018, 0, 2], [9019, 8, 2], [9020, 8, 2], [9021, 2, 3], [9022, 7, 2], [9023, 7, 2], [9024, 6, 2], [9025, 4, 2], [9026, 4, 2], [9027, 0, 2], [9028, 5, 2], [9029, 4, 2], [9030, 4, 2], [9031, 2, 2], [9032, 0, 2], [9033, 5, 2], [9034, 0, 2], [9035, 0, 2], [9036, 2, 2], [9037, 3, 2], [9038, 0, 2], [9039, 1, 2], [9040, 4, 2], [9041, 9, 2], [9042, 6, 3], [9043, 1, 2], [9044, 5, 2], [9045, 1, 2], [9046, 4, 2], [9047, 0, 2], [9048, 0, 2], [9049, 6, 2], [9050, 8, 2], [9051, 9, 2], [9052, 7, 2], [9053, 3, 2], [9054, 2, 2], [9055, 0, 2], [9056, 0, 3], [9057, 8, 2], [9058, 6, 2], [9059, 3, 2], [9060, 7, 2], [9061, 9, 3], [9062, 5, 2], [9063, 6, 2], [9064, 5, 2], [9065, 3, 2], [9066, 9, 2], [9067, 0, 2], [9068, 6, 2], [9069, 1, 2], [9070, 9, 2], [9071, 4, 3], [9072, 1, 2], [9073, 5, 2], [9074, 3, 2], [9075, 6, 2], [9076, 8, 2], [9077, 7, 2], [9078, 3, 2], [9079, 8, 2], [9080, 3, 2], [9081, 9, 2], [9082, 7, 2], [9083, 0, 2], [9084, 5, 2], [9085, 1, 3], [9086, 7, 2], [9087, 2, 2], [9088, 8, 2], [9089, 3, 2], [9090, 6, 2], [9091, 4, 2], [9092, 2, 2], [9093, 5, 2], [9094, 6, 2], [9095, 6, 2], [9096, 5, 2], [9097, 7, 2], [9098, 2, 2], [9099, 8, 2], [9100, 4, 2], [9101, 0, 2], [9102, 7, 2], [9103, 1, 2], [9104, 2, 2], [9105, 2, 2], [9106, 1, 3], [9107, 3, 2], [9108, 4, 2], [9109, 4, 2], [9110, 1, 2], [9111, 5, 2], [9112, 8, 2], [9113, 6, 2], [9114, 9, 2], [9115, 7, 2], [9116, 4, 2], [9117, 8, 2], [9118, 9, 2], [9119, 9, 2], [9120, 6, 3], [9121, 1, 2], [9122, 9, 2], [9123, 6, 2], [9124, 5, 2], [9125, 8, 2], [9126, 6, 2], [9127, 9, 2], [9128, 9, 2], [9129, 9, 3], [9130, 1, 2], [9131, 0, 2], [9132, 9, 2], [9133, 1, 2], [9134, 8, 2], [9135, 2, 2], [9136, 1, 2], [9137, 4, 2], [9138, 5, 2], [9139, 4, 3], [9140, 3, 2], [9141, 3, 2], [9142, 0, 2], [9143, 7, 2], [9144, 6, 2], [9145, 4, 2], [9146, 3, 2], [9147, 4, 2], [9148, 4, 2], [9149, 4, 2], [9150, 9, 2], [9151, 0, 2], [9152, 8, 2], [9153, 3, 2], [9154, 8, 3], [9155, 8, 2], [9156, 6, 2], [9157, 7, 2], [9158, 0, 2], [9159, 5, 2], [9160, 5, 2], [9161, 1, 2], [9162, 7, 2], [9163, 5, 2], [9164, 8, 2], [9165, 8, 2], [9166, 0, 2], [9167, 9, 3], [9168, 3, 2], [9169, 2, 2], [9170, 5, 2], [9171, 5, 2], [9172, 4, 2], [9173, 1, 2], [9174, 6, 2], [9175, 1, 2], [9176, 9, 2], [9177, 6, 2], [9178, 8, 2], [9179, 2, 3], [9180, 3, 2], [9181, 1, 2], [9182, 3, 2], [9183, 3, 2], [9184, 3, 2], [9185, 8, 2], [9186, 2, 2], [9187, 6, 2], [9188, 7, 2], [9189, 4, 2], [9190, 4, 2], [9191, 9, 2], [9192, 3, 2], [9193, 2, 2], [9194, 0, 2], [9195, 0, 2], [9196, 0, 2], [9197, 0, 2], [9198, 7, 2], [9199, 1, 2], [9200, 7, 2], [9201, 6, 3], [9202, 6, 2], [9203, 2, 3], [9204, 0, 2], [9205, 5, 2], [9206, 6, 2], [9207, 5, 2], [9208, 8, 2], [9209, 0, 2], [9210, 6, 3], [9211, 2, 3], [9212, 2, 2], [9213, 8, 2], [9214, 7, 2], [9215, 0, 2], [9216, 4, 2], [9217, 6, 2], [9218, 2, 2], [9219, 8, 2], [9220, 8, 2], [9221, 1, 2], [9222, 0, 2], [9223, 7, 2], [9224, 7, 2], [9225, 9, 2], [9226, 3, 2], [9227, 1, 2], [9228, 5, 2], [9229, 9, 3], [9230, 3, 2], [9231, 2, 2], [9232, 5, 2], [9233, 6, 2], [9234, 8, 3], [9235, 7, 2], [9236, 5, 2], [9237, 6, 2], [9238, 9, 2], [9239, 6, 3], [9240, 1, 2], [9241, 8, 2], [9242, 2, 2], [9243, 7, 2], [9244, 6, 2], [9245, 4, 2], [9246, 2, 2], [9247, 9, 2], [9248, 2, 2], [9249, 2, 2], [9250, 8, 3], [9251, 1, 2], [9252, 2, 2], [9253, 3, 2], [9254, 6, 2], [9255, 3, 2], [9256, 1, 2], [9257, 0, 2], [9258, 2, 2], [9259, 5, 2], [9260, 1, 3], [9261, 5, 2], [9262, 6, 2], [9263, 7, 2], [9264, 1, 2], [9265, 9, 2], [9266, 2, 2], [9267, 7, 2], [9268, 3, 2], [9269, 0, 2], [9270, 7, 2], [9271, 2, 2], [9272, 3, 2], [9273, 7, 2], [9274, 7, 2], [9275, 9, 2], [9276, 7, 2], [9277, 1, 3], [9278, 3, 3], [9279, 3, 4], [9280, 6, 2], [9281, 6, 2], [9282, 4, 3], [9283, 7, 2], [9284, 2, 2], [9285, 8, 2], [9286, 7, 2], [9287, 0, 2], [9288, 1, 2], [9289, 3, 2], [9290, 9, 3], [9291, 5, 2], [9292, 1, 2], [9293, 3, 2], [9294, 3, 2], [9295, 6, 2], [9296, 0, 2], [9297, 0, 2], [9298, 1, 2], [9299, 1, 2], [9300, 3, 2], [9301, 2, 2], [9302, 3, 2], [9303, 3, 2], [9304, 9, 2], [9305, 6, 2], [9306, 9, 2], [9307, 7, 2], [9308, 9, 2], [9309, 8, 2], [9310, 0, 2], [9311, 9, 2], [9312, 1, 2], [9313, 0, 2], [9314, 8, 2], [9315, 1, 2], [9316, 6, 2], [9317, 2, 2], [9318, 2, 2], [9319, 3, 2], [9320, 5, 2], [9321, 4, 2], [9322, 0, 2], [9323, 5, 2], [9324, 3, 2], [9325, 6, 2], [9326, 5, 2], [9327, 7, 2], [9328, 5, 2], [9329, 0, 2], [9330, 5, 3], [9331, 1, 2], [9332, 1, 2], [9333, 2, 2], [9334, 8, 2], [9335, 3, 2], [9336, 5, 2], [9337, 4, 3], [9338, 6, 2], [9339, 5, 2], [9340, 5, 2], [9341, 6, 2], [9342, 0, 2], [9343, 7, 2], [9344, 5, 2], [9345, 8, 2], [9346, 9, 3], [9347, 9, 2], [9348, 4, 2], [9349, 8, 2], [9350, 1, 2], [9351, 7, 3], [9352, 5, 3], [9353, 4, 2], [9354, 1, 2], [9355, 3, 2], [9356, 7, 2], [9357, 9, 2], [9358, 8, 2], [9359, 8, 2], [9360, 2, 2], [9361, 8, 2], [9362, 4, 2], [9363, 3, 2], [9364, 8, 2], [9365, 1, 2], [9366, 5, 2], [9367, 5, 2], [9368, 5, 2], [9369, 8, 2], [9370, 4, 2], [9371, 2, 2], [9372, 9, 3], [9373, 7, 2], [9374, 2, 2], [9375, 4, 2], [9376, 5, 2], [9377, 2, 2], [9378, 1, 3], [9379, 6, 2], [9380, 3, 2], [9381, 5, 3], [9382, 7, 2], [9383, 2, 2], [9384, 5, 2], [9385, 4, 2], [9386, 3, 2], [9387, 5, 2], [9388, 4, 2], [9389, 6, 2], [9390, 9, 2], [9391, 4, 2], [9392, 4, 2], [9393, 1, 2], [9394, 9, 2], [9395, 7, 2], [9396, 2, 2], [9397, 5, 2], [9398, 2, 3], [9399, 1, 2], [9400, 3, 2], [9401, 3, 2], [9402, 0, 2], [9403, 3, 3], [9404, 1, 2], [9405, 6, 2], [9406, 0, 2], [9407, 9, 3], [9408, 8, 2], [9409, 6, 2], [9410, 4, 2], [9411, 3, 2], [9412, 3, 2], [9413, 3, 2], [9414, 5, 2], [9415, 1, 2], [9416, 7, 2], [9417, 6, 2], [9418, 3, 2], [9419, 5, 3], [9420, 3, 2], [9421, 6, 2], [9422, 0, 2], [9423, 1, 2], [9424, 3, 2], [9425, 9, 2], [9426, 7, 2], [9427, 3, 2], [9428, 9, 2], [9429, 7, 2], [9430, 1, 2], [9431, 4, 2], [9432, 7, 2], [9433, 7, 2], [9434, 7, 3], [9435, 0, 2], [9436, 4, 2], [9437, 9, 2], [9438, 6, 2], [9439, 0, 2], [9440, 0, 2], [9441, 0, 2], [9442, 4, 2], [9443, 3, 2], [9444, 7, 2], [9445, 7, 2], [9446, 6, 2], [9447, 9, 2], [9448, 9, 2], [9449, 2, 2], [9450, 5, 2], [9451, 0, 2], [9452, 0, 2], [9453, 1, 2], [9454, 7, 2], [9455, 0, 2], [9456, 0, 2], [9457, 1, 2], [9458, 0, 2], [9459, 0, 2], [9460, 6, 2], [9461, 4, 2], [9462, 5, 2], [9463, 0, 3], [9464, 5, 2], [9465, 4, 2], [9466, 3, 2], [9467, 7, 2], [9468, 6, 2], [9469, 9, 2], [9470, 7, 2], [9471, 2, 2], [9472, 2, 2], [9473, 0, 2], [9474, 1, 2], [9475, 6, 2], [9476, 0, 2], [9477, 2, 3], [9478, 0, 2], [9479, 2, 2], [9480, 1, 3], [9481, 9, 2], [9482, 3, 3], [9483, 9, 2], [9484, 2, 2], [9485, 0, 2], [9486, 6, 2], [9487, 1, 2], [9488, 2, 2], [9489, 2, 2], [9490, 8, 2], [9491, 3, 2], [9492, 1, 2], [9493, 4, 3], [9494, 7, 2], [9495, 5, 2], [9496, 4, 2], [9497, 6, 2], [9498, 7, 2], [9499, 7, 2], [9500, 6, 2], [9501, 8, 3], [9502, 7, 2], [9503, 9, 2], [9504, 9, 2], [9505, 0, 2], [9506, 0, 2], [9507, 1, 2], [9508, 2, 2], [9509, 2, 2], [9510, 7, 2], [9511, 3, 2], [9512, 6, 2], [9513, 4, 2], [9514, 5, 2], [9515, 5, 2], [9516, 3, 3], [9517, 6, 2], [9518, 2, 2], [9519, 7, 3], [9520, 3, 2], [9521, 8, 2], [9522, 7, 2], [9523, 0, 2], [9524, 0, 2], [9525, 1, 2], [9526, 6, 2], [9527, 2, 2], [9528, 8, 2], [9529, 3, 2], [9530, 0, 2], [9531, 5, 2], [9532, 9, 2], [9533, 6, 2], [9534, 6, 2], [9535, 7, 2], [9536, 4, 2], [9537, 8, 3], [9538, 7, 2], [9539, 5, 2], [9540, 1, 2], [9541, 4, 3], [9542, 2, 2], [9543, 8, 2], [9544, 0, 2], [9545, 7, 2], [9546, 2, 2], [9547, 4, 2], [9548, 7, 2], [9549, 7, 2], [9550, 1, 2], [9551, 7, 2], [9552, 0, 2], [9553, 3, 2], [9554, 8, 2], [9555, 9, 2], [9556, 6, 2], [9557, 8, 2], [9558, 4, 2], [9559, 8, 2], [9560, 7, 2], [9561, 3, 2], [9562, 1, 4], [9563, 1, 2], [9564, 8, 2], [9565, 5, 2], [9566, 4, 2], [9567, 8, 2], [9568, 5, 2], [9569, 2, 2], [9570, 1, 2], [9571, 7, 2], [9572, 2, 3], [9573, 4, 2], [9574, 6, 2], [9575, 2, 2], [9576, 6, 2], [9577, 6, 2], [9578, 5, 2], [9579, 1, 2], [9580, 6, 2], [9581, 5, 2], [9582, 7, 2], [9583, 2, 2], [9584, 1, 2], [9585, 4, 3], [9586, 4, 2], [9587, 5, 2], [9588, 7, 2], [9589, 5, 2], [9590, 1, 2], [9591, 8, 2], [9592, 3, 2], [9593, 6, 2], [9594, 8, 2], [9595, 4, 2], [9596, 6, 3], [9597, 4, 2], [9598, 7, 2], [9599, 1, 2], [9600, 2, 2], [9601, 8, 2], [9602, 3, 2], [9603, 7, 2], [9604, 2, 3], [9605, 5, 2], [9606, 7, 2], [9607, 5, 2], [9608, 8, 2], [9609, 1, 2], [9610, 3, 2], [9611, 8, 2], [9612, 3, 2], [9613, 9, 2], [9614, 9, 2], [9615, 1, 2], [9616, 1, 2], [9617, 3, 2], [9618, 1, 2], [9619, 6, 3], [9620, 3, 3], [9621, 3, 2], [9622, 1, 2], [9623, 3, 2], [9624, 3, 2], [9625, 2, 2], [9626, 4, 2], [9627, 2, 4], [9628, 1, 2], [9629, 6, 2], [9630, 9, 2], [9631, 9, 2], [9632, 4, 2], [9633, 9, 2], [9634, 4, 2], [9635, 6, 2], [9636, 3, 2], [9637, 3, 2], [9638, 3, 2], [9639, 3, 2], [9640, 8, 2], [9641, 8, 2], [9642, 9, 2], [9643, 1, 2], [9644, 7, 2], [9645, 6, 2], [9646, 5, 2], [9647, 5, 2], [9648, 3, 2], [9649, 6, 2], [9650, 8, 2], [9651, 8, 2], [9652, 5, 4], [9653, 1, 2], [9654, 9, 2], [9655, 9, 2], [9656, 7, 2], [9657, 7, 3], [9658, 2, 2], [9659, 6, 2], [9660, 7, 2], [9661, 8, 2], [9662, 6, 2], [9663, 3, 2], [9664, 3, 2], [9665, 7, 2], [9666, 0, 2], [9667, 4, 2], [9668, 2, 2], [9669, 7, 2], [9670, 3, 2], [9671, 0, 2], [9672, 2, 2], [9673, 9, 2], [9674, 1, 2], [9675, 0, 2], [9676, 7, 2], [9677, 0, 2], [9678, 1, 2], [9679, 3, 2], [9680, 3, 2], [9681, 7, 2], [9682, 2, 2], [9683, 9, 3], [9684, 5, 2], [9685, 3, 2], [9686, 8, 2], [9687, 0, 2], [9688, 0, 2], [9689, 2, 2], [9690, 5, 2], [9691, 0, 2], [9692, 6, 3], [9693, 1, 2], [9694, 8, 2], [9695, 0, 2], [9696, 3, 2], [9697, 1, 2], [9698, 0, 2], [9699, 0, 2], [9700, 6, 2], [9701, 4, 3], [9702, 6, 2], [9703, 0, 2], [9704, 4, 2], [9705, 1, 2], [9706, 3, 2], [9707, 0, 2], [9708, 9, 2], [9709, 4, 2], [9710, 0, 2], [9711, 7, 2], [9712, 2, 2], [9713, 9, 2], [9714, 4, 2], [9715, 2, 2], [9716, 7, 2], [9717, 0, 2], [9718, 4, 2], [9719, 6, 2], [9720, 0, 2], [9721, 2, 2], [9722, 2, 2], [9723, 6, 2], [9724, 7, 2], [9725, 2, 2], [9726, 8, 2], [9727, 2, 2], [9728, 9, 2], [9729, 9, 2], [9730, 3, 3], [9731, 9, 2], [9732, 8, 2], [9733, 0, 2], [9734, 1, 2], [9735, 1, 3], [9736, 2, 2], [9737, 2, 2], [9738, 5, 3], [9739, 3, 2], [9740, 7, 2], [9741, 4, 3], [9742, 0, 2], [9743, 5, 2], [9744, 0, 2], [9745, 6, 2], [9746, 4, 2], [9747, 7, 2], [9748, 2, 2], [9749, 8, 2], [9750, 0, 2], [9751, 9, 4], [9752, 9, 2], [9753, 0, 2], [9754, 9, 3], [9755, 1, 2], [9756, 2, 2], [9757, 2, 2], [9758, 9, 2], [9759, 3, 3], [9760, 6, 2], [9761, 4, 2], [9762, 8, 2], [9763, 5, 2], [9764, 8, 3], [9765, 6, 2], [9766, 3, 2], [9767, 7, 2], [9768, 7, 2], [9769, 8, 2], [9770, 5, 2], [9771, 9, 2], [9772, 2, 2], [9773, 0, 2], [9774, 7, 2], [9775, 1, 2], [9776, 2, 2], [9777, 2, 2], [9778, 3, 2], [9779, 3, 2], [9780, 2, 2], [9781, 4, 2], [9782, 8, 2], [9783, 5, 3], [9784, 9, 2], [9785, 6, 2], [9786, 3, 2], [9787, 7, 2], [9788, 7, 2], [9789, 8, 2], [9790, 0, 2], [9791, 9, 2], [9792, 8, 2], [9793, 7, 2], [9794, 8, 2], [9795, 4, 2], [9796, 1, 2], [9797, 3, 2], [9798, 6, 2], [9799, 8, 2], [9800, 5, 2], [9801, 5, 2], [9802, 6, 2], [9803, 1, 2], [9804, 1, 2], [9805, 8, 2], [9806, 0, 2], [9807, 5, 2], [9808, 6, 2], [9809, 2, 2], [9810, 9, 2], [9811, 8, 2], [9812, 3, 2], [9813, 6, 2], [9814, 5, 2], [9815, 1, 3], [9816, 6, 2], [9817, 9, 3], [9818, 6, 2], [9819, 2, 2], [9820, 0, 2], [9821, 4, 2], [9822, 0, 2], [9823, 0, 2], [9824, 5, 2], [9825, 9, 2], [9826, 2, 4], [9827, 9, 2], [9828, 6, 2], [9829, 3, 2], [9830, 2, 2], [9831, 7, 2], [9832, 8, 2], [9833, 7, 2], [9834, 0, 2], [9835, 9, 2], [9836, 2, 3], [9837, 1, 2], [9838, 9, 2], [9839, 8, 3], [9840, 0, 2], [9841, 2, 2], [9842, 1, 2], [9843, 7, 2], [9844, 8, 2], [9845, 5, 2], [9846, 9, 2], [9847, 8, 2], [9848, 3, 2], [9849, 5, 2], [9850, 2, 2], [9851, 3, 2], [9852, 8, 2], [9853, 2, 2], [9854, 7, 2], [9855, 2, 2], [9856, 1, 2], [9857, 0, 2], [9858, 5, 2], [9859, 5, 2], [9860, 6, 2], [9861, 8, 2], [9862, 2, 2], [9863, 6, 2], [9864, 3, 2], [9865, 0, 2], [9866, 8, 2], [9867, 4, 2], [9868, 3, 2], [9869, 0, 2], [9870, 9, 2], [9871, 3, 2], [9872, 6, 2], [9873, 8, 3], [9874, 0, 2], [9875, 1, 2], [9876, 9, 2], [9877, 0, 2], [9878, 7, 2], [9879, 3, 4], [9880, 4, 2], [9881, 0, 2], [9882, 7, 2], [9883, 4, 2], [9884, 1, 2], [9885, 7, 2], [9886, 7, 2], [9887, 4, 2], [9888, 7, 2], [9889, 9, 2], [9890, 0, 3], [9891, 2, 3], [9892, 6, 2], [9893, 9, 2], [9894, 2, 2], [9895, 1, 2], [9896, 9, 2], [9897, 2, 2], [9898, 5, 2], [9899, 5, 2], [9900, 8, 2], [9901, 7, 3], [9902, 1, 2], [9903, 1, 2], [9904, 3, 2], [9905, 7, 2], [9906, 1, 2], [9907, 1, 2], [9908, 7, 2], [9909, 6, 2], [9910, 1, 2], [9911, 7, 2], [9912, 2, 2], [9913, 3, 2], [9914, 0, 2], [9915, 3, 2], [9916, 3, 2], [9917, 6, 2], [9918, 8, 2], [9919, 5, 2], [9920, 4, 2], [9921, 6, 2], [9922, 0, 2], [9923, 2, 2], [9924, 8, 2], [9925, 8, 2], [9926, 6, 2], [9927, 7, 2], [9928, 6, 2], [9929, 6, 2], [9930, 1, 2], [9931, 4, 2], [9932, 3, 2], [9933, 9, 2], [9934, 0, 2], [9935, 8, 2], [9936, 8, 2], [9937, 8, 2], [9938, 9, 2], [9939, 2, 2], [9940, 4, 2], [9941, 9, 2], [9942, 1, 2], [9943, 6, 2], [9944, 8, 2], [9945, 5, 2], [9946, 6, 2], [9947, 5, 2], [9948, 8, 2], [9949, 9, 2], [9950, 9, 2], [9951, 5, 2], [9952, 8, 2], [9953, 3, 2], [9954, 7, 2], [9955, 7, 2], [9956, 8, 2], [9957, 4, 3], [9958, 5, 3], [9959, 3, 2], [9960, 1, 2], [9961, 6, 2], [9962, 2, 2], [9963, 0, 2], [9964, 2, 2], [9965, 0, 2], [9966, 0, 2], [9967, 6, 2], [9968, 9, 2], [9969, 9, 2], [9970, 8, 2], [9971, 0, 2], [9972, 2, 2], [9973, 1, 2], [9974, 3, 2], [9975, 1, 2], [9976, 4, 2], [9977, 3, 2], [9978, 0, 2], [9979, 2, 3], [9980, 4, 2], [9981, 1, 3], [9982, 8, 2], [9983, 0, 2], [9984, 4, 2], [9985, 0, 3], [9986, 0, 2], [9987, 1, 2], [9988, 7, 2], [9989, 2, 2], [9990, 7, 2], [9991, 3, 2], [9992, 7, 2], [9993, 4, 3], [9994, 0, 2], [9995, 5, 2], [9996, 8, 2], [9997, 6, 2], [9998, 9, 3], [9999, 7, 2], [10000, 3, 2], [10001, 8, 2], [10002, 7, 2], [10003, 9, 2], [10004, 9, 2], [10005, 0, 2], [10006, 1, 2], [10007, 1, 3], [10008, 5, 2], [10009, 2, 2], [10010, 0, 2], [10011, 3, 2], [10012, 8, 2], [10013, 1, 3], [10014, 7, 3], [10015, 5, 2], [10016, 2, 3], [10017, 6, 2], [10018, 4, 3], [10019, 7, 2], [10020, 1, 2], [10021, 8, 2], [10022, 0, 2], [10023, 9, 2], [10024, 2, 2], [10025, 0, 2], [10026, 0, 2], [10027, 1, 2], [10028, 9, 2], [10029, 2, 2], [10030, 5, 2], [10031, 3, 2], [10032, 6, 2], [10033, 4, 2], [10034, 3, 2], [10035, 5, 2], [10036, 6, 2], [10037, 6, 2], [10038, 9, 2], [10039, 7, 2], [10040, 1, 2], [10041, 8, 2], [10042, 3, 2], [10043, 9, 2], [10044, 6, 2], [10045, 0, 2], [10046, 7, 2], [10047, 9, 2], [10048, 1, 2], [10049, 5, 2], [10050, 7, 2], [10051, 5, 3], [10052, 3, 2], [10053, 6, 3], [10054, 8, 2], [10055, 9, 3], [10056, 5, 3], [10057, 8, 2], [10058, 1, 2], [10059, 9, 2], [10060, 4, 2], [10061, 8, 2], [10062, 5, 2], [10063, 7, 2], [10064, 8, 2], [10065, 5, 2], [10066, 8, 2], [10067, 1, 2], [10068, 1, 2], [10069, 0, 2], [10070, 9, 2], [10071, 0, 2], [10072, 2, 2], [10073, 2, 3], [10074, 3, 2], [10075, 2, 2], [10076, 6, 2], [10077, 7, 2], [10078, 2, 2], [10079, 8, 3], [10080, 0, 2], [10081, 2, 2], [10082, 2, 2], [10083, 0, 2], [10084, 2, 2], [10085, 1, 2], [10086, 7, 3], [10087, 2, 3], [10088, 9, 2], [10089, 6, 2], [10090, 2, 4], [10091, 3, 2], [10092, 5, 2], [10093, 3, 2], [10094, 9, 2], [10095, 7, 2], [10096, 7, 2], [10097, 3, 2], [10098, 1, 2], [10099, 3, 2], [10100, 2, 3], [10101, 6, 3], [10102, 9, 2], [10103, 4, 2], [10104, 4, 2], [10105, 9, 2], [10106, 2, 2], [10107, 0, 3], [10108, 6, 2], [10109, 9, 2], [10110, 1, 2], [10111, 5, 2], [10112, 9, 4], [10113, 2, 2], [10114, 4, 3], [10115, 8, 2], [10116, 3, 2], [10117, 2, 2], [10118, 1, 2], [10119, 0, 2], [10120, 0, 2], [10121, 0, 2], [10122, 2, 2], [10123, 1, 2], [10124, 8, 2], [10125, 3, 3], [10126, 8, 2], [10127, 2, 2], [10128, 0, 2], [10129, 1, 2], [10130, 2, 2], [10131, 7, 2], [10132, 9, 2], [10133, 4, 2], [10134, 1, 2], [10135, 6, 2], [10136, 1, 2], [10137, 3, 2], [10138, 2, 2], [10139, 1, 2], [10140, 0, 2], [10141, 3, 3], [10142, 9, 2], [10143, 9, 2], [10144, 3, 2], [10145, 1, 2], [10146, 5, 2], [10147, 7, 3], [10148, 7, 2], [10149, 6, 2], [10150, 4, 2], [10151, 8, 3], [10152, 1, 2], [10153, 4, 3], [10154, 7, 2], [10155, 3, 2], [10156, 1, 2], [10157, 1, 2], [10158, 2, 3], [10159, 4, 2], [10160, 7, 2], [10161, 0, 3], [10162, 5, 2], [10163, 6, 2], [10164, 6, 2], [10165, 9, 2], [10166, 9, 2], [10167, 0, 2], [10168, 0, 2], [10169, 1, 2], [10170, 7, 2], [10171, 7, 2], [10172, 4, 2], [10173, 5, 2], [10174, 6, 2], [10175, 4, 2], [10176, 0, 2], [10177, 4, 2], [10178, 7, 2], [10179, 7, 3], [10180, 1, 2], [10181, 7, 2], [10182, 5, 2], [10183, 9, 2], [10184, 9, 2], [10185, 5, 3], [10186, 9, 2], [10187, 8, 2], [10188, 0, 2], [10189, 8, 2], [10190, 6, 2], [10191, 4, 2], [10192, 5, 2], [10193, 9, 2], [10194, 2, 2], [10195, 0, 2], [10196, 4, 3], [10197, 8, 2], [10198, 9, 2], [10199, 9, 2], [10200, 2, 2], [10201, 8, 2], [10202, 7, 2], [10203, 0, 2], [10204, 0, 2], [10205, 1, 2], [10206, 3, 3], [10207, 2, 2], [10208, 9, 2], [10209, 4, 2], [10210, 3, 3], [10211, 5, 2], [10212, 4, 2], [10213, 6, 2], [10214, 3, 2], [10215, 7, 2], [10216, 4, 2], [10217, 8, 2], [10218, 6, 2], [10219, 9, 2], [10220, 1, 2], [10221, 0, 2], [10222, 8, 2], [10223, 1, 2], [10224, 6, 4], [10225, 4, 3], [10226, 5, 2], [10227, 5, 2], [10228, 2, 2], [10229, 6, 2], [10230, 0, 2], [10231, 7, 2], [10232, 9, 2], [10233, 8, 2], [10234, 6, 2], [10235, 9, 2], [10236, 4, 2], [10237, 0, 2], [10238, 3, 2], [10239, 1, 2], [10240, 0, 2], [10241, 4, 2], [10242, 0, 2], [10243, 7, 2], [10244, 5, 2], [10245, 0, 2], [10246, 6, 2], [10247, 9, 2], [10248, 1, 2], [10249, 9, 2], [10250, 8, 2], [10251, 7, 2], [10252, 4, 2], [10253, 7, 2], [10254, 0, 2], [10255, 5, 2], [10256, 2, 2], [10257, 1, 2], [10258, 5, 2], [10259, 0, 2], [10260, 3, 2], [10261, 0, 2], [10262, 4, 2], [10263, 7, 2], [10264, 2, 2], [10265, 0, 3], [10266, 1, 2], [10267, 1, 2], [10268, 1, 2], [10269, 4, 2], [10270, 6, 2], [10271, 6, 2], [10272, 0, 2], [10273, 6, 2], [10274, 8, 2], [10275, 6, 3], [10276, 0, 2], [10277, 5, 2], [10278, 3, 2], [10279, 2, 2], [10280, 5, 2], [10281, 8, 2], [10282, 3, 2], [10283, 0, 2], [10284, 9, 2], [10285, 1, 2], [10286, 5, 2], [10287, 7, 2], [10288, 5, 2], [10289, 6, 2], [10290, 1, 3], [10291, 2, 2], [10292, 9, 2], [10293, 1, 2], [10294, 6, 2], [10295, 7, 2], [10296, 7, 2], [10297, 7, 2], [10298, 6, 2], [10299, 6, 2], [10300, 2, 2], [10301, 1, 2], [10302, 7, 2], [10303, 4, 2], [10304, 6, 2], [10305, 9, 2], [10306, 9, 2], [10307, 6, 2], [10308, 2, 2], [10309, 7, 2], [10310, 4, 3], [10311, 4, 2], [10312, 2, 2], [10313, 4, 2], [10314, 3, 2], [10315, 7, 2], [10316, 5, 2], [10317, 2, 2], [10318, 1, 3], [10319, 8, 2], [10320, 4, 3], [10321, 2, 2], [10322, 3, 3], [10323, 0, 2], [10324, 7, 2], [10325, 1, 2], [10326, 0, 2], [10327, 2, 3], [10328, 3, 2], [10329, 3, 2], [10330, 3, 3], [10331, 4, 2], [10332, 6, 2], [10333, 5, 2], [10334, 0, 2], [10335, 6, 2], [10336, 9, 2], [10337, 7, 2], [10338, 4, 2], [10339, 8, 3], [10340, 0, 2], [10341, 9, 2], [10342, 1, 2], [10343, 0, 2], [10344, 6, 2], [10345, 1, 2], [10346, 1, 2], [10347, 2, 2], [10348, 0, 2], [10349, 3, 2], [10350, 4, 3], [10351, 4, 2], [10352, 0, 2], [10353, 5, 2], [10354, 2, 2], [10355, 6, 2], [10356, 6, 2], [10357, 7, 2], [10358, 8, 2], [10359, 8, 2], [10360, 3, 2], [10361, 9, 2], [10362, 1, 2], [10363, 0, 3], [10364, 1, 2], [10365, 1, 3], [10366, 0, 2], [10367, 2, 2], [10368, 2, 2], [10369, 3, 2], [10370, 5, 2], [10371, 4, 2], [10372, 0, 2], [10373, 5, 2], [10374, 9, 2], [10375, 6, 2], [10376, 1, 2], [10377, 7, 2], [10378, 1, 3], [10379, 8, 3], [10380, 0, 2], [10381, 9, 2], [10382, 9, 2], [10383, 6, 2], [10384, 0, 2], [10385, 5, 2], [10386, 5, 2], [10387, 9, 3], [10388, 7, 2], [10389, 3, 2], [10390, 3, 2], [10391, 4, 2], [10392, 7, 2], [10393, 3, 2], [10394, 7, 2], [10395, 8, 3], [10396, 4, 2], [10397, 5, 2], [10398, 8, 2], [10399, 1, 2], [10400, 5, 2], [10401, 5, 2], [10402, 3, 3], [10403, 2, 2], [10404, 1, 2], [10405, 3, 2], [10406, 2, 3], [10407, 0, 2], [10408, 7, 2], [10409, 1, 2], [10410, 9, 2], [10411, 2, 2], [10412, 5, 2], [10413, 1, 2], [10414, 9, 2], [10415, 3, 2], [10416, 1, 2], [10417, 2, 2], [10418, 6, 2], [10419, 6, 2], [10420, 1, 2], [10421, 5, 2], [10422, 8, 2], [10423, 3, 2], [10424, 3, 2], [10425, 0, 2], [10426, 8, 2], [10427, 7, 3], [10428, 9, 2], [10429, 2, 2], [10430, 3, 2], [10431, 7, 2], [10432, 5, 2], [10433, 4, 2], [10434, 5, 2], [10435, 6, 2], [10436, 2, 2], [10437, 4, 2], [10438, 9, 2], [10439, 0, 2], [10440, 6, 2], [10441, 5, 2], [10442, 6, 2], [10443, 9, 2], [10444, 8, 2], [10445, 9, 2], [10446, 8, 2], [10447, 8, 2], [10448, 1, 2], [10449, 9, 2], [10450, 3, 2], [10451, 5, 2], [10452, 6, 2], [10453, 3, 2], [10454, 3, 2], [10455, 1, 2], [10456, 0, 2], [10457, 7, 2], [10458, 1, 2], [10459, 4, 2], [10460, 4, 2], [10461, 7, 2], [10462, 4, 2], [10463, 6, 2], [10464, 2, 2], [10465, 5, 2], [10466, 3, 2], [10467, 4, 2], [10468, 1, 4], [10469, 0, 3], [10470, 3, 2], [10471, 0, 2], [10472, 2, 2], [10473, 6, 2], [10474, 7, 2], [10475, 6, 2], [10476, 2, 2], [10477, 2, 3], [10478, 9, 2], [10479, 0, 2], [10480, 9, 2], [10481, 6, 2], [10482, 8, 2], [10483, 3, 2], [10484, 6, 3], [10485, 7, 2], [10486, 8, 2], [10487, 7, 2], [10488, 0, 2], [10489, 4, 2], [10490, 8, 2], [10491, 4, 2], [10492, 5, 2], [10493, 3, 2], [10494, 4, 2], [10495, 9, 2], [10496, 7, 2], [10497, 2, 2], [10498, 5, 2], [10499, 8, 2], [10500, 1, 2], [10501, 9, 2], [10502, 2, 3], [10503, 6, 2], [10504, 4, 2], [10505, 0, 2], [10506, 5, 2], [10507, 9, 2], [10508, 1, 2], [10509, 5, 2], [10510, 7, 2], [10511, 3, 3], [10512, 6, 3], [10513, 8, 2], [10514, 2, 2], [10515, 8, 2], [10516, 9, 2], [10517, 7, 2], [10518, 3, 2], [10519, 1, 2], [10520, 3, 2], [10521, 4, 2], [10522, 7, 2], [10523, 0, 2], [10524, 9, 2], [10525, 4, 2], [10526, 2, 2], [10527, 3, 2], [10528, 2, 2], [10529, 9, 2], [10530, 0, 2], [10531, 0, 2], [10532, 6, 2], [10533, 7, 2], [10534, 6, 2], [10535, 2, 2], [10536, 5, 2], [10537, 1, 2], [10538, 5, 2], [10539, 9, 3], [10540, 6, 2], [10541, 1, 2], [10542, 0, 2], [10543, 5, 2], [10544, 7, 2], [10545, 1, 2], [10546, 5, 2], [10547, 7, 2], [10548, 7, 2], [10549, 4, 2], [10550, 6, 2], [10551, 8, 2], [10552, 6, 2], [10553, 6, 2], [10554, 2, 2], [10555, 1, 2], [10556, 1, 2], [10557, 1, 2], [10558, 4, 2], [10559, 8, 2], [10560, 4, 2], [10561, 8, 2], [10562, 1, 2], [10563, 0, 2], [10564, 0, 2], [10565, 1, 2], [10566, 5, 2], [10567, 2, 3], [10568, 1, 3], [10569, 3, 2], [10570, 2, 2], [10571, 4, 2], [10572, 8, 2], [10573, 7, 2], [10574, 2, 2], [10575, 8, 2], [10576, 9, 2], [10577, 9, 2], [10578, 5, 2], [10579, 0, 2], [10580, 1, 2], [10581, 1, 2], [10582, 2, 2], [10583, 2, 2], [10584, 8, 3], [10585, 3, 2], [10586, 5, 2], [10587, 4, 2], [10588, 9, 2], [10589, 5, 3], [10590, 7, 2], [10591, 6, 2], [10592, 8, 2], [10593, 7, 2], [10594, 4, 2], [10595, 8, 2], [10596, 8, 2], [10597, 9, 2], [10598, 5, 2], [10599, 0, 2], [10600, 6, 3], [10601, 1, 2], [10602, 1, 2], [10603, 2, 2], [10604, 0, 2], [10605, 3, 2], [10606, 3, 2], [10607, 4, 2], [10608, 3, 2], [10609, 7, 2], [10610, 5, 2], [10611, 8, 2], [10612, 4, 2], [10613, 9, 2], [10614, 9, 2], [10615, 1, 2], [10616, 2, 2], [10617, 6, 2], [10618, 4, 2], [10619, 8, 2], [10620, 2, 2], [10621, 9, 2], [10622, 5, 2], [10623, 9, 2], [10624, 1, 2], [10625, 0, 2], [10626, 4, 2], [10627, 1, 2], [10628, 8, 3], [10629, 2, 2], [10630, 6, 2], [10631, 4, 2], [10632, 8, 2], [10633, 4, 2], [10634, 4, 2], [10635, 3, 3], [10636, 4, 2], [10637, 7, 2], [10638, 1, 2], [10639, 4, 2], [10640, 7, 2], [10641, 4, 3], [10642, 4, 2], [10643, 4, 2], [10644, 3, 2], [10645, 0, 2], [10646, 9, 2], [10647, 3, 2], [10648, 7, 2], [10649, 8, 2], [10650, 6, 2], [10651, 7, 2], [10652, 5, 2], [10653, 5, 2], [10654, 6, 2], [10655, 8, 3], [10656, 5, 2], [10657, 2, 2], [10658, 9, 3], [10659, 1, 2], [10660, 9, 2], [10661, 5, 2], [10662, 1, 2], [10663, 8, 2], [10664, 0, 2], [10665, 5, 2], [10666, 3, 2], [10667, 1, 2], [10668, 3, 2], [10669, 1, 3], [10670, 4, 2], [10671, 6, 2], [10672, 6, 2], [10673, 2, 2], [10674, 3, 3], [10675, 1, 2], [10676, 3, 2], [10677, 3, 2], [10678, 3, 3], [10679, 4, 3], [10680, 2, 2], [10681, 9, 2], [10682, 7, 2], [10683, 4, 2], [10684, 1, 2], [10685, 9, 2], [10686, 1, 2], [10687, 2, 2], [10688, 2, 2], [10689, 0, 2], [10690, 4, 2], [10691, 0, 2], [10692, 1, 2], [10693, 4, 2], [10694, 8, 2], [10695, 4, 2], [10696, 3, 2], [10697, 6, 2], [10698, 6, 2], [10699, 2, 2], [10700, 0, 2], [10701, 5, 2], [10702, 7, 3], [10703, 5, 2], [10704, 4, 2], [10705, 0, 2], [10706, 9, 2], [10707, 2, 2], [10708, 7, 2], [10709, 6, 3], [10710, 8, 2], [10711, 8, 2], [10712, 1, 2], [10713, 1, 2], [10714, 2, 3], [10715, 7, 2], [10716, 7, 2], [10717, 9, 2], [10718, 7, 2], [10719, 1, 2], [10720, 8, 2], [10721, 9, 4], [10722, 9, 2], [10723, 2, 2], [10724, 4, 2], [10725, 6, 2], [10726, 8, 2], [10727, 7, 2], [10728, 3, 3], [10729, 6, 2], [10730, 3, 3], [10731, 6, 2], [10732, 0, 2], [10733, 8, 2], [10734, 3, 2], [10735, 7, 2], [10736, 4, 2], [10737, 4, 2], [10738, 8, 2], [10739, 2, 3], [10740, 5, 2], [10741, 1, 2], [10742, 5, 2], [10743, 3, 3], [10744, 7, 2], [10745, 3, 2], [10746, 9, 2], [10747, 0, 2], [10748, 6, 2], [10749, 5, 2], [10750, 0, 2], [10751, 5, 2], [10752, 9, 2], [10753, 8, 2], [10754, 6, 2], [10755, 0, 2], [10756, 3, 2], [10757, 3, 2], [10758, 4, 2], [10759, 7, 2], [10760, 3, 2], [10761, 9, 2], [10762, 3, 2], [10763, 7, 2], [10764, 5, 2], [10765, 3, 2], [10766, 2, 2], [10767, 6, 2], [10768, 4, 2], [10769, 7, 2], [10770, 5, 2], [10771, 8, 2], [10772, 9, 2], [10773, 0, 2], [10774, 6, 2], [10775, 3, 2], [10776, 2, 2], [10777, 5, 2], [10778, 4, 2], [10779, 3, 2], [10780, 9, 2], [10781, 0, 2], [10782, 5, 2], [10783, 1, 2], [10784, 9, 3], [10785, 2, 2], [10786, 6, 2], [10787, 3, 2], [10788, 7, 2], [10789, 4, 3], [10790, 6, 2], [10791, 5, 2], [10792, 6, 2], [10793, 6, 2], [10794, 9, 2], [10795, 7, 3], [10796, 3, 2], [10797, 8, 2], [10798, 5, 2], [10799, 9, 2], [10800, 8, 2], [10801, 0, 2], [10802, 2, 2], [10803, 1, 2], [10804, 5, 2], [10805, 2, 2], [10806, 0, 2], [10807, 3, 2], [10808, 9, 2], [10809, 4, 2], [10810, 9, 2], [10811, 5, 2], [10812, 4, 2], [10813, 6, 2], [10814, 5, 2], [10815, 7, 2], [10816, 6, 2], [10817, 8, 2], [10818, 8, 3], [10819, 9, 2], [10820, 9, 2], [10821, 0, 2], [10822, 5, 2], [10823, 1, 2], [10824, 2, 2], [10825, 2, 2], [10826, 3, 2], [10827, 3, 2], [10828, 7, 2], [10829, 4, 2], [10830, 3, 2], [10831, 5, 2], [10832, 4, 2], [10833, 6, 2], [10834, 1, 2], [10835, 7, 2], [10836, 6, 2], [10837, 8, 2], [10838, 1, 2], [10839, 9, 2], [10840, 0, 2], [10841, 7, 2], [10842, 1, 2], [10843, 6, 2], [10844, 0, 2], [10845, 4, 2], [10846, 2, 2], [10847, 3, 2], [10848, 9, 2], [10849, 0, 2], [10850, 4, 3], [10851, 6, 2], [10852, 1, 2], [10853, 6, 2], [10854, 4, 2], [10855, 6, 2], [10856, 8, 2], [10857, 9, 2], [10858, 4, 2], [10859, 0, 2], [10860, 9, 2], [10861, 0, 2], [10862, 8, 3], [10863, 1, 2], [10864, 7, 3], [10865, 3, 2], [10866, 8, 2], [10867, 9, 2], [10868, 1, 2], [10869, 4, 3], [10870, 4, 2], [10871, 5, 2], [10872, 3, 2], [10873, 7, 2], [10874, 0, 3], [10875, 9, 2], [10876, 3, 2], [10877, 5, 2], [10878, 1, 2], [10879, 6, 2], [10880, 3, 3], [10881, 8, 2], [10882, 3, 2], [10883, 9, 2], [10884, 5, 2], [10885, 1, 3], [10886, 1, 2], [10887, 3, 2], [10888, 4, 2], [10889, 8, 2], [10890, 7, 2], [10891, 5, 2], [10892, 1, 2], [10893, 7, 2], [10894, 5, 2], [10895, 8, 2], [10896, 3, 2], [10897, 1, 2], [10898, 2, 2], [10899, 4, 2], [10900, 3, 2], [10901, 8, 3], [10902, 3, 2], [10903, 5, 2], [10904, 5, 2], [10905, 8, 2], [10906, 9, 2], [10907, 1, 2], [10908, 4, 2], [10909, 0, 2], [10910, 6, 2], [10911, 7, 2], [10912, 4, 2], [10913, 6, 2], [10914, 0, 2], [10915, 1, 2], [10916, 0, 2], [10917, 6, 2], [10918, 4, 2], [10919, 0, 2], [10920, 2, 2], [10921, 3, 2], [10922, 1, 2], [10923, 4, 2], [10924, 0, 2], [10925, 6, 2], [10926, 1, 2], [10927, 8, 2], [10928, 4, 2], [10929, 9, 2], [10930, 6, 3], [10931, 2, 2], [10932, 7, 2], [10933, 1, 2], [10934, 9, 2], [10935, 7, 2], [10936, 8, 2], [10937, 4, 2], [10938, 0, 2], [10939, 5, 2], [10940, 7, 2], [10941, 2, 3], [10942, 4, 2], [10943, 5, 2], [10944, 9, 2], [10945, 2, 2], [10946, 7, 2], [10947, 1, 2], [10948, 8, 2], [10949, 2, 2], [10950, 6, 2], [10951, 9, 3], [10952, 4, 2], [10953, 3, 2], [10954, 5, 2], [10955, 9, 2], [10956, 6, 2], [10957, 2, 2], [10958, 5, 2], [10959, 2, 2], [10960, 4, 2], [10961, 5, 2], [10962, 2, 3], [10963, 8, 2], [10964, 4, 2], [10965, 7, 3], [10966, 3, 2], [10967, 4, 2], [10968, 6, 2], [10969, 7, 2], [10970, 9, 2], [10971, 1, 2], [10972, 2, 2], [10973, 8, 2], [10974, 0, 2], [10975, 0, 2], [10976, 6, 2], [10977, 9, 2], [10978, 2, 2], [10979, 6, 2], [10980, 6, 2], [10981, 8, 2], [10982, 1, 2], [10983, 1, 3], [10984, 3, 2], [10985, 1, 2], [10986, 7, 2], [10987, 5, 2], [10988, 2, 2], [10989, 7, 2], [10990, 4, 2], [10991, 6, 2], [10992, 0, 2], [10993, 3, 2], [10994, 3, 2], [10995, 5, 2], [10996, 6, 2], [10997, 4, 2], [10998, 3, 2], [10999, 2, 2], [11000, 6, 2], [11001, 9, 2], [11002, 3, 3], [11003, 0, 2], [11004, 1, 2], [11005, 4, 2], [11006, 2, 2], [11007, 7, 3], [11008, 4, 2], [11009, 4, 2], [11010, 3, 2], [11011, 3, 2], [11012, 3, 2], [11013, 2, 2], [11014, 0, 2], [11015, 9, 2], [11016, 4, 3], [11017, 2, 2], [11018, 2, 2], [11019, 0, 2], [11020, 7, 2], [11021, 3, 3], [11022, 0, 2], [11023, 4, 3], [11024, 4, 2], [11025, 5, 2], [11026, 0, 2], [11027, 0, 3], [11028, 8, 2], [11029, 0, 3], [11030, 2, 2], [11031, 3, 2], [11032, 2, 2], [11033, 2, 2], [11034, 3, 2], [11035, 8, 2], [11036, 0, 2], [11037, 3, 2], [11038, 6, 3], [11039, 3, 3], [11040, 4, 2], [11041, 0, 2], [11042, 3, 2], [11043, 1, 2], [11044, 4, 2], [11045, 0, 2], [11046, 4, 2], [11047, 1, 2], [11048, 6, 2], [11049, 7, 2], [11050, 1, 2], [11051, 1, 2], [11052, 0, 2], [11053, 3, 2], [11054, 7, 2], [11055, 5, 2], [11056, 7, 2], [11057, 1, 2], [11058, 1, 2], [11059, 7, 2], [11060, 0, 2], [11061, 1, 2], [11062, 6, 2], [11063, 8, 3], [11064, 5, 3], [11065, 6, 2], [11066, 2, 2], [11067, 8, 2], [11068, 9, 4], [11069, 1, 3], [11070, 8, 2], [11071, 0, 3], [11072, 0, 3], [11073, 4, 2], [11074, 9, 2], [11075, 3, 2], [11076, 7, 2], [11077, 0, 3], [11078, 9, 2], [11079, 1, 2], [11080, 7, 2], [11081, 2, 3], [11082, 1, 2], [11083, 3, 2], [11084, 2, 2], [11085, 7, 2], [11086, 2, 3], [11087, 8, 3], [11088, 7, 2], [11089, 9, 2], [11090, 9, 2], [11091, 0, 2], [11092, 7, 2], [11093, 1, 2], [11094, 5, 2], [11095, 2, 2], [11096, 9, 2], [11097, 3, 2], [11098, 6, 2], [11099, 7, 2], [11100, 6, 2], [11101, 8, 2], [11102, 9, 2], [11103, 9, 2], [11104, 3, 2], [11105, 0, 3], [11106, 2, 2], [11107, 1, 2], [11108, 8, 2], [11109, 2, 2], [11110, 2, 2], [11111, 3, 2], [11112, 1, 2], [11113, 4, 2], [11114, 3, 2], [11115, 5, 2], [11116, 0, 2], [11117, 6, 3], [11118, 5, 2], [11119, 7, 2], [11120, 8, 2], [11121, 8, 2], [11122, 7, 2], [11123, 9, 2], [11124, 4, 2], [11125, 7, 2], [11126, 4, 2], [11127, 4, 2], [11128, 6, 2], [11129, 0, 2], [11130, 7, 2], [11131, 4, 2], [11132, 6, 2], [11133, 0, 2], [11134, 1, 2], [11135, 1, 2], [11136, 5, 2], [11137, 7, 2], [11138, 3, 2], [11139, 9, 2], [11140, 6, 2], [11141, 5, 2], [11142, 8, 2], [11143, 1, 2], [11144, 4, 2], [11145, 4, 2], [11146, 8, 2], [11147, 2, 2], [11148, 4, 2], [11149, 8, 2], [11150, 9, 2], [11151, 9, 2], [11152, 1, 2], [11153, 4, 2], [11154, 5, 2], [11155, 3, 2], [11156, 1, 2], [11157, 1, 2], [11158, 6, 2], [11159, 7, 2], [11160, 8, 2], [11161, 8, 2], [11162, 0, 2], [11163, 2, 2], [11164, 7, 2], [11165, 4, 2], [11166, 7, 2], [11167, 4, 2], [11168, 7, 2], [11169, 3, 2], [11170, 7, 2], [11171, 3, 2], [11172, 0, 2], [11173, 6, 2], [11174, 6, 2], [11175, 9, 2], [11176, 8, 2], [11177, 9, 2], [11178, 1, 2], [11179, 5, 2], [11180, 7, 2], [11181, 8, 3], [11182, 5, 2], [11183, 6, 2], [11184, 4, 2], [11185, 7, 2], [11186, 9, 2], [11187, 0, 2], [11188, 7, 2], [11189, 6, 3], [11190, 9, 3], [11191, 8, 2], [11192, 9, 2], [11193, 2, 2], [11194, 9, 2], [11195, 6, 2], [11196, 9, 2], [11197, 3, 3], [11198, 5, 4], [11199, 9, 3], [11200, 1, 2], [11201, 3, 2], [11202, 9, 3], [11203, 2, 2], [11204, 7, 2], [11205, 1, 2], [11206, 9, 2], [11207, 7, 2], [11208, 9, 2], [11209, 4, 3], [11210, 8, 2], [11211, 8, 2], [11212, 9, 2], [11213, 8, 2], [11214, 1, 2], [11215, 9, 2], [11216, 3, 2], [11217, 0, 3], [11218, 6, 3], [11219, 3, 2], [11220, 7, 2], [11221, 3, 2], [11222, 0, 2], [11223, 9, 2], [11224, 9, 2], [11225, 9, 2], [11226, 6, 2], [11227, 4, 2], [11228, 1, 2], [11229, 1, 2], [11230, 2, 2], [11231, 0, 2], [11232, 3, 2], [11233, 3, 2], [11234, 3, 2], [11235, 7, 2], [11236, 1, 2], [11237, 5, 2], [11238, 5, 2], [11239, 8, 2], [11240, 0, 2], [11241, 8, 2], [11242, 2, 2], [11243, 2, 2], [11244, 3, 2], [11245, 9, 2], [11246, 9, 2], [11247, 7, 2], [11248, 1, 2], [11249, 1, 2], [11250, 2, 2], [11251, 2, 2], [11252, 9, 2], [11253, 6, 2], [11254, 7, 2], [11255, 4, 2], [11256, 4, 2], [11257, 2, 2], [11258, 8, 2], [11259, 3, 2], [11260, 5, 2], [11261, 6, 2], [11262, 1, 2], [11263, 6, 2], [11264, 4, 2], [11265, 5, 2], [11266, 7, 2], [11267, 0, 3], [11268, 1, 2], [11269, 0, 2], [11270, 5, 2], [11271, 2, 2], [11272, 1, 2], [11273, 8, 2], [11274, 7, 2], [11275, 1, 2], [11276, 9, 2], [11277, 6, 2], [11278, 1, 2], [11279, 1, 3], [11280, 9, 2], [11281, 0, 2], [11282, 6, 2], [11283, 4, 2], [11284, 3, 2], [11285, 3, 2], [11286, 2, 3], [11287, 1, 2], [11288, 8, 2], [11289, 6, 2], [11290, 7, 2], [11291, 1, 2], [11292, 1, 3], [11293, 9, 2], [11294, 7, 2], [11295, 0, 2], [11296, 3, 2], [11297, 1, 2], [11298, 2, 3], [11299, 2, 2], [11300, 9, 2], [11301, 3, 2], [11302, 8, 2], [11303, 4, 2], [11304, 0, 2], [11305, 5, 2], [11306, 2, 2], [11307, 6, 2], [11308, 1, 2], [11309, 7, 2], [11310, 5, 2], [11311, 8, 2], [11312, 1, 2], [11313, 9, 2], [11314, 4, 2], [11315, 0, 2], [11316, 6, 2], [11317, 1, 2], [11318, 0, 2], [11319, 2, 2], [11320, 0, 2], [11321, 3, 2], [11322, 8, 2], [11323, 4, 3], [11324, 5, 2], [11325, 5, 2], [11326, 1, 2], [11327, 6, 2], [11328, 7, 2], [11329, 7, 2], [11330, 0, 2], [11331, 8, 2], [11332, 7, 2], [11333, 9, 2], [11334, 7, 2], [11335, 0, 2], [11336, 6, 2], [11337, 1, 2], [11338, 5, 2], [11339, 2, 2], [11340, 0, 2], [11341, 3, 2], [11342, 1, 2], [11343, 4, 2], [11344, 2, 2], [11345, 5, 2], [11346, 2, 3], [11347, 6, 2], [11348, 6, 2], [11349, 7, 2], [11350, 7, 2], [11351, 8, 2], [11352, 1, 2], [11353, 9, 2], [11354, 0, 2], [11355, 8, 2], [11356, 5, 2], [11357, 6, 2], [11358, 1, 2], [11359, 5, 2], [11360, 1, 2], [11361, 0, 2], [11362, 1, 2], [11363, 6, 2], [11364, 2, 2], [11365, 8, 2], [11366, 9, 2], [11367, 9, 2], [11368, 9, 2], [11369, 4, 2], [11370, 7, 2], [11371, 1, 2], [11372, 7, 2], [11373, 9, 2], [11374, 8, 3], [11375, 5, 2], [11376, 9, 2], [11377, 3, 5], [11378, 4, 2], [11379, 0, 2], [11380, 2, 2], [11381, 4, 2], [11382, 8, 2], [11383, 8, 2], [11384, 2, 3], [11385, 9, 2], [11386, 6, 2], [11387, 1, 2], [11388, 9, 2], [11389, 4, 2], [11390, 6, 2], [11391, 0, 2], [11392, 3, 2], [11393, 5, 2], [11394, 2, 2], [11395, 1, 2], [11396, 5, 2], [11397, 5, 2], [11398, 8, 2], [11399, 7, 2], [11400, 7, 2], [11401, 6, 2], [11402, 5, 2], [11403, 0, 2], [11404, 1, 2], [11405, 1, 2], [11406, 8, 2], [11407, 7, 2], [11408, 4, 2], [11409, 0, 2], [11410, 5, 2], [11411, 6, 2], [11412, 1, 2], [11413, 8, 2], [11414, 4, 2], [11415, 9, 2], [11416, 9, 2], [11417, 5, 3], [11418, 1, 2], [11419, 4, 2], [11420, 2, 2], [11421, 7, 2], [11422, 0, 3], [11423, 9, 2], [11424, 4, 3], [11425, 8, 3], [11426, 7, 2], [11427, 6, 2], [11428, 0, 2], [11429, 0, 2], [11430, 7, 2], [11431, 8, 2], [11432, 1, 2], [11433, 1, 2], [11434, 4, 3], [11435, 7, 2], [11436, 2, 3], [11437, 7, 2], [11438, 2, 2], [11439, 1, 2], [11440, 1, 3], [11441, 3, 2], [11442, 9, 3], [11443, 2, 2], [11444, 8, 2], [11445, 1, 2], [11446, 2, 2], [11447, 4, 3], [11448, 6, 2], [11449, 2, 2], [11450, 8, 3], [11451, 0, 2], [11452, 9, 2], [11453, 0, 2], [11454, 3, 2], [11455, 7, 2], [11456, 5, 2], [11457, 8, 2], [11458, 2, 2], [11459, 4, 2], [11460, 4, 2], [11461, 6, 2], [11462, 0, 2], [11463, 4, 2], [11464, 9, 2], [11465, 9, 2], [11466, 6, 3], [11467, 3, 2], [11468, 4, 2], [11469, 8, 2], [11470, 5, 2], [11471, 4, 2], [11472, 5, 2], [11473, 7, 2], [11474, 9, 2], [11475, 2, 2], [11476, 3, 2], [11477, 5, 3], [11478, 8, 2], [11479, 6, 2], [11480, 3, 2], [11481, 3, 2], [11482, 8, 2], [11483, 6, 4], [11484, 5, 2], [11485, 9, 2], [11486, 5, 2], [11487, 6, 2], [11488, 7, 2], [11489, 3, 3], [11490, 6, 2], [11491, 2, 2], [11492, 5, 3], [11493, 2, 2], [11494, 4, 2], [11495, 4, 2], [11496, 4, 2], [11497, 6, 2], [11498, 7, 2], [11499, 9, 2], [11500, 5, 2], [11501, 0, 2], [11502, 1, 2], [11503, 2, 2], [11504, 1, 2], [11505, 5, 2], [11506, 8, 2], [11507, 5, 2], [11508, 1, 3], [11509, 1, 2], [11510, 7, 2], [11511, 3, 2], [11512, 4, 2], [11513, 3, 2], [11514, 0, 2], [11515, 9, 2], [11516, 7, 2], [11517, 7, 2], [11518, 1, 2], [11519, 2, 2], [11520, 3, 2], [11521, 2, 2], [11522, 1, 2], [11523, 5, 3], [11524, 3, 2], [11525, 7, 2], [11526, 0, 2], [11527, 9, 2], [11528, 7, 2], [11529, 8, 2], [11530, 6, 2], [11531, 2, 2], [11532, 0, 2], [11533, 1, 2], [11534, 7, 2], [11535, 3, 2], [11536, 9, 2], [11537, 1, 2], [11538, 9, 2], [11539, 3, 2], [11540, 7, 2], [11541, 0, 2], [11542, 5, 2], [11543, 1, 2], [11544, 3, 2], [11545, 3, 2], [11546, 8, 2], [11547, 4, 2], [11548, 7, 2], [11549, 5, 2], [11550, 9, 2], [11551, 6, 2], [11552, 2, 2], [11553, 7, 2], [11554, 3, 2], [11555, 8, 2], [11556, 3, 2], [11557, 9, 2], [11558, 1, 2], [11559, 0, 2], [11560, 2, 2], [11561, 1, 2], [11562, 0, 2], [11563, 2, 2], [11564, 7, 2], [11565, 3, 2], [11566, 7, 2], [11567, 4, 2], [11568, 8, 2], [11569, 5, 2], [11570, 3, 3], [11571, 6, 2], [11572, 5, 2], [11573, 7, 2], [11574, 0, 2], [11575, 8, 2], [11576, 2, 2], [11577, 0, 2], [11578, 4, 2], [11579, 1, 2], [11580, 9, 2], [11581, 2, 4], [11582, 9, 2], [11583, 3, 2], [11584, 0, 3], [11585, 4, 2], [11586, 8, 2], [11587, 5, 2], [11588, 0, 2], [11589, 6, 3], [11590, 5, 2], [11591, 7, 2], [11592, 6, 2], [11593, 9, 2], [11594, 7, 2], [11595, 7, 2], [11596, 5, 2], [11597, 0, 2], [11598, 4, 2], [11599, 5, 2], [11600, 2, 2], [11601, 2, 3], [11602, 8, 2], [11603, 9, 3], [11604, 1, 2], [11605, 0, 2], [11606, 1, 3], [11607, 1, 2], [11608, 1, 3], [11609, 5, 2], [11610, 6, 2], [11611, 8, 2], [11612, 0, 2], [11613, 8, 2], [11614, 8, 2], [11615, 0, 2], [11616, 7, 2], [11617, 9, 2], [11618, 3, 2], [11619, 3, 2], [11620, 0, 2], [11621, 2, 2], [11622, 1, 2], [11623, 7, 2], [11624, 4, 2], [11625, 8, 2], [11626, 9, 2], [11627, 4, 2], [11628, 9, 2], [11629, 4, 2], [11630, 1, 3], [11631, 5, 2], [11632, 2, 2], [11633, 9, 2], [11634, 1, 2], [11635, 6, 2], [11636, 0, 2], [11637, 1, 2], [11638, 5, 2], [11639, 0, 2], [11640, 7, 2], [11641, 4, 2], [11642, 7, 2], [11643, 5, 2], [11644, 5, 2], [11645, 3, 2], [11646, 4, 2], [11647, 9, 2], [11648, 2, 2], [11649, 4, 2], [11650, 7, 2], [11651, 3, 2], [11652, 4, 2], [11653, 4, 3], [11654, 0, 2], [11655, 2, 2], [11656, 5, 2], [11657, 0, 2], [11658, 4, 2], [11659, 5, 2], [11660, 7, 2], [11661, 0, 2], [11662, 8, 2], [11663, 1, 2], [11664, 7, 2], [11665, 3, 2], [11666, 1, 2], [11667, 2, 2], [11668, 9, 2], [11669, 9, 2], [11670, 4, 2], [11671, 1, 2], [11672, 8, 2], [11673, 6, 3], [11674, 5, 2], [11675, 0, 2], [11676, 1, 2], [11677, 1, 2], [11678, 6, 2], [11679, 1, 2], [11680, 6, 2], [11681, 8, 2], [11682, 9, 2], [11683, 0, 2], [11684, 6, 2], [11685, 4, 2], [11686, 7, 3], [11687, 7, 2], [11688, 9, 2], [11689, 7, 2], [11690, 4, 3], [11691, 6, 2], [11692, 4, 2], [11693, 3, 2], [11694, 0, 2], [11695, 5, 2], [11696, 5, 2], [11697, 6, 3], [11698, 9, 2], [11699, 6, 2], [11700, 2, 2], [11701, 0, 2], [11702, 1, 3], [11703, 7, 2], [11704, 8, 2], [11705, 3, 2], [11706, 5, 2], [11707, 5, 2], [11708, 3, 2], [11709, 4, 2], [11710, 3, 2], [11711, 2, 2], [11712, 0, 2], [11713, 4, 2], [11714, 3, 2], [11715, 1, 2], [11716, 7, 2], [11717, 8, 2], [11718, 2, 2], [11719, 3, 2], [11720, 8, 2], [11721, 5, 2], [11722, 8, 2], [11723, 6, 2], [11724, 8, 2], [11725, 5, 2], [11726, 8, 2], [11727, 2, 2], [11728, 1, 3], [11729, 0, 2], [11730, 6, 2], [11731, 6, 2], [11732, 9, 2], [11733, 7, 2], [11734, 8, 3], [11735, 1, 2], [11736, 7, 2], [11737, 2, 2], [11738, 2, 2], [11739, 5, 3], [11740, 4, 2], [11741, 8, 2], [11742, 0, 2], [11743, 1, 2], [11744, 4, 2], [11745, 9, 2], [11746, 0, 2], [11747, 3, 2], [11748, 2, 2], [11749, 8, 2], [11750, 8, 2], [11751, 8, 2], [11752, 3, 2], [11753, 8, 2], [11754, 0, 2], [11755, 3, 2], [11756, 3, 2], [11757, 7, 2], [11758, 0, 2], [11759, 6, 3], [11760, 1, 2], [11761, 8, 2], [11762, 9, 2], [11763, 7, 2], [11764, 4, 2], [11765, 1, 2], [11766, 7, 2], [11767, 4, 3], [11768, 7, 2], [11769, 6, 2], [11770, 4, 2], [11771, 7, 2], [11772, 2, 2], [11773, 9, 2], [11774, 2, 2], [11775, 9, 2], [11776, 5, 3], [11777, 3, 2], [11778, 7, 2], [11779, 0, 2], [11780, 0, 2], [11781, 3, 2], [11782, 5, 2], [11783, 4, 2], [11784, 6, 2], [11785, 5, 2], [11786, 7, 2], [11787, 6, 2], [11788, 3, 2], [11789, 7, 2], [11790, 5, 2], [11791, 0, 3], [11792, 0, 2], [11793, 1, 2], [11794, 0, 2], [11795, 2, 2], [11796, 8, 2], [11797, 3, 2], [11798, 7, 2], [11799, 4, 2], [11800, 6, 2], [11801, 5, 2], [11802, 5, 2], [11803, 6, 2], [11804, 3, 2], [11805, 7, 2], [11806, 5, 2], [11807, 0, 2], [11808, 8, 2], [11809, 1, 2], [11810, 7, 2], [11811, 2, 2], [11812, 2, 2], [11813, 3, 2], [11814, 9, 2], [11815, 4, 2], [11816, 9, 2], [11817, 5, 2], [11818, 4, 2], [11819, 6, 2], [11820, 9, 2], [11821, 7, 3], [11822, 7, 2], [11823, 8, 2], [11824, 4, 2], [11825, 9, 2], [11826, 2, 2], [11827, 8, 2], [11828, 6, 2], [11829, 7, 2], [11830, 9, 2], [11831, 7, 2], [11832, 6, 2], [11833, 0, 2], [11834, 0, 2], [11835, 1, 2], [11836, 8, 2], [11837, 3, 2], [11838, 7, 2], [11839, 5, 2], [11840, 9, 2], [11841, 2, 2], [11842, 5, 2], [11843, 8, 2], [11844, 2, 2], [11845, 0, 2], [11846, 0, 2], [11847, 9, 2], [11848, 0, 2], [11849, 6, 2], [11850, 5, 2], [11851, 0, 3], [11852, 4, 2], [11853, 9, 2], [11854, 7, 2], [11855, 1, 2], [11856, 2, 2], [11857, 1, 2], [11858, 8, 2], [11859, 8, 2], [11860, 0, 2], [11861, 4, 2], [11862, 9, 2], [11863, 3, 2], [11864, 5, 2], [11865, 2, 2], [11866, 6, 2], [11867, 1, 2], [11868, 1, 2], [11869, 2, 3], [11870, 6, 2], [11871, 6, 2], [11872, 8, 3], [11873, 5, 2], [11874, 3, 3], [11875, 6, 2], [11876, 5, 3], [11877, 7, 2], [11878, 6, 3], [11879, 4, 2], [11880, 8, 2], [11881, 8, 2], [11882, 5, 2], [11883, 1, 2], [11884, 9, 2], [11885, 8, 2], [11886, 4, 2], [11887, 0, 2], [11888, 0, 2], [11889, 5, 2], [11890, 8, 2], [11891, 9, 2], [11892, 6, 2], [11893, 4, 2], [11894, 7, 2], [11895, 1, 2], [11896, 2, 2], [11897, 9, 2], [11898, 7, 3], [11899, 2, 2], [11900, 9, 2], [11901, 1, 3], [11902, 0, 2], [11903, 9, 2], [11904, 8, 2], [11905, 6, 2], [11906, 9, 2], [11907, 7, 2], [11908, 8, 2], [11909, 9, 2], [11910, 3, 2], [11911, 0, 3], [11912, 9, 2], [11913, 4, 2], [11914, 0, 2], [11915, 6, 2], [11916, 4, 2], [11917, 1, 2], [11918, 9, 2], [11919, 7, 2], [11920, 0, 2], [11921, 3, 2], [11922, 5, 2], [11923, 8, 2], [11924, 9, 2], [11925, 9, 2], [11926, 9, 2], [11927, 6, 2], [11928, 5, 2], [11929, 3, 3], [11930, 4, 2], [11931, 9, 2], [11932, 6, 2], [11933, 0, 2], [11934, 9, 2], [11935, 5, 2], [11936, 5, 2], [11937, 7, 2], [11938, 9, 2], [11939, 1, 2], [11940, 8, 2], [11941, 6, 2], [11942, 8, 2], [11943, 1, 2], [11944, 7, 2], [11945, 0, 3], [11946, 7, 2], [11947, 9, 2], [11948, 0, 2], [11949, 3, 2], [11950, 8, 2], [11951, 3, 2], [11952, 6, 2], [11953, 4, 2], [11954, 1, 2], [11955, 4, 2], [11956, 4, 3], [11957, 0, 2], [11958, 3, 2], [11959, 6, 2], [11960, 3, 2], [11961, 2, 2], [11962, 4, 2], [11963, 5, 2], [11964, 6, 2], [11965, 4, 2], [11966, 5, 3], [11967, 4, 2], [11968, 1, 3], [11969, 0, 2], [11970, 9, 2], [11971, 2, 2], [11972, 6, 2], [11973, 0, 2], [11974, 0, 2], [11975, 1, 2], [11976, 6, 2], [11977, 2, 2], [11978, 3, 2], [11979, 3, 2], [11980, 5, 2], [11981, 4, 2], [11982, 1, 2], [11983, 5, 2], [11984, 8, 2], [11985, 6, 3], [11986, 4, 2], [11987, 7, 2], [11988, 4, 2], [11989, 8, 2], [11990, 9, 2], [11991, 9, 2], [11992, 9, 2], [11993, 0, 2], [11994, 7, 2], [11995, 1, 2], [11996, 6, 2], [11997, 2, 2], [11998, 8, 2], [11999, 3, 3], [12000, 7, 2], [12001, 4, 2], [12002, 6, 2], [12003, 5, 2], [12004, 0, 2], [12005, 6, 2], [12006, 9, 2], [12007, 7, 2], [12008, 0, 2], [12009, 8, 2], [12010, 8, 3], [12011, 0, 2], [12012, 3, 2], [12013, 1, 3], [12014, 8, 2], [12015, 2, 2], [12016, 5, 2], [12017, 3, 2], [12018, 7, 2], [12019, 4, 2], [12020, 0, 2], [12021, 5, 2], [12022, 3, 2], [12023, 6, 2], [12024, 3, 2], [12025, 7, 2], [12026, 8, 2], [12027, 8, 2], [12028, 4, 2], [12029, 9, 2], [12030, 1, 2], [12031, 7, 2], [12032, 8, 2], [12033, 4, 2], [12034, 4, 2], [12035, 3, 2], [12036, 4, 2], [12037, 8, 2], [12038, 1, 3], [12039, 5, 2], [12040, 1, 2], [12041, 1, 2], [12042, 1, 2], [12043, 8, 2], [12044, 3, 2], [12045, 8, 3], [12046, 5, 2], [12047, 6, 2], [12048, 7, 2], [12049, 1, 3], [12050, 9, 3], [12051, 9, 2], [12052, 4, 3], [12053, 2, 3], [12054, 8, 2], [12055, 4, 2], [12056, 1, 3], [12057, 0, 2], [12058, 4, 2], [12059, 9, 2], [12060, 1, 2], [12061, 9, 2], [12062, 7, 2], [12063, 3, 3], [12064, 4, 2], [12065, 7, 3], [12066, 8, 2], [12067, 7, 2], [12068, 6, 2], [12069, 9, 2], [12070, 4, 2], [12071, 1, 2], [12072, 1, 3], [12073, 8, 2], [12074, 9, 2], [12075, 4, 2], [12076, 9, 2], [12077, 4, 2], [12078, 1, 2], [12079, 2, 2], [12080, 3, 2], [12081, 7, 2], [12082, 5, 2], [12083, 5, 2], [12084, 8, 2], [12085, 8, 2], [12086, 3, 2], [12087, 5, 2], [12088, 6, 2], [12089, 3, 2], [12090, 6, 2], [12091, 2, 2], [12092, 5, 2], [12093, 2, 2], [12094, 3, 2], [12095, 0, 2], [12096, 9, 2], [12097, 5, 2], [12098, 4, 2], [12099, 8, 3], [12100, 3, 2], [12101, 6, 2], [12102, 4, 2], [12103, 0, 2], [12104, 6, 2], [12105, 4, 2], [12106, 1, 2], [12107, 0, 2], [12108, 3, 2], [12109, 3, 2], [12110, 5, 2], [12111, 8, 2], [12112, 8, 2], [12113, 1, 2], [12114, 6, 2], [12115, 0, 2], [12116, 7, 2], [12117, 3, 2], [12118, 8, 2], [12119, 0, 2], [12120, 9, 2], [12121, 4, 2], [12122, 4, 2], [12123, 7, 2], [12124, 3, 2], [12125, 4, 2], [12126, 7, 2], [12127, 9, 2], [12128, 1, 2], [12129, 2, 2], [12130, 8, 2], [12131, 9, 2], [12132, 1, 2], [12133, 1, 2], [12134, 0, 2], [12135, 2, 2], [12136, 1, 2], [12137, 5, 2], [12138, 7, 2], [12139, 7, 2], [12140, 0, 2], [12141, 1, 2], [12142, 0, 2], [12143, 7, 2], [12144, 0, 2], [12145, 1, 2], [12146, 5, 2], [12147, 6, 2], [12148, 3, 2], [12149, 7, 2], [12150, 0, 2], [12151, 3, 2], [12152, 3, 2], [12153, 3, 2], [12154, 1, 2], [12155, 6, 2], [12156, 2, 2], [12157, 5, 2], [12158, 1, 2], [12159, 6, 2], [12160, 9, 2], [12161, 2, 2], [12162, 9, 2], [12163, 8, 2], [12164, 8, 2], [12165, 7, 2], [12166, 1, 2], [12167, 6, 2], [12168, 0, 2], [12169, 4, 2], [12170, 6, 2], [12171, 9, 2], [12172, 9, 2], [12173, 8, 2], [12174, 8, 2], [12175, 9, 2], [12176, 7, 2], [12177, 6, 3], [12178, 1, 2], [12179, 9, 4], [12180, 0, 2], [12181, 5, 2], [12182, 8, 2], [12183, 3, 2], [12184, 0, 2], [12185, 7, 2], [12186, 3, 4], [12187, 4, 2], [12188, 7, 2], [12189, 3, 2], [12190, 8, 2], [12191, 6, 2], [12192, 4, 2], [12193, 0, 2], [12194, 4, 2], [12195, 0, 2], [12196, 2, 2], [12197, 4, 2], [12198, 8, 3], [12199, 6, 2], [12200, 9, 2], [12201, 6, 2], [12202, 9, 3], [12203, 9, 2], [12204, 2, 2], [12205, 0, 2], [12206, 7, 2], [12207, 1, 2], [12208, 7, 2], [12209, 1, 2], [12210, 5, 2], [12211, 3, 2], [12212, 1, 2], [12213, 2, 2], [12214, 3, 3], [12215, 1, 2], [12216, 6, 2], [12217, 0, 2], [12218, 3, 2], [12219, 0, 2], [12220, 6, 2], [12221, 1, 2], [12222, 3, 2], [12223, 2, 2], [12224, 4, 2], [12225, 3, 2], [12226, 1, 2], [12227, 4, 2], [12228, 3, 2], [12229, 5, 2], [12230, 1, 2], [12231, 6, 2], [12232, 5, 2], [12233, 7, 2], [12234, 2, 2], [12235, 8, 2], [12236, 1, 3], [12237, 9, 3], [12238, 2, 2], [12239, 0, 2], [12240, 9, 2], [12241, 1, 2], [12242, 8, 2], [12243, 2, 2], [12244, 3, 2], [12245, 3, 2], [12246, 3, 2], [12247, 4, 2], [12248, 9, 2], [12249, 5, 2], [12250, 8, 2], [12251, 6, 2], [12252, 7, 2], [12253, 7, 2], [12254, 2, 2], [12255, 8, 2], [12256, 4, 3], [12257, 9, 2], [12258, 6, 3], [12259, 0, 2], [12260, 3, 2], [12261, 1, 2], [12262, 6, 2], [12263, 2, 2], [12264, 0, 2], [12265, 3, 2], [12266, 0, 2], [12267, 4, 2], [12268, 8, 2], [12269, 5, 2], [12270, 6, 2], [12271, 6, 2], [12272, 9, 2], [12273, 7, 2], [12274, 3, 2], [12275, 8, 2], [12276, 0, 3], [12277, 9, 2], [12278, 7, 2], [12279, 4, 2], [12280, 9, 2], [12281, 2, 2], [12282, 8, 2], [12283, 6, 2], [12284, 5, 2], [12285, 4, 3], [12286, 2, 2], [12287, 7, 2], [12288, 8, 2], [12289, 5, 2], [12290, 6, 2], [12291, 4, 2], [12292, 7, 2], [12293, 7, 2], [12294, 9, 2], [12295, 8, 2], [12296, 7, 2], [12297, 9, 2], [12298, 8, 3], [12299, 2, 2], [12300, 3, 2], [12301, 9, 2], [12302, 2, 2], [12303, 3, 2], [12304, 7, 2], [12305, 9, 2], [12306, 4, 2], [12307, 3, 2], [12308, 8, 2], [12309, 8, 2], [12310, 1, 3], [12311, 2, 2], [12312, 3, 2], [12313, 0, 2], [12314, 1, 2], [12315, 9, 2], [12316, 4, 2], [12317, 8, 3], [12318, 1, 2], [12319, 6, 2], [12320, 9, 2], [12321, 0, 2], [12322, 4, 2], [12323, 1, 2], [12324, 0, 2], [12325, 0, 2], [12326, 3, 2], [12327, 4, 2], [12328, 4, 2], [12329, 3, 2], [12330, 3, 2], [12331, 5, 2], [12332, 4, 2], [12333, 3, 2], [12334, 3, 2], [12335, 8, 2], [12336, 1, 2], [12337, 0, 2], [12338, 3, 2], [12339, 0, 2], [12340, 6, 2], [12341, 5, 2], [12342, 9, 2], [12343, 4, 2], [12344, 3, 2], [12345, 3, 2], [12346, 3, 2], [12347, 5, 2], [12348, 7, 3], [12349, 3, 2], [12350, 3, 2], [12351, 0, 2], [12352, 2, 2], [12353, 8, 2], [12354, 6, 2], [12355, 3, 2], [12356, 1, 2], [12357, 0, 2], [12358, 5, 3], [12359, 6, 2], [12360, 0, 2], [12361, 2, 2], [12362, 1, 3], [12363, 7, 3], [12364, 7, 2], [12365, 1, 2], [12366, 2, 2], [12367, 1, 2], [12368, 9, 2], [12369, 8, 2], [12370, 2, 2], [12371, 1, 2], [12372, 2, 2], [12373, 7, 2], [12374, 0, 2], [12375, 1, 2], [12376, 5, 2], [12377, 3, 2], [12378, 8, 2], [12379, 8, 2], [12380, 9, 2], [12381, 5, 2], [12382, 1, 2], [12383, 1, 2], [12384, 4, 2], [12385, 2, 2], [12386, 5, 2], [12387, 0, 2], [12388, 1, 2], [12389, 9, 2], [12390, 7, 2], [12391, 7, 2], [12392, 3, 2], [12393, 6, 2], [12394, 1, 2], [12395, 7, 2], [12396, 4, 2], [12397, 4, 2], [12398, 4, 2], [12399, 1, 2], [12400, 8, 2], [12401, 6, 2], [12402, 6, 2], [12403, 7, 3], [12404, 2, 2], [12405, 5, 2], [12406, 9, 2], [12407, 1, 3], [12408, 7, 2], [12409, 2, 2], [12410, 6, 2], [12411, 6, 2], [12412, 1, 3], [12413, 7, 2], [12414, 0, 2], [12415, 1, 4], [12416, 3, 2], [12417, 9, 2], [12418, 4, 2], [12419, 8, 2], [12420, 7, 2], [12421, 0, 2], [12422, 2, 2], [12423, 6, 2], [12424, 2, 2], [12425, 9, 3], [12426, 2, 2], [12427, 4, 2], [12428, 7, 2], [12429, 9, 3], [12430, 3, 2], [12431, 9, 2], [12432, 9, 2], [12433, 6, 2], [12434, 1, 2], [12435, 2, 2], [12436, 1, 3], [12437, 3, 2], [12438, 4, 2], [12439, 7, 2], [12440, 9, 2], [12441, 1, 2], [12442, 9, 2], [12443, 9, 2], [12444, 8, 3], [12445, 2, 2], [12446, 3, 2], [12447, 2, 2], [12448, 6, 2], [12449, 5, 2], [12450, 6, 2], [12451, 3, 2], [12452, 6, 2], [12453, 7, 2], [12454, 7, 2], [12455, 8, 3], [12456, 0, 2], [12457, 0, 2], [12458, 4, 2], [12459, 1, 2], [12460, 4, 2], [12461, 2, 2], [12462, 6, 2], [12463, 3, 2], [12464, 7, 2], [12465, 4, 2], [12466, 8, 2], [12467, 5, 3], [12468, 6, 2], [12469, 6, 2], [12470, 5, 2], [12471, 7, 2], [12472, 4, 2], [12473, 8, 3], [12474, 2, 2], [12475, 9, 2], [12476, 5, 2], [12477, 0, 2], [12478, 7, 2], [12479, 1, 2], [12480, 6, 2], [12481, 2, 2], [12482, 8, 3], [12483, 3, 2], [12484, 5, 2], [12485, 4, 2], [12486, 1, 3], [12487, 5, 2], [12488, 5, 2], [12489, 6, 2], [12490, 3, 2], [12491, 7, 2], [12492, 7, 2], [12493, 8, 2], [12494, 8, 2], [12495, 9, 2], [12496, 9, 2], [12497, 0, 2], [12498, 3, 2], [12499, 1, 2], [12500, 0, 2], [12501, 2, 2], [12502, 5, 2], [12503, 3, 2], [12504, 0, 3], [12505, 4, 2], [12506, 3, 2], [12507, 5, 2], [12508, 1, 2], [12509, 6, 2], [12510, 1, 2], [12511, 7, 2], [12512, 1, 2], [12513, 8, 2], [12514, 2, 2], [12515, 9, 2], [12516, 0, 2], [12517, 2, 2], [12518, 6, 3], [12519, 5, 2], [12520, 6, 2], [12521, 1, 2], [12522, 8, 2], [12523, 6, 2], [12524, 7, 2], [12525, 4, 2], [12526, 7, 2], [12527, 3, 2], [12528, 6, 2], [12529, 9, 2], [12530, 4, 2], [12531, 9, 2], [12532, 1, 2], [12533, 0, 2], [12534, 8, 2], [12535, 9, 2], [12536, 3, 2], [12537, 7, 3], [12538, 4, 2], [12539, 1, 2], [12540, 5, 2], [12541, 6, 2], [12542, 0, 2], [12543, 4, 2], [12544, 3, 2], [12545, 3, 2], [12546, 3, 2], [12547, 6, 2], [12548, 5, 2], [12549, 2, 3], [12550, 0, 2], [12551, 2, 2], [12552, 6, 2], [12553, 0, 2], [12554, 0, 2], [12555, 0, 2], [12556, 1, 2], [12557, 8, 2], [12558, 7, 2], [12559, 2, 2], [12560, 2, 2], [12561, 5, 2], [12562, 9, 2], [12563, 9, 2], [12564, 4, 2], [12565, 8, 2], [12566, 5, 2], [12567, 6, 2], [12568, 0, 2], [12569, 5, 2], [12570, 9, 2], [12571, 7, 2], [12572, 5, 2], [12573, 0, 2], [12574, 5, 2], [12575, 0, 2], [12576, 7, 2], [12577, 4, 2], [12578, 1, 2], [12579, 7, 3], [12580, 8, 2], [12581, 4, 2], [12582, 2, 2], [12583, 3, 3], [12584, 0, 2], [12585, 2, 3], [12586, 8, 2], [12587, 2, 2], [12588, 5, 2], [12589, 4, 2], [12590, 1, 2], [12591, 1, 2], [12592, 3, 2], [12593, 3, 2], [12594, 8, 2], [12595, 4, 2], [12596, 6, 2], [12597, 7, 2], [12598, 2, 2], [12599, 7, 2], [12600, 9, 2], [12601, 7, 2], [12602, 3, 3], [12603, 2, 2], [12604, 5, 2], [12605, 0, 2], [12606, 6, 2], [12607, 9, 2], [12608, 2, 2], [12609, 8, 2], [12610, 4, 2], [12611, 5, 2], [12612, 4, 2], [12613, 6, 2], [12614, 9, 2], [12615, 4, 3], [12616, 8, 2], [12617, 3, 2], [12618, 4, 3], [12619, 8, 2], [12620, 2, 2], [12621, 2, 2], [12622, 8, 2], [12623, 8, 2], [12624, 7, 2], [12625, 3, 2], [12626, 5, 2], [12627, 8, 2], [12628, 7, 2], [12629, 9, 2], [12630, 8, 2], [12631, 5, 2], [12632, 1, 2], [12633, 8, 2], [12634, 1, 2], [12635, 0, 2], [12636, 6, 2], [12637, 5, 2], [12638, 5, 2], [12639, 4, 2], [12640, 6, 2], [12641, 7, 2], [12642, 1, 2], [12643, 1, 2], [12644, 4, 2], [12645, 3, 2], [12646, 9, 2], [12647, 1, 2], [12648, 8, 2], [12649, 7, 2], [12650, 5, 3], [12651, 9, 2], [12652, 0, 2], [12653, 0, 2], [12654, 4, 2], [12655, 9, 2], [12656, 3, 2], [12657, 1, 2], [12658, 8, 2], [12659, 7, 2], [12660, 8, 3], [12661, 3, 2], [12662, 0, 2], [12663, 8, 2], [12664, 1, 2], [12665, 0, 2], [12666, 0, 2], [12667, 3, 2], [12668, 7, 2], [12669, 9, 2], [12670, 0, 2], [12671, 1, 2], [12672, 2, 2], [12673, 6, 2], [12674, 9, 2], [12675, 4, 2], [12676, 7, 2], [12677, 3, 2], [12678, 7, 2], [12679, 2, 2], [12680, 1, 2], [12681, 1, 3], [12682, 2, 2], [12683, 8, 2], [12684, 5, 2], [12685, 6, 3], [12686, 0, 3], [12687, 4, 2], [12688, 5, 2], [12689, 5, 2], [12690, 0, 2], [12691, 0, 2], [12692, 5, 2], [12693, 1, 2], [12694, 5, 2], [12695, 5, 2], [12696, 9, 2], [12697, 5, 2], [12698, 3, 2], [12699, 6, 2], [12700, 3, 2], [12701, 5, 2], [12702, 3, 2], [12703, 0, 2], [12704, 1, 2], [12705, 1, 2], [12706, 1, 3], [12707, 2, 2], [12708, 9, 2], [12709, 3, 2], [12710, 8, 2], [12711, 4, 2], [12712, 8, 2], [12713, 5, 2], [12714, 5, 3], [12715, 6, 2], [12716, 0, 2], [12717, 7, 2], [12718, 2, 2], [12719, 8, 2], [12720, 3, 2], [12721, 9, 2], [12722, 1, 2], [12723, 0, 2], [12724, 7, 2], [12725, 1, 2], [12726, 4, 2], [12727, 2, 2], [12728, 6, 2], [12729, 3, 2], [12730, 7, 3], [12731, 4, 2], [12732, 0, 2], [12733, 5, 2], [12734, 1, 2], [12735, 6, 2], [12736, 5, 2], [12737, 7, 2], [12738, 9, 2], [12739, 9, 2], [12740, 2, 2], [12741, 0, 2], [12742, 7, 2], [12743, 1, 2], [12744, 6, 3], [12745, 2, 2], [12746, 1, 2], [12747, 3, 2], [12748, 0, 2], [12749, 4, 2], [12750, 3, 2], [12751, 7, 2], [12752, 2, 2], [12753, 9, 2], [12754, 7, 3], [12755, 4, 2], [12756, 5, 2], [12757, 7, 2], [12758, 6, 2], [12759, 6, 2], [12760, 4, 2], [12761, 3, 2], [12762, 6, 2], [12763, 4, 3], [12764, 0, 2], [12765, 0, 2], [12766, 2, 2], [12767, 9, 2], [12768, 9, 2], [12769, 7, 2], [12770, 5, 3], [12771, 1, 2], [12772, 7, 2], [12773, 9, 2], [12774, 7, 2], [12775, 3, 2], [12776, 0, 3], [12777, 8, 2], [12778, 8, 2], [12779, 4, 2], [12780, 3, 2], [12781, 7, 2], [12782, 8, 2], [12783, 3, 2], [12784, 2, 3], [12785, 0, 2], [12786, 4, 2], [12787, 9, 2], [12788, 4, 2], [12789, 9, 2], [12790, 4, 2], [12791, 1, 2], [12792, 9, 2], [12793, 1, 2], [12794, 7, 2], [12795, 4, 2], [12796, 0, 2], [12797, 2, 2], [12798, 1, 3], [12799, 0, 2], [12800, 5, 2], [12801, 6, 2], [12802, 2, 2], [12803, 2, 2], [12804, 5, 2], [12805, 1, 2], [12806, 7, 2], [12807, 1, 2], [12808, 2, 2], [12809, 1, 2], [12810, 6, 2], [12811, 1, 2], [12812, 3, 2], [12813, 7, 2], [12814, 3, 2], [12815, 2, 2], [12816, 5, 2], [12817, 4, 2], [12818, 5, 2], [12819, 7, 2], [12820, 4, 2], [12821, 5, 2], [12822, 2, 2], [12823, 2, 2], [12824, 1, 2], [12825, 9, 2], [12826, 3, 2], [12827, 4, 2], [12828, 3, 3], [12829, 5, 3], [12830, 4, 2], [12831, 8, 2], [12832, 9, 2], [12833, 9, 2], [12834, 6, 2], [12835, 7, 2], [12836, 3, 2], [12837, 0, 2], [12838, 3, 2], [12839, 0, 2], [12840, 9, 2], [12841, 7, 2], [12842, 1, 2], [12843, 5, 2], [12844, 2, 2], [12845, 1, 2], [12846, 9, 2], [12847, 1, 2], [12848, 8, 2], [12849, 7, 2], [12850, 7, 2], [12851, 6, 2], [12852, 9, 2], [12853, 6, 2], [12854, 2, 2], [12855, 6, 2], [12856, 5, 2], [12857, 8, 2], [12858, 2, 2], [12859, 2, 2], [12860, 2, 2], [12861, 2, 2], [12862, 5, 2], [12863, 7, 2], [12864, 2, 2], [12865, 7, 2], [12866, 6, 2], [12867, 4, 2], [12868, 9, 2], [12869, 0, 2], [12870, 4, 2], [12871, 2, 2], [12872, 0, 2], [12873, 4, 2], [12874, 3, 2], [12875, 2, 2], [12876, 6, 3], [12877, 3, 2], [12878, 1, 2], [12879, 3, 2], [12880, 0, 2], [12881, 3, 2], [12882, 3, 3], [12883, 1, 2], [12884, 9, 2], [12885, 1, 2], [12886, 8, 2], [12887, 6, 2], [12888, 0, 2], [12889, 9, 2], [12890, 8, 2], [12891, 5, 2], [12892, 8, 2], [12893, 5, 2], [12894, 9, 3], [12895, 3, 2], [12896, 7, 2], [12897, 0, 2], [12898, 5, 2], [12899, 8, 2], [12900, 9, 2], [12901, 3, 2], [12902, 6, 2], [12903, 9, 2], [12904, 8, 2], [12905, 6, 2], [12906, 2, 3], [12907, 0, 2], [12908, 7, 2], [12909, 1, 2], [12910, 9, 2], [12911, 2, 2], [12912, 4, 2], [12913, 3, 2], [12914, 9, 2], [12915, 4, 2], [12916, 2, 2], [12917, 5, 2], [12918, 1, 2], [12919, 6, 2], [12920, 3, 2], [12921, 7, 2], [12922, 4, 2], [12923, 8, 2], [12924, 3, 2], [12925, 9, 2], [12926, 0, 2], [12927, 0, 2], [12928, 8, 3], [12929, 1, 2], [12930, 1, 2], [12931, 2, 2], [12932, 1, 2], [12933, 3, 2], [12934, 8, 2], [12935, 4, 2], [12936, 8, 2], [12937, 5, 2], [12938, 2, 2], [12939, 6, 3], [12940, 5, 2], [12941, 7, 2], [12942, 3, 2], [12943, 8, 2], [12944, 8, 2], [12945, 9, 2], [12946, 9, 2], [12947, 0, 2], [12948, 4, 3], [12949, 1, 3], [12950, 2, 3], [12951, 2, 2], [12952, 1, 2], [12953, 3, 2], [12954, 2, 2], [12955, 4, 2], [12956, 7, 2], [12957, 5, 2], [12958, 8, 2], [12959, 6, 2], [12960, 8, 2], [12961, 7, 2], [12962, 5, 2], [12963, 8, 2], [12964, 6, 2], [12965, 9, 2], [12966, 4, 2], [12967, 3, 2], [12968, 3, 2], [12969, 4, 2], [12970, 7, 2], [12971, 1, 2], [12972, 4, 3], [12973, 4, 2], [12974, 8, 2], [12975, 6, 2], [12976, 4, 2], [12977, 6, 2], [12978, 5, 2], [12979, 7, 2], [12980, 6, 2], [12981, 3, 2], [12982, 7, 2], [12983, 3, 2], [12984, 8, 3], [12985, 2, 2], [12986, 5, 2], [12987, 1, 2], [12988, 8, 2], [12989, 9, 2], [12990, 3, 3], [12991, 4, 2], [12992, 0, 2], [12993, 7, 2], [12994, 7, 3], [12995, 3, 2], [12996, 5, 2], [12997, 4, 2], [12998, 3, 2], [12999, 9, 2], [13000, 7, 2], [13001, 1, 2], [13002, 9, 2], [13003, 1, 3], [13004, 8, 2], [13005, 0, 2], [13006, 1, 2], [13007, 1, 2], [13008, 4, 2], [13009, 4, 2], [13010, 6, 2], [13011, 6, 2], [13012, 9, 2], [13013, 0, 2], [13014, 8, 2], [13015, 2, 2], [13016, 8, 2], [13017, 8, 2], [13018, 8, 2], [13019, 2, 2], [13020, 6, 2], [13021, 5, 2], [13022, 2, 2], [13023, 2, 2], [13024, 7, 2], [13025, 1, 3], [13026, 3, 2], [13027, 7, 2], [13028, 9, 2], [13029, 0, 2], [13030, 0, 2], [13031, 2, 2], [13032, 9, 2], [13033, 0, 2], [13034, 9, 2], [13035, 6, 3], [13036, 5, 2], [13037, 8, 2], [13038, 2, 2], [13039, 2, 2], [13040, 5, 2], [13041, 9, 3], [13042, 7, 3], [13043, 2, 2], [13044, 0, 2], [13045, 3, 2], [13046, 6, 2], [13047, 6, 2], [13048, 7, 2], [13049, 9, 2], [13050, 9, 2], [13051, 8, 2], [13052, 4, 2], [13053, 7, 2], [13054, 0, 2], [13055, 8, 3], [13056, 7, 2], [13057, 9, 2], [13058, 5, 2], [13059, 2, 2], [13060, 5, 2], [13061, 2, 2], [13062, 8, 2], [13063, 9, 2], [13064, 7, 2], [13065, 8, 2], [13066, 0, 2], [13067, 6, 2], [13068, 4, 2], [13069, 4, 2], [13070, 5, 2], [13071, 4, 2], [13072, 9, 2], [13073, 4, 2], [13074, 0, 2], [13075, 0, 2], [13076, 0, 2], [13077, 0, 2], [13078, 5, 2], [13079, 8, 2], [13080, 1, 2], [13081, 0, 2], [13082, 2, 2], [13083, 8, 2], [13084, 6, 2], [13085, 6, 2], [13086, 2, 3], [13087, 6, 2], [13088, 9, 2], [13089, 8, 2], [13090, 1, 2], [13091, 7, 2], [13092, 5, 2], [13093, 3, 2], [13094, 5, 3], [13095, 8, 2], [13096, 9, 2], [13097, 0, 2], [13098, 0, 2], [13099, 3, 2], [13100, 2, 2], [13101, 6, 2], [13102, 1, 2], [13103, 8, 2], [13104, 4, 3], [13105, 3, 2], [13106, 1, 2], [13107, 1, 2], [13108, 9, 2], [13109, 3, 2], [13110, 3, 2], [13111, 9, 2], [13112, 1, 2], [13113, 1, 2], [13114, 3, 2], [13115, 9, 2], [13116, 9, 3], [13117, 0, 2], [13118, 8, 2], [13119, 7, 2], [13120, 5, 2], [13121, 2, 2], [13122, 8, 2], [13123, 7, 2], [13124, 3, 2], [13125, 4, 2], [13126, 0, 2], [13127, 3, 2], [13128, 4, 2], [13129, 1, 2], [13130, 9, 2], [13131, 7, 2], [13132, 4, 2], [13133, 6, 2], [13134, 3, 2], [13135, 0, 2], [13136, 7, 2], [13137, 1, 2], [13138, 2, 2], [13139, 2, 2], [13140, 1, 3], [13141, 3, 2], [13142, 3, 2], [13143, 4, 2], [13144, 3, 2], [13145, 5, 2], [13146, 3, 2], [13147, 6, 2], [13148, 2, 2], [13149, 7, 2], [13150, 7, 2], [13151, 8, 2], [13152, 8, 2], [13153, 9, 2], [13154, 1, 2], [13155, 0, 2], [13156, 2, 2], [13157, 1, 2], [13158, 7, 2], [13159, 2, 2], [13160, 1, 2], [13161, 3, 2], [13162, 7, 2], [13163, 4, 2], [13164, 0, 2], [13165, 5, 2], [13166, 7, 2], [13167, 6, 2], [13168, 1, 2], [13169, 7, 2], [13170, 6, 3], [13171, 8, 2], [13172, 6, 2], [13173, 9, 2], [13174, 7, 2], [13175, 0, 2], [13176, 8, 2], [13177, 1, 2], [13178, 9, 2], [13179, 2, 2], [13180, 7, 2], [13181, 3, 2], [13182, 5, 2], [13183, 4, 4], [13184, 0, 2], [13185, 5, 2], [13186, 8, 3], [13187, 7, 2], [13188, 7, 2], [13189, 8, 2], [13190, 3, 2], [13191, 9, 2], [13192, 7, 2], [13193, 3, 2], [13194, 9, 2], [13195, 8, 2], [13196, 0, 2], [13197, 0, 2], [13198, 2, 2], [13199, 7, 2], [13200, 2, 2], [13201, 1, 2], [13202, 3, 2], [13203, 0, 2], [13204, 8, 2], [13205, 7, 2], [13206, 0, 2], [13207, 6, 2], [13208, 3, 2], [13209, 9, 2], [13210, 6, 2], [13211, 0, 3], [13212, 3, 3], [13213, 1, 2], [13214, 0, 2], [13215, 0, 2], [13216, 0, 2], [13217, 0, 2], [13218, 3, 2], [13219, 8, 2], [13220, 6, 2], [13221, 3, 3], [13222, 3, 2], [13223, 4, 3], [13224, 6, 2], [13225, 3, 2], [13226, 6, 2], [13227, 1, 2], [13228, 3, 2], [13229, 5, 2], [13230, 0, 2], [13231, 0, 2], [13232, 5, 2], [13233, 0, 2], [13234, 5, 2], [13235, 9, 2], [13236, 4, 2], [13237, 5, 2], [13238, 0, 2], [13239, 3, 2], [13240, 0, 3], [13241, 4, 2], [13242, 3, 2], [13243, 7, 2], [13244, 7, 2], [13245, 6, 3], [13246, 6, 2], [13247, 9, 2], [13248, 5, 2], [13249, 2, 2], [13250, 3, 2], [13251, 4, 2], [13252, 4, 2], [13253, 5, 2], [13254, 1, 3], [13255, 7, 2], [13256, 5, 2], [13257, 2, 2], [13258, 8, 3], [13259, 1, 2], [13260, 1, 2], [13261, 6, 2], [13262, 5, 2], [13263, 4, 2], [13264, 5, 2], [13265, 9, 2], [13266, 1, 2], [13267, 4, 2], [13268, 0, 2], [13269, 9, 2], [13270, 9, 2], [13271, 4, 2], [13272, 1, 2], [13273, 1, 2], [13274, 8, 2], [13275, 2, 2], [13276, 5, 3], [13277, 2, 2], [13278, 9, 2], [13279, 5, 2], [13280, 0, 2], [13281, 8, 2], [13282, 6, 2], [13283, 1, 2], [13284, 5, 2], [13285, 3, 2], [13286, 0, 2], [13287, 2, 2], [13288, 3, 2], [13289, 9, 2], [13290, 6, 2], [13291, 4, 2], [13292, 7, 2], [13293, 3, 2], [13294, 3, 2], [13295, 2, 3], [13296, 1, 3], [13297, 1, 2], [13298, 3, 2], [13299, 2, 2], [13300, 5, 2], [13301, 8, 2], [13302, 4, 2], [13303, 6, 2], [13304, 9, 2], [13305, 5, 3], [13306, 6, 2], [13307, 1, 2], [13308, 9, 2], [13309, 6, 2], [13310, 2, 2], [13311, 7, 2], [13312, 5, 2], [13313, 2, 2], [13314, 0, 2], [13315, 1, 3], [13316, 8, 2], [13317, 3, 2], [13318, 6, 2], [13319, 7, 2], [13320, 8, 2], [13321, 5, 2], [13322, 6, 2], [13323, 9, 2], [13324, 5, 2], [13325, 3, 2], [13326, 9, 2], [13327, 8, 3], [13328, 5, 2], [13329, 7, 2], [13330, 2, 2], [13331, 5, 2], [13332, 3, 3], [13333, 7, 2], [13334, 1, 3], [13335, 0, 2], [13336, 5, 2], [13337, 7, 2], [13338, 1, 3], [13339, 4, 2], [13340, 4, 2], [13341, 8, 2], [13342, 8, 2], [13343, 8, 2], [13344, 0, 2], [13345, 5, 2], [13346, 8, 2], [13347, 0, 2], [13348, 5, 2], [13349, 6, 2], [13350, 4, 2], [13351, 6, 2], [13352, 3, 2], [13353, 3, 2], [13354, 8, 2], [13355, 7, 2], [13356, 9, 2], [13357, 6, 2], [13358, 9, 3], [13359, 9, 2], [13360, 5, 2], [13361, 9, 2], [13362, 9, 2], [13363, 4, 2], [13364, 6, 2], [13365, 8, 2], [13366, 0, 2], [13367, 4, 2], [13368, 5, 2], [13369, 1, 2], [13370, 2, 3], [13371, 0, 2], [13372, 1, 2], [13373, 6, 2], [13374, 2, 2], [13375, 6, 2], [13376, 3, 2], [13377, 0, 2], [13378, 8, 2], [13379, 1, 2], [13380, 7, 2], [13381, 2, 2], [13382, 7, 3], [13383, 3, 2], [13384, 2, 2], [13385, 4, 2], [13386, 8, 2], [13387, 5, 2], [13388, 3, 2], [13389, 6, 2], [13390, 1, 2], [13391, 7, 2], [13392, 1, 2], [13393, 8, 2], [13394, 5, 2], [13395, 9, 2], [13396, 8, 2], [13397, 0, 3], [13398, 1, 2], [13399, 1, 2], [13400, 5, 2], [13401, 2, 2], [13402, 8, 2], [13403, 3, 2], [13404, 5, 3], [13405, 7, 2], [13406, 2, 2], [13407, 8, 2], [13408, 0, 2], [13409, 9, 2], [13410, 7, 2], [13411, 0, 2], [13412, 8, 2], [13413, 1, 3], [13414, 9, 2], [13415, 2, 3], [13416, 7, 2], [13417, 3, 2], [13418, 4, 2], [13419, 4, 2], [13420, 8, 2], [13421, 7, 2], [13422, 8, 2], [13423, 8, 2], [13424, 8, 2], [13425, 9, 3], [13426, 4, 2], [13427, 6, 2], [13428, 9, 2], [13429, 9, 2], [13430, 4, 2], [13431, 6, 2], [13432, 2, 2], [13433, 1, 2], [13434, 2, 2], [13435, 9, 2], [13436, 8, 2], [13437, 9, 2], [13438, 3, 2], [13439, 9, 2], [13440, 8, 3], [13441, 4, 2], [13442, 3, 2], [13443, 4, 2], [13444, 6, 2], [13445, 3, 2], [13446, 4, 2], [13447, 8, 2], [13448, 3, 2], [13449, 1, 3], [13450, 0, 2], [13451, 4, 2], [13452, 2, 2], [13453, 1, 2], [13454, 0, 2], [13455, 2, 2], [13456, 9, 2], [13457, 5, 2], [13458, 4, 2], [13459, 0, 2], [13460, 5, 2], [13461, 9, 2], [13462, 9, 2], [13463, 4, 3], [13464, 0, 2], [13465, 9, 2], [13466, 5, 2], [13467, 0, 2], [13468, 6, 2], [13469, 7, 2], [13470, 1, 2], [13471, 4, 2], [13472, 9, 2], [13473, 4, 2], [13474, 1, 2], [13475, 1, 2], [13476, 8, 2], [13477, 8, 2], [13478, 3, 2], [13479, 7, 2], [13480, 9, 2], [13481, 6, 2], [13482, 7, 3], [13483, 0, 2], [13484, 2, 2], [13485, 8, 2], [13486, 2, 2], [13487, 1, 2], [13488, 3, 3], [13489, 8, 2], [13490, 2, 2], [13491, 2, 2], [13492, 0, 2], [13493, 6, 2], [13494, 6, 2], [13495, 2, 2], [13496, 3, 2], [13497, 0, 2], [13498, 8, 2], [13499, 9, 2], [13500, 4, 2], [13501, 1, 2], [13502, 5, 2], [13503, 2, 2], [13504, 1, 2], [13505, 5, 2], [13506, 2, 2], [13507, 4, 2], [13508, 2, 2], [13509, 5, 2], [13510, 1, 2], [13511, 6, 2], [13512, 7, 2], [13513, 7, 2], [13514, 1, 2], [13515, 7, 2], [13516, 3, 2], [13517, 5, 2], [13518, 8, 2], [13519, 3, 2], [13520, 4, 2], [13521, 0, 2], [13522, 2, 2], [13523, 2, 2], [13524, 3, 2], [13525, 2, 2], [13526, 9, 2], [13527, 2, 2], [13528, 0, 2], [13529, 7, 2], [13530, 9, 2], [13531, 3, 2], [13532, 5, 2], [13533, 5, 2], [13534, 7, 2], [13535, 2, 2], [13536, 6, 2], [13537, 1, 2], [13538, 5, 2], [13539, 4, 2], [13540, 7, 2], [13541, 4, 2], [13542, 1, 2], [13543, 3, 2], [13544, 0, 2], [13545, 0, 2], [13546, 6, 2], [13547, 0, 2], [13548, 4, 2], [13549, 8, 2], [13550, 2, 2], [13551, 5, 2], [13552, 2, 2], [13553, 4, 2], [13554, 8, 2], [13555, 7, 2], [13556, 1, 2], [13557, 9, 2], [13558, 1, 2], [13559, 8, 2], [13560, 3, 2], [13561, 7, 2], [13562, 8, 2], [13563, 9, 2], [13564, 4, 2], [13565, 6, 2], [13566, 7, 2], [13567, 3, 3], [13568, 3, 2], [13569, 1, 2], [13570, 7, 2], [13571, 7, 2], [13572, 9, 2], [13573, 9, 2], [13574, 1, 2], [13575, 6, 2], [13576, 3, 2], [13577, 3, 2], [13578, 8, 2], [13579, 3, 2], [13580, 5, 2], [13581, 1, 4], [13582, 0, 2], [13583, 0, 3], [13584, 1, 2], [13585, 2, 2], [13586, 2, 2], [13587, 6, 3], [13588, 8, 3], [13589, 0, 2], [13590, 1, 2], [13591, 5, 2], [13592, 8, 2], [13593, 6, 2], [13594, 5, 2], [13595, 6, 2], [13596, 9, 2], [13597, 8, 2], [13598, 6, 2], [13599, 7, 3], [13600, 7, 2], [13601, 3, 2], [13602, 5, 3], [13603, 5, 2], [13604, 1, 2], [13605, 8, 2], [13606, 2, 2], [13607, 3, 2], [13608, 8, 2], [13609, 0, 2], [13610, 1, 2], [13611, 1, 2], [13612, 2, 3], [13613, 2, 2], [13614, 6, 2], [13615, 3, 2], [13616, 9, 2], [13617, 1, 2], [13618, 8, 2], [13619, 5, 2], [13620, 8, 2], [13621, 6, 2], [13622, 6, 2], [13623, 0, 2], [13624, 2, 2], [13625, 1, 2], [13626, 8, 2], [13627, 2, 2], [13628, 3, 2], [13629, 3, 2], [13630, 1, 2], [13631, 1, 2], [13632, 8, 2], [13633, 5, 2], [13634, 4, 2], [13635, 6, 2], [13636, 1, 2], [13637, 7, 2], [13638, 7, 2], [13639, 8, 2], [13640, 4, 3], [13641, 0, 2], [13642, 5, 2], [13643, 1, 2], [13644, 7, 2], [13645, 2, 2], [13646, 9, 2], [13647, 3, 2], [13648, 1, 2], [13649, 1, 2], [13650, 4, 2], [13651, 7, 2], [13652, 9, 2], [13653, 4, 2], [13654, 2, 2], [13655, 8, 3], [13656, 3, 2], [13657, 1, 2], [13658, 3, 2], [13659, 5, 2], [13660, 3, 2], [13661, 6, 2], [13662, 7, 2], [13663, 5, 2], [13664, 4, 2], [13665, 7, 2], [13666, 9, 3], [13667, 2, 2], [13668, 9, 2], [13669, 8, 2], [13670, 3, 2], [13671, 6, 2], [13672, 9, 2], [13673, 3, 2], [13674, 1, 2], [13675, 3, 2], [13676, 3, 2], [13677, 8, 2], [13678, 9, 2], [13679, 6, 2], [13680, 8, 2], [13681, 5, 2], [13682, 8, 2], [13683, 4, 3], [13684, 7, 2], [13685, 0, 3], [13686, 6, 2], [13687, 9, 2], [13688, 4, 2], [13689, 1, 3], [13690, 2, 3], [13691, 7, 2], [13692, 9, 2], [13693, 2, 2], [13694, 2, 2], [13695, 9, 3], [13696, 6, 2], [13697, 1, 3], [13698, 9, 2], [13699, 5, 2], [13700, 1, 2], [13701, 1, 2], [13702, 6, 2], [13703, 3, 2], [13704, 3, 2], [13705, 2, 2], [13706, 3, 2], [13707, 3, 2], [13708, 5, 2], [13709, 6, 2], [13710, 7, 2], [13711, 1, 2], [13712, 6, 2], [13713, 3, 2], [13714, 4, 2], [13715, 6, 2], [13716, 5, 2], [13717, 9, 2], [13718, 7, 3], [13719, 0, 2], [13720, 9, 2], [13721, 1, 3], [13722, 2, 2], [13723, 8, 2], [13724, 5, 2], [13725, 1, 2], [13726, 0, 2], [13727, 4, 2], [13728, 9, 2], [13729, 0, 2], [13730, 0, 2], [13731, 6, 2], [13732, 5, 2], [13733, 1, 2], [13734, 0, 2], [13735, 2, 2], [13736, 3, 3], [13737, 6, 2], [13738, 0, 2], [13739, 9, 2], [13740, 3, 2], [13741, 2, 2], [13742, 9, 2], [13743, 2, 2], [13744, 7, 2], [13745, 3, 2], [13746, 7, 2], [13747, 5, 2], [13748, 1, 2], [13749, 5, 2], [13750, 3, 2], [13751, 0, 3], [13752, 9, 2], [13753, 7, 2], [13754, 7, 2], [13755, 7, 2], [13756, 7, 2], [13757, 9, 2], [13758, 6, 2], [13759, 6, 2], [13760, 6, 2], [13761, 2, 2], [13762, 2, 2], [13763, 9, 2], [13764, 0, 2], [13765, 4, 2], [13766, 4, 2], [13767, 7, 2], [13768, 9, 2], [13769, 0, 2], [13770, 6, 3], [13771, 2, 2], [13772, 6, 2], [13773, 3, 3], [13774, 2, 2], [13775, 4, 2], [13776, 7, 2], [13777, 0, 2], [13778, 3, 2], [13779, 0, 3], [13780, 6, 2], [13781, 8, 2], [13782, 1, 2], [13783, 5, 2], [13784, 5, 2], [13785, 1, 2], [13786, 7, 2], [13787, 3, 3], [13788, 1, 2], [13789, 7, 2], [13790, 1, 2], [13791, 9, 2], [13792, 8, 2], [13793, 8, 2], [13794, 7, 2], [13795, 8, 2], [13796, 5, 2], [13797, 9, 2], [13798, 0, 2], [13799, 0, 2], [13800, 5, 2], [13801, 9, 2], [13802, 7, 2], [13803, 8, 2], [13804, 2, 2], [13805, 9, 2], [13806, 9, 2], [13807, 0, 2], [13808, 0, 2], [13809, 6, 2], [13810, 7, 3], [13811, 5, 3], [13812, 8, 2], [13813, 6, 2], [13814, 7, 2], [13815, 7, 2], [13816, 0, 2], [13817, 4, 2], [13818, 2, 2], [13819, 7, 2], [13820, 2, 2], [13821, 5, 2], [13822, 0, 2], [13823, 4, 2], [13824, 3, 2], [13825, 1, 2], [13826, 0, 2], [13827, 3, 2], [13828, 6, 3], [13829, 5, 2], [13830, 0, 2], [13831, 3, 2], [13832, 6, 2], [13833, 0, 2], [13834, 7, 2], [13835, 1, 3], [13836, 3, 2], [13837, 2, 2], [13838, 6, 2], [13839, 3, 2], [13840, 1, 2], [13841, 4, 2], [13842, 7, 2], [13843, 5, 2], [13844, 2, 2], [13845, 6, 2], [13846, 6, 2], [13847, 7, 2], [13848, 4, 3], [13849, 8, 2], [13850, 4, 2], [13851, 9, 2], [13852, 4, 2], [13853, 0, 2], [13854, 0, 2], [13855, 1, 2], [13856, 4, 2], [13857, 2, 2], [13858, 6, 2], [13859, 3, 2], [13860, 6, 2], [13861, 4, 3], [13862, 5, 2], [13863, 5, 2], [13864, 4, 2], [13865, 6, 2], [13866, 8, 2], [13867, 7, 3], [13868, 4, 2], [13869, 8, 2], [13870, 4, 2], [13871, 9, 2], [13872, 0, 2], [13873, 0, 2], [13874, 0, 2], [13875, 1, 2], [13876, 8, 2], [13877, 2, 2], [13878, 4, 2], [13879, 3, 2], [13880, 0, 2], [13881, 6, 2], [13882, 1, 2], [13883, 7, 2], [13884, 1, 2], [13885, 8, 2], [13886, 5, 2], [13887, 9, 2], [13888, 8, 2], [13889, 0, 2], [13890, 7, 2], [13891, 9, 2], [13892, 1, 2], [13893, 9, 3], [13894, 3, 2], [13895, 8, 2], [13896, 0, 2], [13897, 9, 2], [13898, 9, 2], [13899, 8, 2], [13900, 7, 2], [13901, 4, 2], [13902, 4, 2], [13903, 1, 2], [13904, 9, 2], [13905, 7, 2], [13906, 3, 2], [13907, 7, 2], [13908, 4, 2], [13909, 3, 2], [13910, 2, 2], [13911, 0, 2], [13912, 6, 2], [13913, 0, 2], [13914, 2, 2], [13915, 7, 2], [13916, 0, 2], [13917, 8, 2], [13918, 0, 2], [13919, 2, 2], [13920, 8, 2], [13921, 0, 2], [13922, 2, 2], [13923, 1, 2], [13924, 8, 2], [13925, 2, 2], [13926, 0, 2], [13927, 6, 2], [13928, 2, 2], [13929, 3, 2], [13930, 2, 2], [13931, 3, 2], [13932, 9, 2], [13933, 7, 2], [13934, 8, 2], [13935, 3, 2], [13936, 9, 2], [13937, 3, 2], [13938, 5, 3], [13939, 6, 2], [13940, 5, 2], [13941, 6, 2], [13942, 4, 2], [13943, 4, 2], [13944, 8, 2], [13945, 9, 2], [13946, 5, 2], [13947, 1, 2], [13948, 5, 2], [13949, 9, 2], [13950, 1, 2], [13951, 8, 2], [13952, 2, 2], [13953, 2, 3], [13954, 8, 2], [13955, 0, 2], [13956, 1, 2], [13957, 3, 2], [13958, 5, 2], [13959, 2, 2], [13960, 8, 2], [13961, 1, 2], [13962, 0, 2], [13963, 7, 2], [13964, 6, 2], [13965, 3, 2], [13966, 8, 2], [13967, 1, 2], [13968, 4, 2], [13969, 3, 2], [13970, 6, 2], [13971, 9, 2], [13972, 2, 2], [13973, 1, 2], [13974, 1, 2], [13975, 7, 2], [13976, 8, 2], [13977, 6, 2], [13978, 7, 2], [13979, 8, 2], [13980, 3, 2], [13981, 4, 2], [13982, 9, 2], [13983, 3, 3], [13984, 2, 2], [13985, 1, 2], [13986, 4, 2], [13987, 4, 3], [13988, 5, 2], [13989, 0, 2], [13990, 8, 2], [13991, 5, 2], [13992, 1, 2], [13993, 3, 2], [13994, 2, 2], [13995, 6, 2], [13996, 9, 2], [13997, 9, 2], [13998, 9, 2], [13999, 6, 2], [14000, 1, 2], [14001, 1, 2], [14002, 3, 2], [14003, 8, 3], [14004, 7, 2], [14005, 2, 2], [14006, 5, 2], [14007, 2, 2], [14008, 8, 2], [14009, 5, 2], [14010, 9, 2], [14011, 7, 2], [14012, 0, 2], [14013, 8, 2], [14014, 8, 2], [14015, 9, 2], [14016, 1, 2], [14017, 8, 3], [14018, 4, 3], [14019, 0, 2], [14020, 8, 2], [14021, 1, 2], [14022, 7, 2], [14023, 2, 2], [14024, 2, 3], [14025, 3, 3], [14026, 3, 2], [14027, 4, 3], [14028, 3, 2], [14029, 5, 2], [14030, 3, 3], [14031, 6, 2], [14032, 7, 2], [14033, 7, 2], [14034, 0, 2], [14035, 8, 2], [14036, 4, 2], [14037, 9, 2], [14038, 1, 2], [14039, 0, 2], [14040, 2, 2], [14041, 1, 2], [14042, 9, 3], [14043, 2, 2], [14044, 6, 2], [14045, 3, 2], [14046, 7, 2], [14047, 4, 2], [14048, 5, 2], [14049, 5, 2], [14050, 2, 2], [14051, 6, 2], [14052, 0, 2], [14053, 7, 2], [14054, 5, 2], [14055, 8, 2], [14056, 1, 2], [14057, 9, 2], [14058, 9, 2], [14059, 0, 2], [14060, 1, 3], [14061, 1, 2], [14062, 8, 3], [14063, 2, 2], [14064, 4, 2], [14065, 3, 2], [14066, 4, 3], [14067, 4, 2], [14068, 8, 3], [14069, 5, 2], [14070, 1, 2], [14071, 6, 2], [14072, 6, 2], [14073, 7, 2], [14074, 5, 2], [14075, 8, 2], [14076, 7, 2], [14077, 9, 2], [14078, 5, 2], [14079, 1, 3], [14080, 3, 2], [14081, 2, 2], [14082, 9, 2], [14083, 6, 2], [14084, 2, 2], [14085, 5, 5], [14086, 4, 2], [14087, 3, 2], [14088, 7, 2], [14089, 0, 2], [14090, 5, 2], [14091, 2, 2], [14092, 0, 2], [14093, 8, 2], [14094, 7, 2], [14095, 7, 2], [14096, 5, 2], [14097, 0, 2], [14098, 1, 3], [14099, 3, 2], [14100, 5, 2], [14101, 6, 2], [14102, 0, 2], [14103, 4, 2], [14104, 7, 2], [14105, 4, 2], [14106, 5, 3], [14107, 3, 2], [14108, 2, 2], [14109, 6, 2], [14110, 0, 2], [14111, 7, 2], [14112, 2, 2], [14113, 2, 2], [14114, 7, 2], [14115, 3, 2], [14116, 9, 2], [14117, 9, 2], [14118, 2, 2], [14119, 1, 2], [14120, 9, 2], [14121, 2, 2], [14122, 5, 2], [14123, 1, 2], [14124, 2, 2], [14125, 2, 2], [14126, 1, 2], [14127, 9, 2], [14128, 8, 2], [14129, 6, 2], [14130, 2, 2], [14131, 0, 2], [14132, 2, 2], [14133, 1, 2], [14134, 4, 2], [14135, 3, 2], [14136, 6, 2], [14137, 0, 2], [14138, 7, 2], [14139, 2, 3], [14140, 8, 2], [14141, 7, 2], [14142, 9, 2], [14143, 5, 2], [14144, 5, 2], [14145, 7, 2], [14146, 9, 2], [14147, 6, 2], [14148, 0, 2], [14149, 1, 2], [14150, 5, 2], [14151, 9, 2], [14152, 7, 2], [14153, 0, 2], [14154, 1, 2], [14155, 6, 2], [14156, 4, 2], [14157, 0, 2], [14158, 0, 2], [14159, 6, 2], [14160, 0, 3], [14161, 0, 2], [14162, 8, 2], [14163, 2, 2], [14164, 9, 2], [14165, 0, 2], [14166, 3, 2], [14167, 6, 2], [14168, 5, 3], [14169, 1, 2], [14170, 8, 2], [14171, 5, 2], [14172, 6, 2], [14173, 8, 2], [14174, 2, 2], [14175, 4, 2], [14176, 4, 2], [14177, 3, 2], [14178, 6, 2], [14179, 0, 3], [14180, 5, 2], [14181, 1, 3], [14182, 9, 2], [14183, 5, 2], [14184, 3, 2], [14185, 4, 2], [14186, 6, 3], [14187, 4, 2], [14188, 4, 2], [14189, 8, 2], [14190, 6, 2], [14191, 8, 2], [14192, 8, 2], [14193, 4, 2], [14194, 4, 2], [14195, 5, 2], [14196, 1, 2], [14197, 7, 2], [14198, 4, 2], [14199, 5, 2], [14200, 3, 2], [14201, 7, 2], [14202, 0, 2], [14203, 8, 2], [14204, 5, 2], [14205, 3, 2], [14206, 4, 2], [14207, 4, 2], [14208, 9, 2], [14209, 8, 3], [14210, 3, 2], [14211, 8, 2], [14212, 1, 2], [14213, 5, 2], [14214, 5, 2], [14215, 2, 2], [14216, 9, 3], [14217, 9, 2], [14218, 5, 2], [14219, 7, 2], [14220, 4, 2], [14221, 1, 2], [14222, 9, 2], [14223, 3, 2], [14224, 1, 2], [14225, 8, 2], [14226, 8, 2], [14227, 1, 2], [14228, 1, 2], [14229, 0, 2], [14230, 2, 2], [14231, 7, 2], [14232, 6, 2], [14233, 5, 2], [14234, 1, 2], [14235, 9, 2], [14236, 3, 2], [14237, 6, 2], [14238, 7, 2], [14239, 9, 2], [14240, 9, 2], [14241, 4, 2], [14242, 7, 2], [14243, 7, 2], [14244, 2, 2], [14245, 7, 2], [14246, 7, 2], [14247, 9, 2], [14248, 6, 2], [14249, 9, 2], [14250, 8, 2], [14251, 5, 2], [14252, 1, 2], [14253, 8, 2], [14254, 9, 2], [14255, 3, 2], [14256, 6, 2], [14257, 4, 2], [14258, 0, 2], [14259, 4, 2], [14260, 4, 2], [14261, 3, 2], [14262, 3, 2], [14263, 8, 2], [14264, 2, 2], [14265, 6, 2], [14266, 3, 2], [14267, 2, 2], [14268, 1, 2], [14269, 0, 2], [14270, 8, 2], [14271, 1, 2], [14272, 4, 2], [14273, 2, 2], [14274, 4, 2], [14275, 3, 2], [14276, 0, 2], [14277, 7, 2], [14278, 0, 2], [14279, 8, 2], [14280, 7, 2], [14281, 9, 2], [14282, 0, 2], [14283, 3, 2], [14284, 3, 2], [14285, 4, 2], [14286, 3, 2], [14287, 7, 2], [14288, 7, 2], [14289, 9, 2], [14290, 4, 3], [14291, 0, 2], [14292, 6, 3], [14293, 1, 2], [14294, 9, 2], [14295, 2, 2], [14296, 4, 3], [14297, 3, 2], [14298, 1, 2], [14299, 7, 2], [14300, 6, 2], [14301, 8, 2], [14302, 2, 2], [14303, 3, 2], [14304, 8, 3], [14305, 8, 2], [14306, 9, 2], [14307, 7, 2], [14308, 6, 2], [14309, 1, 2], [14310, 1, 2], [14311, 0, 2], [14312, 1, 2], [14313, 7, 2], [14314, 1, 3], [14315, 6, 2], [14316, 5, 2], [14317, 9, 2], [14318, 5, 2], [14319, 0, 2], [14320, 3, 2], [14321, 1, 2], [14322, 8, 2], [14323, 0, 2], [14324, 9, 2], [14325, 0, 3], [14326, 4, 2], [14327, 1, 2], [14328, 6, 2], [14329, 0, 2], [14330, 6, 3], [14331, 9, 2], [14332, 9, 2], [14333, 3, 2], [14334, 0, 2], [14335, 4, 2], [14336, 9, 2], [14337, 7, 2], [14338, 8, 2], [14339, 6, 3], [14340, 2, 2], [14341, 9, 2], [14342, 2, 2], [14343, 2, 2], [14344, 6, 2], [14345, 1, 2], [14346, 1, 2], [14347, 6, 2], [14348, 7, 2], [14349, 4, 2], [14350, 3, 2], [14351, 4, 2], [14352, 3, 2], [14353, 1, 2], [14354, 1, 2], [14355, 2, 2], [14356, 0, 2], [14357, 2, 2], [14358, 9, 2], [14359, 1, 2], [14360, 7, 2], [14361, 3, 2], [14362, 8, 3], [14363, 2, 2], [14364, 9, 2], [14365, 9, 2], [14366, 1, 3], [14367, 3, 2], [14368, 5, 2], [14369, 2, 2], [14370, 5, 2], [14371, 1, 2], [14372, 6, 2], [14373, 2, 2], [14374, 6, 2], [14375, 1, 2], [14376, 5, 2], [14377, 6, 2], [14378, 2, 2], [14379, 7, 2], [14380, 8, 2], [14381, 2, 2], [14382, 8, 2], [14383, 3, 2], [14384, 0, 2], [14385, 8, 2], [14386, 7, 2], [14387, 7, 2], [14388, 3, 2], [14389, 5, 2], [14390, 4, 2], [14391, 7, 2], [14392, 2, 2], [14393, 0, 2], [14394, 3, 3], [14395, 7, 2], [14396, 8, 2], [14397, 4, 3], [14398, 7, 2], [14399, 6, 2], [14400, 6, 2], [14401, 3, 2], [14402, 0, 2], [14403, 7, 3], [14404, 5, 2], [14405, 6, 2], [14406, 8, 2], [14407, 9, 2], [14408, 1, 2], [14409, 9, 2], [14410, 3, 2], [14411, 4, 2], [14412, 0, 3], [14413, 8, 2], [14414, 1, 2], [14415, 4, 2], [14416, 6, 2], [14417, 1, 4], [14418, 6, 2], [14419, 0, 2], [14420, 3, 2], [14421, 6, 2], [14422, 2, 2], [14423, 6, 2], [14424, 4, 2], [14425, 0, 2], [14426, 4, 2], [14427, 1, 2], [14428, 5, 2], [14429, 2, 2], [14430, 0, 2], [14431, 3, 2], [14432, 4, 3], [14433, 4, 2], [14434, 9, 2], [14435, 5, 2], [14436, 9, 2], [14437, 6, 3], [14438, 8, 2], [14439, 7, 2], [14440, 4, 2], [14441, 8, 2], [14442, 9, 2], [14443, 9, 2], [14444, 5, 2], [14445, 0, 2], [14446, 2, 2], [14447, 3, 2], [14448, 7, 2], [14449, 4, 3], [14450, 3, 2], [14451, 5, 2], [14452, 8, 2], [14453, 6, 2], [14454, 3, 2], [14455, 7, 2], [14456, 3, 3], [14457, 8, 2], [14458, 2, 2], [14459, 9, 2], [14460, 7, 2], [14461, 0, 2], [14462, 1, 2], [14463, 1, 2], [14464, 1, 3], [14465, 2, 2], [14466, 1, 2], [14467, 3, 2], [14468, 2, 2], [14469, 4, 3], [14470, 7, 3], [14471, 5, 2], [14472, 0, 2], [14473, 6, 2], [14474, 8, 2], [14475, 7, 2], [14476, 3, 2], [14477, 8, 2], [14478, 8, 2], [14479, 9, 2], [14480, 8, 2], [14481, 0, 2], [14482, 4, 3], [14483, 5, 4], [14484, 2, 2], [14485, 5, 2], [14486, 5, 2], [14487, 6, 3], [14488, 3, 2], [14489, 5, 2], [14490, 2, 2], [14491, 0, 2], [14492, 6, 2], [14493, 9, 2], [14494, 8, 2], [14495, 8, 2], [14496, 4, 2], [14497, 9, 2], [14498, 1, 2], [14499, 8, 2], [14500, 6, 2], [14501, 4, 2], [14502, 9, 2], [14503, 1, 2], [14504, 9, 2], [14505, 7, 2], [14506, 7, 2], [14507, 5, 2], [14508, 2, 3], [14509, 1, 2], [14510, 2, 2], [14511, 0, 2], [14512, 5, 2], [14513, 0, 2], [14514, 3, 2], [14515, 2, 2], [14516, 1, 2], [14517, 2, 3], [14518, 0, 2], [14519, 7, 2], [14520, 4, 2], [14521, 1, 2], [14522, 7, 2], [14523, 2, 2], [14524, 6, 2], [14525, 6, 2], [14526, 6, 2], [14527, 3, 3], [14528, 4, 2], [14529, 3, 2], [14530, 0, 2], [14531, 7, 2], [14532, 7, 2], [14533, 3, 2], [14534, 5, 2], [14535, 3, 2], [14536, 7, 2], [14537, 4, 3], [14538, 4, 2], [14539, 4, 2], [14540, 7, 2], [14541, 1, 3], [14542, 4, 2], [14543, 5, 2], [14544, 5, 2], [14545, 0, 2], [14546, 4, 2], [14547, 9, 2], [14548, 3, 2], [14549, 5, 2], [14550, 2, 2], [14551, 2, 2], [14552, 3, 2], [14553, 8, 2], [14554, 9, 2], [14555, 2, 2], [14556, 7, 3], [14557, 0, 2], [14558, 3, 2], [14559, 0, 2], [14560, 1, 2], [14561, 1, 2], [14562, 5, 2], [14563, 7, 2], [14564, 0, 2], [14565, 6, 2], [14566, 3, 2], [14567, 3, 2], [14568, 9, 2], [14569, 2, 2], [14570, 6, 2], [14571, 1, 2], [14572, 4, 2], [14573, 7, 2], [14574, 0, 2], [14575, 1, 2], [14576, 6, 2], [14577, 3, 2], [14578, 4, 2], [14579, 9, 2], [14580, 9, 2], [14581, 7, 2], [14582, 9, 2], [14583, 6, 2], [14584, 1, 2], [14585, 1, 2], [14586, 7, 2], [14587, 4, 2], [14588, 3, 2], [14589, 0, 2], [14590, 7, 2], [14591, 5, 2], [14592, 4, 2], [14593, 6, 2], [14594, 7, 3], [14595, 1, 2], [14596, 2, 2], [14597, 7, 2], [14598, 7, 2], [14599, 5, 2], [14600, 7, 2], [14601, 7, 2], [14602, 4, 2], [14603, 2, 2], [14604, 6, 2], [14605, 7, 3], [14606, 1, 2], [14607, 9, 2], [14608, 6, 2], [14609, 5, 2], [14610, 6, 2], [14611, 8, 2], [14612, 1, 2], [14613, 0, 2], [14614, 8, 2], [14615, 1, 2], [14616, 4, 2], [14617, 2, 2], [14618, 6, 2], [14619, 3, 2], [14620, 4, 2], [14621, 4, 2], [14622, 7, 2], [14623, 5, 2], [14624, 3, 2], [14625, 8, 3], [14626, 8, 2], [14627, 9, 2], [14628, 5, 2], [14629, 0, 2], [14630, 5, 2], [14631, 1, 2], [14632, 6, 2], [14633, 2, 2], [14634, 6, 2], [14635, 3, 2], [14636, 3, 2], [14637, 4, 2], [14638, 8, 2], [14639, 5, 2], [14640, 8, 2], [14641, 6, 2], [14642, 7, 2], [14643, 7, 3], [14644, 0, 3], [14645, 8, 2], [14646, 2, 2], [14647, 9, 2], [14648, 8, 2], [14649, 0, 3], [14650, 4, 2], [14651, 1, 2], [14652, 4, 2], [14653, 2, 2], [14654, 4, 2], [14655, 3, 3], [14656, 1, 2], [14657, 4, 2], [14658, 6, 2], [14659, 5, 2], [14660, 6, 2], [14661, 6, 2], [14662, 9, 2], [14663, 7, 2], [14664, 8, 2], [14665, 8, 2], [14666, 6, 2], [14667, 9, 2], [14668, 0, 3], [14669, 8, 2], [14670, 5, 3], [14671, 6, 2], [14672, 5, 2], [14673, 5, 3], [14674, 3, 2], [14675, 0, 2], [14676, 6, 2], [14677, 6, 2], [14678, 8, 2], [14679, 8, 2], [14680, 9, 2], [14681, 9, 2], [14682, 1, 2], [14683, 4, 2], [14684, 7, 2], [14685, 1, 3], [14686, 3, 2], [14687, 9, 2], [14688, 5, 2], [14689, 5, 2], [14690, 8, 3], [14691, 3, 2], [14692, 3, 2], [14693, 0, 2], [14694, 2, 2], [14695, 4, 2], [14696, 9, 2], [14697, 8, 2], [14698, 1, 2], [14699, 9, 2], [14700, 4, 2], [14701, 1, 2], [14702, 2, 2], [14703, 4, 2], [14704, 3, 3], [14705, 0, 2], [14706, 8, 2], [14707, 5, 2], [14708, 6, 2], [14709, 5, 2], [14710, 7, 2], [14711, 2, 2], [14712, 0, 2], [14713, 5, 2], [14714, 5, 2], [14715, 4, 2], [14716, 9, 2], [14717, 0, 2], [14718, 7, 3], [14719, 7, 2], [14720, 4, 2], [14721, 6, 2], [14722, 0, 2], [14723, 0, 2], [14724, 1, 2], [14725, 1, 2], [14726, 9, 2], [14727, 7, 2], [14728, 8, 2], [14729, 0, 2], [14730, 8, 2], [14731, 6, 2], [14732, 6, 2], [14733, 8, 2], [14734, 1, 2], [14735, 9, 2], [14736, 3, 2], [14737, 5, 2], [14738, 3, 2], [14739, 4, 2], [14740, 4, 2], [14741, 7, 2], [14742, 5, 2], [14743, 9, 2], [14744, 9, 2], [14745, 8, 2], [14746, 0, 2], [14747, 6, 2], [14748, 5, 2], [14749, 0, 2], [14750, 7, 3], [14751, 8, 2], [14752, 0, 2], [14753, 1, 2], [14754, 8, 2], [14755, 7, 2], [14756, 1, 2], [14757, 7, 2], [14758, 1, 2], [14759, 1, 2], [14760, 2, 2], [14761, 3, 2], [14762, 9, 3], [14763, 2, 3], [14764, 6, 2], [14765, 3, 2], [14766, 8, 3], [14767, 1, 2], [14768, 6, 2], [14769, 4, 2], [14770, 7, 2], [14771, 2, 2], [14772, 8, 2], [14773, 0, 2], [14774, 4, 2], [14775, 0, 2], [14776, 2, 2], [14777, 7, 2], [14778, 6, 3], [14779, 8, 2], [14780, 9, 2], [14781, 4, 2], [14782, 8, 2], [14783, 6, 2], [14784, 6, 2], [14785, 4, 2], [14786, 3, 2], [14787, 9, 2], [14788, 4, 2], [14789, 3, 2], [14790, 9, 2], [14791, 8, 2], [14792, 3, 2], [14793, 4, 2], [14794, 1, 2], [14795, 7, 2], [14796, 9, 3], [14797, 2, 2], [14798, 2, 2], [14799, 5, 2], [14800, 2, 2], [14801, 6, 3], [14802, 7, 2], [14803, 3, 2], [14804, 6, 2], [14805, 6, 2], [14806, 5, 2], [14807, 2, 2], [14808, 8, 2], [14809, 2, 2], [14810, 3, 2], [14811, 4, 2], [14812, 1, 2], [14813, 6, 2], [14814, 7, 2], [14815, 9, 2], [14816, 9, 2], [14817, 0, 2], [14818, 9, 2], [14819, 2, 2], [14820, 0, 2], [14821, 1, 2], [14822, 9, 2], [14823, 3, 2], [14824, 7, 2], [14825, 3, 2], [14826, 8, 2], [14827, 9, 2], [14828, 5, 2], [14829, 7, 2], [14830, 8, 2], [14831, 8, 2], [14832, 7, 2], [14833, 7, 2], [14834, 1, 3], [14835, 2, 2], [14836, 2, 2], [14837, 2, 2], [14838, 2, 2], [14839, 5, 3], [14840, 0, 2], [14841, 7, 2], [14842, 9, 3], [14843, 9, 2], [14844, 9, 2], [14845, 8, 2], [14846, 1, 2], [14847, 2, 2], [14848, 6, 2], [14849, 1, 2], [14850, 7, 3], [14851, 3, 2], [14852, 2, 2], [14853, 1, 2], [14854, 5, 2], [14855, 3, 2], [14856, 3, 2], [14857, 0, 2], [14858, 1, 2], [14859, 1, 2], [14860, 1, 2], [14861, 2, 2], [14862, 5, 2], [14863, 3, 2], [14864, 3, 2], [14865, 4, 2], [14866, 7, 2], [14867, 5, 2], [14868, 2, 2], [14869, 6, 2], [14870, 1, 2], [14871, 7, 2], [14872, 8, 2], [14873, 8, 2], [14874, 1, 2], [14875, 9, 2], [14876, 2, 2], [14877, 0, 2], [14878, 3, 2], [14879, 1, 2], [14880, 3, 2], [14881, 2, 2], [14882, 4, 2], [14883, 3, 2], [14884, 9, 3], [14885, 4, 3], [14886, 9, 2], [14887, 5, 2], [14888, 9, 2], [14889, 6, 2], [14890, 0, 2], [14891, 7, 2], [14892, 1, 2], [14893, 8, 2], [14894, 5, 2], [14895, 9, 3], [14896, 8, 2], [14897, 0, 2], [14898, 7, 2], [14899, 1, 2], [14900, 1, 2], [14901, 2, 2], [14902, 8, 2], [14903, 3, 3], [14904, 4, 2], [14905, 4, 2], [14906, 1, 3], [14907, 5, 2], [14908, 8, 2], [14909, 6, 2], [14910, 6, 2], [14911, 7, 2], [14912, 6, 2], [14913, 8, 2], [14914, 2, 2], [14915, 9, 2], [14916, 3, 2], [14917, 5, 2], [14918, 5, 2], [14919, 0, 2], [14920, 7, 2], [14921, 6, 2], [14922, 9, 2], [14923, 8, 3], [14924, 1, 2], [14925, 9, 2], [14926, 7, 2], [14927, 4, 2], [14928, 9, 2], [14929, 1, 2], [14930, 7, 2], [14931, 9, 2], [14932, 2, 2], [14933, 5, 2], [14934, 9, 2], [14935, 3, 2], [14936, 1, 2], [14937, 0, 3], [14938, 2, 2], [14939, 4, 2], [14940, 6, 2], [14941, 8, 2], [14942, 1, 3], [14943, 9, 2], [14944, 0, 2], [14945, 1, 2], [14946, 5, 2], [14947, 4, 2], [14948, 1, 2], [14949, 0, 3], [14950, 9, 2], [14951, 5, 2], [14952, 6, 2], [14953, 1, 2], [14954, 7, 2], [14955, 5, 2], [14956, 9, 2], [14957, 4, 2], [14958, 1, 2], [14959, 0, 2], [14960, 6, 2], [14961, 7, 2], [14962, 2, 3], [14963, 6, 2], [14964, 1, 2], [14965, 0, 2], [14966, 4, 3], [14967, 1, 2], [14968, 8, 2], [14969, 7, 2], [14970, 5, 2], [14971, 0, 2], [14972, 4, 2], [14973, 6, 2], [14974, 9, 4], [14975, 8, 2], [14976, 4, 2], [14977, 9, 2], [14978, 2, 2], [14979, 5, 2], [14980, 1, 2], [14981, 4, 2], [14982, 9, 3], [14983, 7, 2], [14984, 9, 2], [14985, 9, 2], [14986, 1, 2], [14987, 8, 2], [14988, 9, 2], [14989, 6, 2], [14990, 4, 2], [14991, 0, 2], [14992, 1, 2], [14993, 8, 2], [14994, 5, 2], [14995, 1, 2], [14996, 2, 2], [14997, 7, 3], [14998, 1, 2], [14999, 7, 2], [15000, 5, 3], [15001, 1, 2], [15002, 1, 2], [15003, 3, 2], [15004, 6, 2], [15005, 2, 2], [15006, 6, 3], [15007, 3, 3], [15008, 3, 2], [15009, 1, 2], [15010, 3, 2], [15011, 4, 2], [15012, 5, 2], [15013, 2, 2], [15014, 3, 2], [15015, 0, 2], [15016, 2, 2], [15017, 0, 2], [15018, 9, 2], [15019, 7, 2], [15020, 1, 2], [15021, 8, 2], [15022, 3, 2], [15023, 4, 2], [15024, 5, 2], [15025, 6, 2], [15026, 1, 2], [15027, 4, 2], [15028, 0, 3], [15029, 9, 2], [15030, 2, 2], [15031, 3, 2], [15032, 6, 3], [15033, 8, 2], [15034, 1, 2], [15035, 4, 2], [15036, 6, 2], [15037, 7, 2], [15038, 4, 2], [15039, 2, 2], [15040, 2, 2], [15041, 5, 2], [15042, 0, 2], [15043, 6, 2], [15044, 1, 2], [15045, 3, 2], [15046, 0, 2], [15047, 6, 2], [15048, 1, 2], [15049, 9, 2], [15050, 8, 3], [15051, 6, 2], [15052, 3, 2], [15053, 3, 2], [15054, 5, 2], [15055, 2, 2], [15056, 8, 3], [15057, 2, 3], [15058, 4, 2], [15059, 4, 2], [15060, 0, 2], [15061, 6, 2], [15062, 7, 3], [15063, 9, 2], [15064, 0, 2], [15065, 0, 2], [15066, 5, 3], [15067, 2, 2], [15068, 1, 2], [15069, 5, 2], [15070, 5, 2], [15071, 5, 2], [15072, 9, 2], [15073, 1, 2], [15074, 7, 2], [15075, 3, 2], [15076, 3, 2], [15077, 3, 2], [15078, 4, 2], [15079, 9, 2], [15080, 3, 2], [15081, 7, 2], [15082, 1, 2], [15083, 2, 2], [15084, 6, 2], [15085, 5, 2], [15086, 7, 2], [15087, 7, 2], [15088, 6, 2], [15089, 9, 2], [15090, 3, 2], [15091, 8, 2], [15092, 4, 2], [15093, 2, 2], [15094, 2, 2], [15095, 1, 2], [15096, 8, 2], [15097, 3, 2], [15098, 7, 2], [15099, 1, 2], [15100, 4, 2], [15101, 3, 2], [15102, 8, 2], [15103, 0, 2], [15104, 8, 2], [15105, 1, 2], [15106, 7, 2], [15107, 2, 2], [15108, 0, 2], [15109, 3, 2], [15110, 5, 2], [15111, 4, 2], [15112, 9, 2], [15113, 7, 2], [15114, 6, 2], [15115, 8, 2], [15116, 5, 2], [15117, 9, 2], [15118, 5, 2], [15119, 0, 2], [15120, 0, 2], [15121, 1, 2], [15122, 7, 2], [15123, 2, 2], [15124, 9, 2], [15125, 3, 2], [15126, 5, 2], [15127, 7, 2], [15128, 9, 2], [15129, 8, 2], [15130, 0, 2], [15131, 9, 2], [15132, 2, 2], [15133, 0, 2], [15134, 6, 2], [15135, 1, 3], [15136, 5, 2], [15137, 2, 2], [15138, 1, 2], [15139, 3, 2], [15140, 5, 2], [15141, 4, 3], [15142, 0, 2], [15143, 5, 3], [15144, 5, 2], [15145, 6, 2], [15146, 9, 2], [15147, 7, 2], [15148, 1, 4], [15149, 8, 2], [15150, 0, 2], [15151, 9, 2], [15152, 1, 4], [15153, 2, 2], [15154, 1, 3], [15155, 5, 2], [15156, 0, 2], [15157, 1, 2], [15158, 8, 2], [15159, 6, 2], [15160, 0, 2], [15161, 4, 2], [15162, 9, 3], [15163, 3, 2], [15164, 1, 2], [15165, 9, 2], [15166, 6, 2], [15167, 9, 2], [15168, 7, 2], [15169, 0, 2], [15170, 9, 2], [15171, 9, 3], [15172, 7, 2], [15173, 7, 2], [15174, 3, 2], [15175, 1, 2], [15176, 3, 3], [15177, 6, 2], [15178, 5, 2], [15179, 4, 2], [15180, 4, 2], [15181, 3, 2], [15182, 1, 2], [15183, 6, 2], [15184, 4, 2], [15185, 2, 2], [15186, 3, 2], [15187, 2, 2], [15188, 6, 2], [15189, 0, 2], [15190, 6, 2], [15191, 0, 3], [15192, 7, 2], [15193, 5, 2], [15194, 9, 2], [15195, 9, 4], [15196, 6, 2], [15197, 5, 2], [15198, 0, 2], [15199, 7, 2], [15200, 7, 2], [15201, 3, 2], [15202, 7, 2], [15203, 2, 2], [15204, 7, 3], [15205, 2, 2], [15206, 5, 2], [15207, 4, 2], [15208, 0, 2], [15209, 7, 2], [15210, 3, 2], [15211, 6, 2], [15212, 9, 2], [15213, 7, 2], [15214, 4, 2], [15215, 7, 2], [15216, 3, 3], [15217, 2, 2], [15218, 4, 2], [15219, 8, 2], [15220, 6, 2], [15221, 8, 2], [15222, 9, 2], [15223, 2, 2], [15224, 1, 3], [15225, 8, 2], [15226, 3, 2], [15227, 3, 2], [15228, 2, 2], [15229, 7, 2], [15230, 7, 2], [15231, 1, 2], [15232, 5, 2], [15233, 3, 2], [15234, 6, 2], [15235, 9, 2], [15236, 8, 2], [15237, 0, 2], [15238, 5, 2], [15239, 9, 2], [15240, 1, 2], [15241, 1, 2], [15242, 0, 2], [15243, 7, 2], [15244, 9, 3], [15245, 3, 2], [15246, 3, 2], [15247, 8, 2], [15248, 8, 2], [15249, 0, 2], [15250, 3, 2], [15251, 3, 2], [15252, 1, 2], [15253, 9, 3], [15254, 7, 2], [15255, 1, 2], [15256, 7, 2], [15257, 6, 2], [15258, 8, 2], [15259, 4, 3], [15260, 7, 2], [15261, 3, 2], [15262, 2, 2], [15263, 2, 2], [15264, 1, 2], [15265, 1, 2], [15266, 1, 2], [15267, 8, 2], [15268, 9, 2], [15269, 6, 2], [15270, 2, 2], [15271, 1, 2], [15272, 2, 2], [15273, 5, 2], [15274, 4, 2], [15275, 0, 3], [15276, 7, 2], [15277, 1, 2], [15278, 2, 2], [15279, 2, 2], [15280, 6, 2], [15281, 3, 2], [15282, 8, 2], [15283, 4, 2], [15284, 5, 2], [15285, 5, 2], [15286, 8, 2], [15287, 6, 2], [15288, 0, 2], [15289, 8, 2], [15290, 1, 2], [15291, 0, 2], [15292, 3, 2], [15293, 1, 2], [15294, 4, 3], [15295, 2, 2], [15296, 2, 2], [15297, 3, 2], [15298, 4, 2], [15299, 4, 2], [15300, 1, 2], [15301, 5, 3], [15302, 9, 2], [15303, 6, 2], [15304, 5, 2], [15305, 7, 2], [15306, 5, 2], [15307, 8, 2], [15308, 1, 3], [15309, 9, 2], [15310, 4, 2], [15311, 0, 2], [15312, 9, 3], [15313, 4, 2], [15314, 6, 2], [15315, 5, 2], [15316, 1, 2], [15317, 6, 2], [15318, 0, 2], [15319, 7, 2], [15320, 6, 2], [15321, 8, 2], [15322, 3, 2], [15323, 9, 2], [15324, 6, 3], [15325, 0, 2], [15326, 9, 2], [15327, 7, 2], [15328, 2, 2], [15329, 0, 2], [15330, 0, 2], [15331, 7, 2], [15332, 3, 2], [15333, 8, 4], [15334, 6, 2], [15335, 3, 2], [15336, 3, 2], [15337, 5, 2], [15338, 6, 2], [15339, 3, 2], [15340, 7, 3], [15341, 8, 2], [15342, 3, 2], [15343, 8, 2], [15344, 0, 2], [15345, 1, 2], [15346, 3, 2], [15347, 4, 2], [15348, 6, 3], [15349, 9, 2], [15350, 3, 2], [15351, 6, 2], [15352, 4, 2], [15353, 1, 2], [15354, 9, 3], [15355, 8, 2], [15356, 1, 2], [15357, 9, 2], [15358, 5, 2], [15359, 4, 2], [15360, 9, 2], [15361, 1, 2], [15362, 5, 2], [15363, 2, 2], [15364, 8, 2], [15365, 5, 2], [15366, 8, 2], [15367, 9, 2], [15368, 2, 2], [15369, 9, 2], [15370, 6, 2], [15371, 5, 2], [15372, 3, 3], [15373, 4, 2], [15374, 5, 2], [15375, 3, 2], [15376, 4, 2], [15377, 3, 2], [15378, 5, 2], [15379, 3, 2], [15380, 1, 2], [15381, 9, 2], [15382, 0, 2], [15383, 0, 2], [15384, 6, 2], [15385, 1, 4], [15386, 6, 2], [15387, 9, 3], [15388, 3, 2], [15389, 1, 2], [15390, 5, 3], [15391, 2, 2], [15392, 1, 2], [15393, 7, 2], [15394, 4, 3], [15395, 9, 2], [15396, 1, 2], [15397, 1, 2], [15398, 5, 2], [15399, 0, 3], [15400, 4, 2], [15401, 6, 2], [15402, 5, 2], [15403, 2, 2], [15404, 6, 2], [15405, 4, 2], [15406, 8, 2], [15407, 0, 2], [15408, 8, 2], [15409, 3, 2], [15410, 7, 3], [15411, 8, 3], [15412, 3, 2], [15413, 9, 3], [15414, 9, 2], [15415, 5, 2], [15416, 4, 3], [15417, 6, 2], [15418, 2, 2], [15419, 6, 2], [15420, 4, 2], [15421, 5, 2], [15422, 7, 2], [15423, 1, 2], [15424, 8, 2], [15425, 7, 2], [15426, 4, 2], [15427, 1, 3], [15428, 1, 2], [15429, 4, 2], [15430, 8, 2], [15431, 6, 2], [15432, 4, 2], [15433, 9, 2], [15434, 2, 2], [15435, 1, 2], [15436, 8, 2], [15437, 3, 2], [15438, 1, 2], [15439, 1, 2], [15440, 2, 2], [15441, 6, 2], [15442, 0, 2], [15443, 0, 2], [15444, 5, 2], [15445, 0, 2], [15446, 9, 2], [15447, 6, 2], [15448, 6, 3], [15449, 7, 2], [15450, 6, 3], [15451, 1, 2], [15452, 7, 3], [15453, 3, 2], [15454, 0, 2], [15455, 8, 2], [15456, 4, 2], [15457, 2, 2], [15458, 8, 2], [15459, 6, 2], [15460, 7, 2], [15461, 2, 2], [15462, 5, 2], [15463, 6, 2], [15464, 5, 2], [15465, 7, 3], [15466, 2, 2], [15467, 8, 3], [15468, 7, 2], [15469, 7, 3], [15470, 2, 2], [15471, 0, 2], [15472, 3, 2], [15473, 1, 2], [15474, 3, 2], [15475, 2, 2], [15476, 2, 2], [15477, 3, 2], [15478, 6, 2], [15479, 4, 2], [15480, 0, 2], [15481, 5, 2], [15482, 3, 2], [15483, 6, 2], [15484, 6, 2], [15485, 7, 2], [15486, 3, 2], [15487, 8, 2], [15488, 5, 2], [15489, 9, 2], [15490, 7, 2], [15491, 0, 2], [15492, 0, 2], [15493, 1, 2], [15494, 7, 2], [15495, 2, 2], [15496, 3, 2], [15497, 3, 2], [15498, 9, 4], [15499, 7, 2], [15500, 6, 2], [15501, 8, 2], [15502, 8, 2], [15503, 9, 2], [15504, 0, 2], [15505, 0, 2], [15506, 2, 2], [15507, 1, 2], [15508, 0, 2], [15509, 2, 2], [15510, 2, 2], [15511, 3, 2], [15512, 9, 2], [15513, 7, 2], [15514, 4, 2], [15515, 8, 2], [15516, 0, 2], [15517, 9, 2], [15518, 7, 2], [15519, 3, 2], [15520, 0, 2], [15521, 4, 2], [15522, 8, 2], [15523, 1, 2], [15524, 0, 2], [15525, 4, 2], [15526, 6, 2], [15527, 6, 2], [15528, 5, 2], [15529, 6, 3], [15530, 0, 2], [15531, 7, 2], [15532, 8, 2], [15533, 3, 2], [15534, 3, 2], [15535, 3, 2], [15536, 1, 2], [15537, 2, 2], [15538, 5, 2], [15539, 1, 2], [15540, 3, 2], [15541, 9, 2], [15542, 0, 2], [15543, 4, 2], [15544, 3, 2], [15545, 7, 2], [15546, 8, 2], [15547, 3, 2], [15548, 1, 2], [15549, 5, 2], [15550, 1, 2], [15551, 4, 2], [15552, 5, 3], [15553, 9, 2], [15554, 7, 2], [15555, 1, 2], [15556, 4, 2], [15557, 1, 2], [15558, 5, 2], [15559, 0, 2], [15560, 9, 2], [15561, 1, 2], [15562, 9, 2], [15563, 4, 2], [15564, 0, 2], [15565, 6, 2], [15566, 0, 2], [15567, 0, 2], [15568, 4, 2], [15569, 2, 2], [15570, 7, 2], [15571, 5, 2], [15572, 3, 2], [15573, 2, 2], [15574, 1, 2], [15575, 1, 2], [15576, 4, 2], [15577, 7, 2], [15578, 1, 2], [15579, 5, 2], [15580, 0, 2], [15581, 0, 2], [15582, 0, 2], [15583, 0, 2], [15584, 9, 2], [15585, 2, 3], [15586, 7, 2], [15587, 3, 2], [15588, 2, 2], [15589, 7, 2], [15590, 0, 2], [15591, 6, 2], [15592, 9, 2], [15593, 9, 2], [15594, 5, 2], [15595, 8, 3], [15596, 2, 3], [15597, 7, 2], [15598, 8, 2], [15599, 8, 2], [15600, 0, 2], [15601, 9, 2], [15602, 9, 2], [15603, 2, 2], [15604, 4, 2], [15605, 2, 2], [15606, 3, 2], [15607, 9, 3], [15608, 1, 2], [15609, 9, 2], [15610, 8, 2], [15611, 5, 2], [15612, 1, 3], [15613, 4, 2], [15614, 2, 2], [15615, 4, 2], [15616, 8, 2], [15617, 4, 3], [15618, 2, 2], [15619, 0, 2], [15620, 6, 2], [15621, 0, 2], [15622, 4, 2], [15623, 8, 2], [15624, 8, 2], [15625, 6, 2], [15626, 8, 2], [15627, 6, 2], [15628, 0, 2], [15629, 8, 2], [15630, 3, 3], [15631, 5, 2], [15632, 1, 2], [15633, 1, 2], [15634, 6, 2], [15635, 7, 2], [15636, 8, 2], [15637, 0, 3], [15638, 6, 2], [15639, 3, 2], [15640, 8, 2], [15641, 6, 2], [15642, 2, 2], [15643, 7, 3], [15644, 9, 3], [15645, 8, 2], [15646, 7, 2], [15647, 3, 3], [15648, 0, 2], [15649, 1, 2], [15650, 2, 2], [15651, 3, 2], [15652, 6, 2], [15653, 9, 2], [15654, 9, 2], [15655, 5, 2], [15656, 3, 2], [15657, 9, 3], [15658, 9, 2], [15659, 9, 2], [15660, 2, 4], [15661, 5, 2], [15662, 0, 2], [15663, 0, 2], [15664, 8, 2], [15665, 4, 2], [15666, 9, 2], [15667, 3, 2], [15668, 4, 2], [15669, 1, 2], [15670, 9, 2], [15671, 7, 2], [15672, 6, 2], [15673, 6, 3], [15674, 6, 2], [15675, 0, 3], [15676, 5, 2], [15677, 1, 2], [15678, 8, 2], [15679, 2, 2], [15680, 2, 2], [15681, 3, 2], [15682, 4, 2], [15683, 4, 2], [15684, 1, 2], [15685, 5, 2], [15686, 4, 2], [15687, 6, 2], [15688, 2, 2], [15689, 7, 2], [15690, 7, 2], [15691, 8, 2], [15692, 0, 2], [15693, 9, 2], [15694, 0, 2], [15695, 0, 2], [15696, 1, 2], [15697, 1, 2], [15698, 5, 2], [15699, 2, 2], [15700, 0, 2], [15701, 3, 2], [15702, 5, 2], [15703, 4, 2], [15704, 0, 2], [15705, 7, 2], [15706, 6, 2], [15707, 8, 2], [15708, 6, 2], [15709, 9, 2], [15710, 1, 2], [15711, 0, 2], [15712, 2, 2], [15713, 1, 2], [15714, 6, 3], [15715, 2, 2], [15716, 1, 2], [15717, 3, 2], [15718, 7, 2], [15719, 4, 2], [15720, 5, 2], [15721, 7, 2], [15722, 1, 2], [15723, 8, 2], [15724, 8, 2], [15725, 9, 2], [15726, 5, 2], [15727, 6, 3], [15728, 9, 2], [15729, 4, 2], [15730, 1, 2], [15731, 2, 2], [15732, 5, 3], [15733, 6, 2], [15734, 0, 2], [15735, 4, 3], [15736, 2, 2], [15737, 7, 2], [15738, 8, 2], [15739, 8, 2], [15740, 7, 2], [15741, 9, 2], [15742, 5, 2], [15743, 3, 2], [15744, 6, 2], [15745, 9, 3], [15746, 9, 2], [15747, 3, 3], [15748, 2, 2], [15749, 8, 2], [15750, 7, 2], [15751, 2, 3], [15752, 4, 2], [15753, 0, 2], [15754, 7, 3], [15755, 9, 2], [15756, 6, 2], [15757, 8, 2], [15758, 1, 2], [15759, 0, 2], [15760, 3, 2], [15761, 0, 2], [15762, 3, 3], [15763, 1, 2], [15764, 3, 2], [15765, 0, 2], [15766, 8, 2], [15767, 5, 2], [15768, 5, 2], [15769, 3, 2], [15770, 0, 2], [15771, 5, 2], [15772, 8, 2], [15773, 3, 3], [15774, 3, 2], [15775, 8, 2], [15776, 1, 2], [15777, 0, 4], [15778, 5, 2], [15779, 0, 2], [15780, 6, 2], [15781, 5, 2], [15782, 8, 2], [15783, 4, 2], [15784, 4, 2], [15785, 3, 2], [15786, 1, 2], [15787, 4, 2], [15788, 6, 2], [15789, 1, 2], [15790, 1, 2], [15791, 5, 2], [15792, 7, 2], [15793, 3, 2], [15794, 5, 2], [15795, 0, 2], [15796, 2, 2], [15797, 6, 3], [15798, 0, 3], [15799, 2, 2], [15800, 5, 2], [15801, 7, 3], [15802, 2, 2], [15803, 1, 2], [15804, 5, 2], [15805, 1, 2], [15806, 6, 3], [15807, 8, 2], [15808, 7, 2], [15809, 1, 2], [15810, 5, 2], [15811, 7, 2], [15812, 5, 2], [15813, 1, 2], [15814, 0, 3], [15815, 3, 2], [15816, 3, 2], [15817, 8, 2], [15818, 7, 2], [15819, 5, 2], [15820, 8, 2], [15821, 4, 2], [15822, 4, 2], [15823, 2, 2], [15824, 7, 2], [15825, 0, 2], [15826, 6, 3], [15827, 9, 2], [15828, 0, 2], [15829, 2, 2], [15830, 5, 2], [15831, 6, 3], [15832, 9, 2], [15833, 7, 2], [15834, 5, 2], [15835, 1, 2], [15836, 2, 2], [15837, 9, 2], [15838, 1, 3], [15839, 6, 2], [15840, 4, 2], [15841, 4, 3], [15842, 3, 2], [15843, 6, 2], [15844, 9, 2], [15845, 2, 3], [15846, 2, 2], [15847, 3, 2], [15848, 3, 2], [15849, 7, 2], [15850, 3, 2], [15851, 1, 3], [15852, 4, 2], [15853, 2, 2], [15854, 0, 2], [15855, 5, 2], [15856, 7, 2], [15857, 3, 2], [15858, 9, 2], [15859, 7, 3], [15860, 9, 2], [15861, 8, 2], [15862, 6, 2], [15863, 0, 2], [15864, 0, 2], [15865, 1, 2], [15866, 4, 2], [15867, 2, 2], [15868, 0, 2], [15869, 3, 2], [15870, 6, 2], [15871, 4, 2], [15872, 3, 2], [15873, 5, 2], [15874, 5, 2], [15875, 6, 2], [15876, 4, 2], [15877, 7, 2], [15878, 1, 2], [15879, 8, 2], [15880, 5, 2], [15881, 9, 2], [15882, 0, 2], [15883, 0, 2], [15884, 5, 2], [15885, 1, 2], [15886, 5, 2], [15887, 2, 2], [15888, 1, 2], [15889, 3, 2], [15890, 0, 2], [15891, 4, 2], [15892, 5, 2], [15893, 5, 2], [15894, 9, 2], [15895, 7, 2], [15896, 6, 2], [15897, 8, 2], [15898, 1, 2], [15899, 9, 2], [15900, 7, 2], [15901, 0, 2], [15902, 2, 2], [15903, 1, 2], [15904, 0, 2], [15905, 2, 2], [15906, 7, 2], [15907, 3, 2], [15908, 6, 2], [15909, 7, 2], [15910, 0, 2], [15911, 8, 2], [15912, 9, 2], [15913, 9, 2], [15914, 6, 2], [15915, 5, 2], [15916, 4, 2], [15917, 2, 2], [15918, 5, 2], [15919, 8, 2], [15920, 1, 2], [15921, 1, 2], [15922, 7, 2], [15923, 7, 2], [15924, 6, 3], [15925, 2, 2], [15926, 0, 2], [15927, 4, 2], [15928, 0, 2], [15929, 1, 2], [15930, 3, 2], [15931, 4, 2], [15932, 7, 2], [15933, 1, 2], [15934, 0, 2], [15935, 8, 2], [15936, 3, 2], [15937, 3, 2], [15938, 3, 2], [15939, 7, 2], [15940, 1, 2], [15941, 8, 2], [15942, 4, 2], [15943, 4, 4], [15944, 9, 3], [15945, 3, 2], [15946, 0, 2], [15947, 3, 2], [15948, 2, 2], [15949, 5, 2], [15950, 8, 2], [15951, 6, 2], [15952, 7, 3], [15953, 7, 3], [15954, 7, 2], [15955, 0, 2], [15956, 8, 2], [15957, 6, 2], [15958, 2, 2], [15959, 1, 2], [15960, 6, 2], [15961, 6, 2], [15962, 1, 2], [15963, 8, 2], [15964, 1, 2], [15965, 0, 2], [15966, 2, 2], [15967, 1, 2], [15968, 3, 2], [15969, 5, 2], [15970, 9, 4], [15971, 0, 2], [15972, 9, 3], [15973, 8, 2], [15974, 1, 2], [15975, 5, 2], [15976, 7, 2], [15977, 1, 3], [15978, 6, 2], [15979, 8, 2], [15980, 3, 2], [15981, 4, 2], [15982, 2, 2], [15983, 7, 2], [15984, 5, 2], [15985, 6, 2], [15986, 3, 3], [15987, 9, 2], [15988, 8, 2], [15989, 1, 2], [15990, 3, 2], [15991, 9, 2], [15992, 0, 2], [15993, 0, 2], [15994, 2, 2], [15995, 6, 2], [15996, 5, 3], [15997, 7, 2], [15998, 7, 2], [15999, 1, 2], [16000, 8, 2], [16001, 2, 2], [16002, 6, 2], [16003, 3, 2], [16004, 7, 2], [16005, 9, 2], [16006, 9, 2], [16007, 2, 3], [16008, 9, 2], [16009, 4, 2], [16010, 5, 2], [16011, 5, 3], [16012, 1, 2], [16013, 3, 2], [16014, 1, 2], [16015, 7, 2], [16016, 7, 2], [16017, 5, 2], [16018, 2, 2], [16019, 3, 3], [16020, 9, 2], [16021, 1, 2], [16022, 8, 2], [16023, 8, 2], [16024, 2, 2], [16025, 2, 2], [16026, 8, 2], [16027, 2, 2], [16028, 5, 2], [16029, 3, 2], [16030, 2, 2], [16031, 0, 2], [16032, 6, 2], [16033, 2, 2], [16034, 9, 2], [16035, 9, 2], [16036, 8, 2], [16037, 4, 2], [16038, 5, 2], [16039, 9, 2], [16040, 8, 2], [16041, 7, 2], [16042, 8, 2], [16043, 0, 2], [16044, 8, 2], [16045, 0, 2], [16046, 2, 2], [16047, 2, 2], [16048, 4, 2], [16049, 7, 2], [16050, 1, 2], [16051, 4, 2], [16052, 7, 2], [16053, 9, 2], [16054, 6, 2], [16055, 9, 2], [16056, 6, 2], [16057, 2, 2], [16058, 2, 2], [16059, 8, 2], [16060, 2, 3], [16061, 1, 2], [16062, 1, 2], [16063, 5, 2], [16064, 6, 2], [16065, 6, 2], [16066, 8, 2], [16067, 9, 2], [16068, 4, 2], [16069, 8, 2], [16070, 6, 2], [16071, 3, 2], [16072, 5, 2], [16073, 8, 2], [16074, 3, 2], [16075, 3, 2], [16076, 1, 2], [16077, 6, 2], [16078, 3, 2], [16079, 7, 3], [16080, 1, 2], [16081, 0, 2], [16082, 9, 2], [16083, 0, 2], [16084, 5, 2], [16085, 0, 2], [16086, 1, 2], [16087, 1, 2], [16088, 6, 2], [16089, 2, 2], [16090, 9, 2], [16091, 3, 2], [16092, 5, 2], [16093, 4, 2], [16094, 4, 2], [16095, 5, 2], [16096, 3, 2], [16097, 6, 2], [16098, 4, 2], [16099, 7, 2], [16100, 7, 2], [16101, 8, 3], [16102, 6, 2], [16103, 9, 2], [16104, 2, 2], [16105, 0, 2], [16106, 9, 2], [16107, 1, 2], [16108, 2, 2], [16109, 2, 2], [16110, 1, 2], [16111, 3, 3], [16112, 5, 2], [16113, 7, 2], [16114, 8, 2], [16115, 8, 2], [16116, 5, 2], [16117, 9, 2], [16118, 6, 3], [16119, 0, 3], [16120, 5, 2], [16121, 1, 2], [16122, 0, 2], [16123, 2, 2], [16124, 2, 2], [16125, 3, 2], [16126, 5, 2], [16127, 4, 2], [16128, 8, 2], [16129, 5, 2], [16130, 1, 2], [16131, 6, 2], [16132, 9, 3], [16133, 7, 2], [16134, 3, 2], [16135, 8, 2], [16136, 0, 2], [16137, 9, 2], [16138, 7, 2], [16139, 0, 2], [16140, 2, 2], [16141, 8, 2], [16142, 2, 2], [16143, 7, 2], [16144, 0, 2], [16145, 8, 2], [16146, 2, 2], [16147, 9, 2], [16148, 1, 2], [16149, 9, 2], [16150, 7, 2], [16151, 0, 3], [16152, 9, 2], [16153, 1, 2], [16154, 8, 2], [16155, 4, 2], [16156, 3, 2], [16157, 5, 2], [16158, 8, 2], [16159, 1, 2], [16160, 6, 2], [16161, 6, 2], [16162, 7, 2], [16163, 0, 2], [16164, 5, 2], [16165, 5, 2], [16166, 2, 3], [16167, 6, 3], [16168, 4, 2], [16169, 7, 2], [16170, 9, 2], [16171, 3, 2], [16172, 8, 3], [16173, 9, 2], [16174, 5, 2], [16175, 9, 2], [16176, 2, 2], [16177, 3, 2], [16178, 0, 2], [16179, 8, 2], [16180, 4, 2], [16181, 1, 2], [16182, 8, 2], [16183, 2, 2], [16184, 8, 2], [16185, 9, 2], [16186, 7, 3], [16187, 6, 2], [16188, 6, 2], [16189, 7, 2], [16190, 3, 3], [16191, 3, 2], [16192, 0, 2], [16193, 3, 2], [16194, 7, 2], [16195, 4, 2], [16196, 2, 2], [16197, 7, 2], [16198, 2, 2], [16199, 7, 2], [16200, 2, 2], [16201, 9, 3], [16202, 0, 2], [16203, 1, 2], [16204, 1, 2], [16205, 7, 2], [16206, 4, 3], [16207, 6, 2], [16208, 3, 2], [16209, 2, 2], [16210, 5, 2], [16211, 1, 2], [16212, 7, 2], [16213, 5, 2], [16214, 4, 2], [16215, 5, 2], [16216, 4, 2], [16217, 0, 3], [16218, 1, 2], [16219, 5, 2], [16220, 3, 2], [16221, 0, 2], [16222, 1, 2], [16223, 8, 2], [16224, 1, 2], [16225, 4, 2], [16226, 7, 2], [16227, 0, 2], [16228, 1, 2], [16229, 3, 2], [16230, 8, 2], [16231, 8, 2], [16232, 8, 2], [16233, 1, 2], [16234, 1, 2], [16235, 2, 2], [16236, 1, 2], [16237, 2, 2], [16238, 0, 2], [16239, 3, 3], [16240, 7, 2], [16241, 1, 2], [16242, 5, 2], [16243, 3, 2], [16244, 0, 2], [16245, 6, 2], [16246, 8, 2], [16247, 7, 2], [16248, 7, 2], [16249, 3, 2], [16250, 9, 3], [16251, 4, 2], [16252, 8, 2], [16253, 9, 2], [16254, 1, 2], [16255, 6, 2], [16256, 9, 2], [16257, 5, 2], [16258, 6, 2], [16259, 1, 2], [16260, 3, 3], [16261, 9, 2], [16262, 1, 2], [16263, 8, 2], [16264, 7, 2], [16265, 1, 2], [16266, 8, 2], [16267, 1, 2], [16268, 5, 2], [16269, 2, 2], [16270, 9, 3], [16271, 7, 2], [16272, 7, 2], [16273, 6, 2], [16274, 8, 2], [16275, 8, 2], [16276, 5, 2], [16277, 8, 3], [16278, 1, 2], [16279, 4, 2], [16280, 9, 2], [16281, 2, 2], [16282, 8, 2], [16283, 2, 2], [16284, 8, 2], [16285, 0, 2], [16286, 0, 2], [16287, 1, 2], [16288, 7, 2], [16289, 2, 2], [16290, 4, 2], [16291, 3, 2], [16292, 1, 2], [16293, 4, 2], [16294, 2, 3], [16295, 5, 2], [16296, 3, 2], [16297, 6, 2], [16298, 2, 2], [16299, 7, 2], [16300, 1, 2], [16301, 8, 2], [16302, 4, 2], [16303, 9, 2], [16304, 7, 2], [16305, 0, 2], [16306, 0, 2], [16307, 1, 2], [16308, 1, 2], [16309, 2, 2], [16310, 5, 2], [16311, 3, 2], [16312, 4, 2], [16313, 4, 3], [16314, 4, 2], [16315, 5, 2], [16316, 7, 2], [16317, 6, 2], [16318, 0, 2], [16319, 7, 2], [16320, 2, 2], [16321, 8, 2], [16322, 8, 2], [16323, 0, 2], [16324, 7, 2], [16325, 1, 2], [16326, 0, 2], [16327, 2, 2], [16328, 2, 2], [16329, 3, 2], [16330, 9, 2], [16331, 4, 2], [16332, 6, 2], [16333, 5, 2], [16334, 1, 2], [16335, 6, 3], [16336, 3, 2], [16337, 7, 2], [16338, 4, 3], [16339, 8, 2], [16340, 8, 2], [16341, 9, 2], [16342, 9, 2], [16343, 7, 2], [16344, 3, 2], [16345, 1, 2], [16346, 6, 2], [16347, 5, 2], [16348, 1, 2], [16349, 6, 2], [16350, 9, 2], [16351, 2, 2], [16352, 0, 2], [16353, 5, 2], [16354, 0, 2], [16355, 0, 2], [16356, 5, 2], [16357, 5, 2], [16358, 5, 2], [16359, 4, 2], [16360, 9, 2], [16361, 2, 2], [16362, 1, 2], [16363, 0, 2], [16364, 5, 3], [16365, 8, 2], [16366, 3, 2], [16367, 1, 3], [16368, 1, 2], [16369, 7, 2], [16370, 3, 2], [16371, 1, 2], [16372, 3, 2], [16373, 8, 2], [16374, 5, 2], [16375, 3, 2], [16376, 1, 2], [16377, 8, 2], [16378, 6, 2], [16379, 7, 2], [16380, 5, 2], [16381, 1, 2], [16382, 8, 2], [16383, 7, 2], [16384, 5, 3], [16385, 1, 2], [16386, 3, 2], [16387, 4, 2], [16388, 9, 2], [16389, 4, 2], [16390, 2, 2], [16391, 4, 2], [16392, 1, 2], [16393, 5, 2], [16394, 7, 2], [16395, 7, 2], [16396, 0, 2], [16397, 4, 2], [16398, 8, 2], [16399, 4, 2], [16400, 5, 2], [16401, 7, 2], [16402, 0, 2], [16403, 2, 2], [16404, 2, 2], [16405, 5, 2], [16406, 5, 2], [16407, 3, 2], [16408, 2, 2], [16409, 9, 2], [16410, 6, 2], [16411, 3, 2], [16412, 0, 2], [16413, 9, 2], [16414, 3, 2], [16415, 0, 2], [16416, 8, 2], [16417, 8, 2], [16418, 1, 2], [16419, 7, 2], [16420, 7, 2], [16421, 9, 2], [16422, 9, 2], [16423, 0, 2], [16424, 5, 2], [16425, 6, 2], [16426, 5, 2], [16427, 3, 2], [16428, 0, 2], [16429, 0, 2], [16430, 6, 3], [16431, 4, 2], [16432, 8, 2], [16433, 6, 2], [16434, 4, 2], [16435, 3, 2], [16436, 6, 2], [16437, 7, 2], [16438, 4, 2], [16439, 0, 2], [16440, 8, 2], [16441, 1, 2], [16442, 5, 2], [16443, 4, 2], [16444, 9, 2], [16445, 8, 2], [16446, 5, 2], [16447, 1, 2], [16448, 4, 2], [16449, 2, 2], [16450, 4, 2], [16451, 9, 2], [16452, 6, 3], [16453, 3, 2], [16454, 7, 2], [16455, 1, 2], [16456, 2, 2], [16457, 8, 2], [16458, 1, 2], [16459, 4, 3], [16460, 0, 2], [16461, 2, 2], [16462, 3, 2], [16463, 9, 2], [16464, 4, 3], [16465, 8, 2], [16466, 4, 2], [16467, 8, 2], [16468, 1, 2], [16469, 6, 3], [16470, 9, 2], [16471, 5, 2], [16472, 2, 2], [16473, 2, 2], [16474, 0, 3], [16475, 1, 2], [16476, 9, 2], [16477, 9, 2], [16478, 7, 2], [16479, 2, 2], [16480, 9, 2], [16481, 9, 2], [16482, 2, 2], [16483, 1, 2], [16484, 0, 2], [16485, 0, 2], [16486, 8, 2], [16487, 5, 2], [16488, 9, 2], [16489, 3, 2], [16490, 5, 2], [16491, 3, 2], [16492, 3, 2], [16493, 6, 2], [16494, 5, 2], [16495, 1, 2], [16496, 7, 2], [16497, 2, 2], [16498, 0, 2], [16499, 5, 2], [16500, 8, 3], [16501, 0, 2], [16502, 3, 2], [16503, 3, 3], [16504, 3, 2], [16505, 7, 2], [16506, 6, 2], [16507, 6, 2], [16508, 1, 2], [16509, 1, 3], [16510, 3, 2], [16511, 5, 2], [16512, 3, 2], [16513, 5, 2], [16514, 7, 2], [16515, 9, 2], [16516, 0, 2], [16517, 8, 2], [16518, 0, 2], [16519, 0, 2], [16520, 0, 2], [16521, 9, 2], [16522, 9, 2], [16523, 0, 2], [16524, 7, 2], [16525, 1, 2], [16526, 4, 3], [16527, 2, 2], [16528, 7, 2], [16529, 3, 2], [16530, 3, 2], [16531, 4, 2], [16532, 2, 2], [16533, 5, 2], [16534, 6, 2], [16535, 6, 2], [16536, 1, 2], [16537, 7, 2], [16538, 6, 2], [16539, 8, 2], [16540, 0, 2], [16541, 9, 2], [16542, 4, 2], [16543, 0, 2], [16544, 2, 2], [16545, 1, 2], [16546, 1, 3], [16547, 2, 2], [16548, 7, 2], [16549, 3, 2], [16550, 6, 4], [16551, 4, 2], [16552, 8, 2], [16553, 5, 2], [16554, 8, 2], [16555, 6, 2], [16556, 3, 2], [16557, 7, 2], [16558, 5, 2], [16559, 8, 2], [16560, 6, 2], [16561, 9, 2], [16562, 1, 2], [16563, 0, 2], [16564, 3, 2], [16565, 1, 2], [16566, 4, 2], [16567, 2, 2], [16568, 9, 2], [16569, 3, 2], [16570, 9, 2], [16571, 4, 2], [16572, 4, 2], [16573, 5, 2], [16574, 5, 2], [16575, 6, 2], [16576, 2, 2], [16577, 7, 2], [16578, 4, 2], [16579, 8, 2], [16580, 9, 2], [16581, 9, 2], [16582, 5, 2], [16583, 6, 2], [16584, 3, 2], [16585, 0, 2], [16586, 5, 3], [16587, 3, 2], [16588, 9, 2], [16589, 4, 2], [16590, 6, 2], [16591, 1, 2], [16592, 5, 2], [16593, 4, 2], [16594, 7, 2], [16595, 0, 2], [16596, 7, 2], [16597, 8, 2], [16598, 0, 2], [16599, 6, 2], [16600, 4, 2], [16601, 4, 2], [16602, 9, 2], [16603, 5, 2], [16604, 6, 2], [16605, 4, 2], [16606, 0, 2], [16607, 0, 2], [16608, 1, 2], [16609, 7, 2], [16610, 1, 2], [16611, 8, 2], [16612, 4, 3], [16613, 7, 2], [16614, 1, 2], [16615, 7, 3], [16616, 6, 2], [16617, 9, 2], [16618, 0, 3], [16619, 0, 2], [16620, 3, 2], [16621, 9, 2], [16622, 9, 2], [16623, 7, 2], [16624, 8, 2], [16625, 4, 2], [16626, 3, 2], [16627, 2, 2], [16628, 9, 3], [16629, 5, 2], [16630, 7, 3], [16631, 8, 2], [16632, 6, 2], [16633, 5, 2], [16634, 0, 2], [16635, 9, 2], [16636, 1, 2], [16637, 8, 2], [16638, 2, 2], [16639, 8, 2], [16640, 0, 2], [16641, 7, 2], [16642, 0, 2], [16643, 1, 2], [16644, 7, 2], [16645, 3, 2], [16646, 5, 2], [16647, 5, 2], [16648, 6, 2], [16649, 3, 3], [16650, 2, 2], [16651, 1, 2], [16652, 4, 2], [16653, 6, 2], [16654, 2, 2], [16655, 5, 2], [16656, 1, 2], [16657, 3, 3], [16658, 8, 2], [16659, 8, 2], [16660, 1, 2], [16661, 7, 2], [16662, 2, 2], [16663, 3, 4], [16664, 2, 2], [16665, 1, 2], [16666, 6, 2], [16667, 6, 2], [16668, 6, 3], [16669, 8, 2], [16670, 1, 2], [16671, 5, 2], [16672, 7, 2], [16673, 9, 2], [16674, 1, 2], [16675, 2, 2], [16676, 3, 2], [16677, 2, 2], [16678, 3, 3], [16679, 0, 2], [16680, 4, 4], [16681, 9, 2], [16682, 5, 2], [16683, 2, 2], [16684, 6, 2], [16685, 4, 2], [16686, 1, 2], [16687, 7, 2], [16688, 8, 2], [16689, 3, 2], [16690, 2, 2], [16691, 1, 2], [16692, 5, 2], [16693, 3, 2], [16694, 1, 2], [16695, 6, 2], [16696, 7, 2], [16697, 2, 2], [16698, 5, 2], [16699, 1, 2], [16700, 7, 2], [16701, 2, 2], [16702, 9, 2], [16703, 6, 2], [16704, 9, 2], [16705, 0, 4], [16706, 4, 2], [16707, 2, 2], [16708, 3, 3], [16709, 2, 2], [16710, 7, 2], [16711, 7, 2], [16712, 7, 3], [16713, 1, 2], [16714, 1, 2], [16715, 3, 2], [16716, 2, 2], [16717, 7, 4], [16718, 1, 2], [16719, 4, 2], [16720, 1, 2], [16721, 7, 2], [16722, 1, 2], [16723, 4, 2], [16724, 8, 3], [16725, 8, 2], [16726, 6, 2], [16727, 9, 2], [16728, 6, 3], [16729, 2, 2], [16730, 8, 2], [16731, 9, 3], [16732, 3, 2], [16733, 5, 2], [16734, 9, 2], [16735, 1, 2], [16736, 6, 2], [16737, 5, 2], [16738, 4, 2], [16739, 6, 2], [16740, 9, 2], [16741, 8, 2], [16742, 1, 2], [16743, 3, 2], [16744, 2, 3], [16745, 5, 2], [16746, 6, 2], [16747, 6, 2], [16748, 3, 2], [16749, 0, 2], [16750, 8, 2], [16751, 9, 2], [16752, 8, 2], [16753, 9, 2], [16754, 2, 2], [16755, 3, 2], [16756, 7, 2], [16757, 1, 2], [16758, 0, 2], [16759, 1, 2], [16760, 2, 2], [16761, 0, 2], [16762, 8, 2], [16763, 3, 2], [16764, 3, 2], [16765, 4, 2], [16766, 6, 2], [16767, 5, 2], [16768, 6, 2], [16769, 6, 2], [16770, 9, 2], [16771, 7, 2], [16772, 2, 2], [16773, 8, 2], [16774, 3, 2], [16775, 9, 2], [16776, 9, 2], [16777, 0, 2], [16778, 9, 2], [16779, 1, 2], [16780, 5, 2], [16781, 2, 3], [16782, 6, 2], [16783, 3, 2], [16784, 5, 2], [16785, 8, 2], [16786, 6, 2], [16787, 0, 2], [16788, 6, 2], [16789, 1, 2], [16790, 8, 2], [16791, 2, 2], [16792, 6, 3], [16793, 3, 2], [16794, 2, 2], [16795, 7, 2], [16796, 6, 2], [16797, 8, 2], [16798, 8, 2], [16799, 9, 3], [16800, 7, 2], [16801, 9, 2], [16802, 4, 2], [16803, 0, 2], [16804, 9, 2], [16805, 1, 2], [16806, 9, 2], [16807, 4, 2], [16808, 9, 2], [16809, 7, 2], [16810, 2, 2], [16811, 3, 3], [16812, 2, 2], [16813, 2, 2], [16814, 9, 2], [16815, 9, 3], [16816, 9, 2], [16817, 0, 2], [16818, 4, 2], [16819, 5, 2], [16820, 8, 2], [16821, 6, 2], [16822, 6, 2], [16823, 7, 2], [16824, 8, 2], [16825, 3, 2], [16826, 8, 2], [16827, 9, 2], [16828, 8, 2], [16829, 9, 2], [16830, 6, 2], [16831, 3, 2], [16832, 5, 2], [16833, 8, 2], [16834, 5, 2], [16835, 1, 2], [16836, 7, 2], [16837, 2, 2], [16838, 1, 2], [16839, 9, 2], [16840, 7, 2], [16841, 6, 2], [16842, 7, 2], [16843, 7, 2], [16844, 5, 2], [16845, 5, 2], [16846, 9, 2], [16847, 6, 2], [16848, 7, 2], [16849, 3, 3], [16850, 4, 2], [16851, 4, 2], [16852, 7, 2], [16853, 9, 2], [16854, 9, 2], [16855, 1, 2], [16856, 4, 2], [16857, 2, 4], [16858, 2, 2], [16859, 9, 3], [16860, 8, 2], [16861, 3, 2], [16862, 5, 2], [16863, 4, 2], [16864, 8, 3], [16865, 4, 2], [16866, 0, 2], [16867, 3, 2], [16868, 0, 2], [16869, 1, 2], [16870, 8, 2], [16871, 7, 2], [16872, 1, 2], [16873, 3, 2], [16874, 4, 2], [16875, 4, 2], [16876, 1, 2], [16877, 9, 2], [16878, 9, 2], [16879, 6, 2], [16880, 8, 2], [16881, 9, 2], [16882, 7, 2], [16883, 8, 2], [16884, 9, 2], [16885, 1, 2], [16886, 4, 2], [16887, 1, 2], [16888, 0, 2], [16889, 6, 2], [16890, 6, 2], [16891, 6, 3], [16892, 3, 2], [16893, 8, 4], [16894, 6, 3], [16895, 2, 3], [16896, 6, 2], [16897, 8, 2], [16898, 6, 2], [16899, 4, 2], [16900, 3, 2], [16901, 8, 2], [16902, 2, 2], [16903, 0, 2], [16904, 1, 4], [16905, 0, 2], [16906, 1, 4], [16907, 1, 2], [16908, 5, 2], [16909, 2, 2], [16910, 5, 2], [16911, 3, 2], [16912, 4, 2], [16913, 4, 2], [16914, 1, 2], [16915, 7, 2], [16916, 2, 2], [16917, 8, 3], [16918, 9, 2], [16919, 9, 2], [16920, 8, 2], [16921, 0, 2], [16922, 3, 2], [16923, 1, 2], [16924, 3, 2], [16925, 2, 2], [16926, 5, 2], [16927, 3, 2], [16928, 0, 2], [16929, 4, 2], [16930, 1, 3], [16931, 5, 2], [16932, 1, 2], [16933, 6, 2], [16934, 9, 2], [16935, 7, 2], [16936, 6, 2], [16937, 8, 2], [16938, 1, 2], [16939, 9, 2], [16940, 3, 2], [16941, 0, 2], [16942, 4, 2], [16943, 1, 2], [16944, 1, 2], [16945, 3, 2], [16946, 1, 2], [16947, 4, 2], [16948, 2, 2], [16949, 7, 2], [16950, 1, 3], [16951, 8, 2], [16952, 2, 2], [16953, 9, 3], [16954, 3, 2], [16955, 8, 2], [16956, 5, 2], [16957, 6, 2], [16958, 2, 2], [16959, 5, 3], [16960, 1, 2], [16961, 0, 2], [16962, 7, 2], [16963, 6, 2], [16964, 8, 2], [16965, 8, 2], [16966, 7, 2], [16967, 9, 2], [16968, 9, 3], [16969, 4, 2], [16970, 7, 2], [16971, 1, 2], [16972, 8, 2], [16973, 9, 2], [16974, 8, 2], [16975, 0, 2], [16976, 6, 2], [16977, 4, 2], [16978, 7, 2], [16979, 8, 3], [16980, 5, 2], [16981, 9, 2], [16982, 4, 2], [16983, 1, 2], [16984, 7, 2], [16985, 4, 2], [16986, 7, 2], [16987, 0, 2], [16988, 1, 2], [16989, 2, 2], [16990, 7, 3], [16991, 1, 2], [16992, 9, 2], [16993, 5, 2], [16994, 8, 2], [16995, 4, 2], [16996, 4, 2], [16997, 0, 2], [16998, 6, 2], [16999, 7, 2], [17000, 3, 3], [17001, 6, 2], [17002, 9, 2], [17003, 0, 2], [17004, 6, 2], [17005, 1, 2], [17006, 5, 2], [17007, 7, 2], [17008, 6, 2], [17009, 0, 2], [17010, 3, 2], [17011, 6, 2], [17012, 1, 3], [17013, 8, 2], [17014, 6, 2], [17015, 4, 2], [17016, 5, 2], [17017, 7, 2], [17018, 4, 2], [17019, 9, 2], [17020, 4, 2], [17021, 8, 2], [17022, 1, 2], [17023, 6, 2], [17024, 5, 2], [17025, 0, 2], [17026, 3, 3], [17027, 8, 3], [17028, 1, 2], [17029, 1, 2], [17030, 1, 3], [17031, 7, 2], [17032, 1, 2], [17033, 7, 2], [17034, 6, 3], [17035, 1, 2], [17036, 8, 2], [17037, 3, 2], [17038, 3, 2], [17039, 2, 2], [17040, 3, 2], [17041, 3, 2], [17042, 1, 2], [17043, 1, 2], [17044, 7, 2], [17045, 4, 2], [17046, 2, 2], [17047, 2, 2], [17048, 0, 2], [17049, 0, 2], [17050, 0, 2], [17051, 0, 2], [17052, 2, 2], [17053, 7, 2], [17054, 7, 2], [17055, 8, 3], [17056, 8, 2], [17057, 4, 2], [17058, 1, 2], [17059, 6, 2], [17060, 8, 2], [17061, 9, 2], [17062, 3, 2], [17063, 3, 2], [17064, 0, 2], [17065, 8, 2], [17066, 6, 2], [17067, 4, 2], [17068, 7, 2], [17069, 7, 2], [17070, 2, 2], [17071, 2, 2], [17072, 1, 3], [17073, 5, 2], [17074, 4, 2], [17075, 6, 2], [17076, 4, 2], [17077, 3, 2], [17078, 2, 2], [17079, 6, 2], [17080, 2, 2], [17081, 9, 2], [17082, 3, 2], [17083, 6, 2], [17084, 8, 2], [17085, 3, 3], [17086, 7, 3], [17087, 2, 2], [17088, 3, 2], [17089, 2, 3], [17090, 1, 2], [17091, 4, 2], [17092, 9, 2], [17093, 6, 2], [17094, 5, 2], [17095, 0, 2], [17096, 8, 2], [17097, 5, 2], [17098, 6, 2], [17099, 5, 2], [17100, 3, 2], [17101, 1, 4], [17102, 4, 2], [17103, 3, 2], [17104, 3, 2], [17105, 3, 2], [17106, 0, 2], [17107, 9, 2], [17108, 0, 2], [17109, 7, 2], [17110, 2, 2], [17111, 8, 2], [17112, 8, 2], [17113, 7, 2], [17114, 7, 2], [17115, 2, 2], [17116, 3, 2], [17117, 7, 2], [17118, 5, 2], [17119, 9, 2], [17120, 6, 2], [17121, 8, 2], [17122, 0, 2], [17123, 2, 3], [17124, 0, 2], [17125, 1, 2], [17126, 6, 2], [17127, 3, 2], [17128, 8, 2], [17129, 1, 2], [17130, 1, 2], [17131, 3, 2], [17132, 5, 2], [17133, 0, 2], [17134, 0, 2], [17135, 1, 2], [17136, 7, 2], [17137, 2, 3], [17138, 5, 2], [17139, 3, 2], [17140, 7, 2], [17141, 4, 2], [17142, 9, 2], [17143, 7, 2], [17144, 7, 2], [17145, 8, 2], [17146, 3, 2], [17147, 9, 2], [17148, 3, 2], [17149, 0, 2], [17150, 6, 2], [17151, 1, 2], [17152, 9, 2], [17153, 2, 2], [17154, 3, 2], [17155, 3, 2], [17156, 5, 2], [17157, 4, 2], [17158, 4, 2], [17159, 5, 2], [17160, 8, 2], [17161, 6, 2], [17162, 8, 2], [17163, 7, 3], [17164, 6, 2], [17165, 8, 2], [17166, 9, 2], [17167, 9, 2], [17168, 6, 2], [17169, 0, 2], [17170, 8, 2], [17171, 1, 2], [17172, 5, 2], [17173, 2, 2], [17174, 6, 2], [17175, 3, 2], [17176, 6, 3], [17177, 7, 2], [17178, 8, 2], [17179, 8, 2], [17180, 1, 2], [17181, 9, 3], [17182, 4, 2], [17183, 7, 2], [17184, 1, 2], [17185, 7, 3], [17186, 9, 2], [17187, 0, 2], [17188, 2, 2], [17189, 3, 2], [17190, 9, 2], [17191, 1, 2], [17192, 3, 2], [17193, 8, 3], [17194, 8, 2], [17195, 9, 2], [17196, 8, 2], [17197, 8, 2], [17198, 4, 2], [17199, 6, 2], [17200, 0, 2], [17201, 5, 2], [17202, 2, 2], [17203, 4, 2], [17204, 6, 2], [17205, 7, 2], [17206, 7, 2], [17207, 3, 2], [17208, 3, 2], [17209, 1, 3], [17210, 0, 2], [17211, 9, 2], [17212, 2, 2], [17213, 1, 2], [17214, 0, 2], [17215, 4, 2], [17216, 2, 2], [17217, 5, 2], [17218, 4, 3], [17219, 5, 2], [17220, 2, 3], [17221, 6, 2], [17222, 8, 2], [17223, 0, 2], [17224, 5, 2], [17225, 1, 2], [17226, 9, 2], [17227, 3, 2], [17228, 7, 2], [17229, 6, 2], [17230, 2, 2], [17231, 4, 2], [17232, 1, 2], [17233, 8, 2], [17234, 9, 2], [17235, 9, 2], [17236, 0, 2], [17237, 8, 2], [17238, 4, 2], [17239, 5, 2], [17240, 1, 2], [17241, 2, 2], [17242, 3, 2], [17243, 1, 2], [17244, 8, 2], [17245, 0, 2], [17246, 2, 2], [17247, 5, 2], [17248, 7, 2], [17249, 6, 2], [17250, 4, 2], [17251, 6, 2], [17252, 6, 2], [17253, 3, 2], [17254, 1, 2], [17255, 3, 2], [17256, 4, 2], [17257, 3, 3], [17258, 3, 2], [17259, 1, 2], [17260, 1, 2], [17261, 7, 2], [17262, 1, 2], [17263, 2, 2], [17264, 5, 2], [17265, 2, 3], [17266, 2, 2], [17267, 7, 2], [17268, 4, 2], [17269, 2, 2], [17270, 8, 2], [17271, 3, 2], [17272, 2, 2], [17273, 6, 2], [17274, 3, 2], [17275, 8, 2], [17276, 4, 2], [17277, 5, 2], [17278, 7, 2], [17279, 1, 2], [17280, 3, 4], [17281, 4, 2], [17282, 7, 2], [17283, 9, 2], [17284, 6, 2], [17285, 0, 2], [17286, 1, 2], [17287, 6, 2], [17288, 3, 2], [17289, 8, 2], [17290, 8, 2], [17291, 8, 2], [17292, 3, 2], [17293, 0, 2], [17294, 5, 2], [17295, 3, 2], [17296, 9, 2], [17297, 9, 2], [17298, 5, 2], [17299, 4, 3], [17300, 4, 3], [17301, 3, 2], [17302, 8, 2], [17303, 7, 2], [17304, 0, 2], [17305, 1, 2], [17306, 7, 2], [17307, 7, 2], [17308, 3, 2], [17309, 6, 3], [17310, 9, 2], [17311, 9, 2], [17312, 5, 2], [17313, 4, 2], [17314, 0, 2], [17315, 2, 2], [17316, 7, 2], [17317, 9, 2], [17318, 3, 2], [17319, 9, 3], [17320, 3, 2], [17321, 4, 2], [17322, 0, 2], [17323, 9, 2], [17324, 3, 3], [17325, 4, 2], [17326, 6, 2], [17327, 0, 2], [17328, 3, 2], [17329, 7, 2], [17330, 3, 3], [17331, 1, 2], [17332, 6, 2], [17333, 3, 2], [17334, 0, 2], [17335, 0, 2], [17336, 2, 3], [17337, 1, 2], [17338, 5, 2], [17339, 2, 2], [17340, 7, 2], [17341, 3, 2], [17342, 9, 2], [17343, 7, 2], [17344, 6, 2], [17345, 8, 2], [17346, 9, 2], [17347, 9, 2], [17348, 8, 2], [17349, 0, 2], [17350, 7, 2], [17351, 1, 2], [17352, 3, 2], [17353, 2, 2], [17354, 3, 3], [17355, 3, 2], [17356, 7, 2], [17357, 4, 3], [17358, 8, 2], [17359, 7, 2], [17360, 0, 2], [17361, 8, 3], [17362, 8, 2], [17363, 9, 3], [17364, 8, 2], [17365, 0, 3], [17366, 5, 2], [17367, 1, 2], [17368, 7, 2], [17369, 2, 2], [17370, 7, 2], [17371, 3, 2], [17372, 2, 2], [17373, 7, 2], [17374, 2, 3], [17375, 8, 2], [17376, 0, 2], [17377, 9, 2], [17378, 1, 2], [17379, 0, 2], [17380, 7, 2], [17381, 0, 2], [17382, 6, 2], [17383, 7, 3], [17384, 9, 2], [17385, 5, 2], [17386, 3, 3], [17387, 5, 2], [17388, 7, 2], [17389, 3, 2], [17390, 4, 2], [17391, 7, 2], [17392, 0, 2], [17393, 8, 2], [17394, 1, 2], [17395, 6, 2], [17396, 6, 2], [17397, 6, 2], [17398, 9, 2], [17399, 4, 2], [17400, 5, 2], [17401, 6, 2], [17402, 1, 2], [17403, 3, 2], [17404, 3, 2], [17405, 8, 2], [17406, 4, 2], [17407, 8, 2], [17408, 6, 2], [17409, 3, 2], [17410, 9, 2], [17411, 0, 2], [17412, 4, 2], [17413, 1, 2], [17414, 5, 2], [17415, 4, 2], [17416, 6, 2], [17417, 4, 2], [17418, 1, 2], [17419, 7, 2], [17420, 7, 2], [17421, 3, 2], [17422, 1, 2], [17423, 1, 2], [17424, 7, 2], [17425, 1, 2], [17426, 6, 2], [17427, 9, 2], [17428, 4, 2], [17429, 1, 2], [17430, 1, 2], [17431, 2, 2], [17432, 2, 2], [17433, 1, 2], [17434, 2, 2], [17435, 3, 2], [17436, 5, 2], [17437, 9, 3], [17438, 1, 2], [17439, 2, 2], [17440, 7, 2], [17441, 7, 2], [17442, 3, 2], [17443, 7, 2], [17444, 4, 2], [17445, 9, 2], [17446, 5, 2], [17447, 9, 2], [17448, 2, 2], [17449, 0, 2], [17450, 4, 2], [17451, 4, 2], [17452, 0, 2], [17453, 5, 2], [17454, 0, 2], [17455, 9, 2], [17456, 8, 2], [17457, 1, 2], [17458, 0, 2], [17459, 1, 2], [17460, 3, 2], [17461, 5, 2], [17462, 0, 2], [17463, 9, 2], [17464, 2, 2], [17465, 1, 2], [17466, 0, 2], [17467, 3, 3], [17468, 5, 2], [17469, 4, 2], [17470, 3, 3], [17471, 3, 2], [17472, 1, 2], [17473, 1, 2], [17474, 4, 2], [17475, 9, 2], [17476, 0, 2], [17477, 1, 2], [17478, 4, 2], [17479, 0, 2], [17480, 2, 2], [17481, 7, 2], [17482, 2, 2], [17483, 7, 2], [17484, 6, 2], [17485, 0, 2], [17486, 7, 2], [17487, 1, 2], [17488, 1, 2], [17489, 2, 3], [17490, 7, 2], [17491, 3, 2], [17492, 4, 2], [17493, 4, 2], [17494, 5, 2], [17495, 5, 2], [17496, 3, 2], [17497, 7, 2], [17498, 4, 2], [17499, 8, 2], [17500, 2, 2], [17501, 9, 2], [17502, 5, 2], [17503, 0, 2], [17504, 5, 2], [17505, 1, 2], [17506, 8, 2], [17507, 2, 2], [17508, 0, 2], [17509, 3, 2], [17510, 6, 2], [17511, 4, 2], [17512, 8, 2], [17513, 7, 2], [17514, 5, 2], [17515, 8, 2], [17516, 2, 2], [17517, 9, 2], [17518, 0, 2], [17519, 0, 2], [17520, 2, 2], [17521, 3, 2], [17522, 5, 2], [17523, 4, 2], [17524, 6, 2], [17525, 7, 2], [17526, 3, 2], [17527, 8, 2], [17528, 6, 2], [17529, 9, 2], [17530, 8, 3], [17531, 9, 2], [17532, 7, 2], [17533, 7, 2], [17534, 0, 2], [17535, 0, 3], [17536, 4, 2], [17537, 9, 2], [17538, 1, 2], [17539, 0, 2], [17540, 1, 3], [17541, 1, 2], [17542, 6, 2], [17543, 5, 2], [17544, 5, 2], [17545, 8, 2], [17546, 6, 2], [17547, 8, 2], [17548, 2, 2], [17549, 0, 2], [17550, 9, 2], [17551, 9, 2], [17552, 4, 2], [17553, 3, 2], [17554, 1, 2], [17555, 2, 2], [17556, 6, 2], [17557, 7, 2], [17558, 5, 2], [17559, 8, 2], [17560, 1, 2], [17561, 4, 2], [17562, 9, 2], [17563, 6, 2], [17564, 8, 2], [17565, 4, 2], [17566, 2, 3], [17567, 5, 2], [17568, 4, 2], [17569, 3, 3], [17570, 9, 2], [17571, 9, 2], [17572, 5, 2], [17573, 4, 2], [17574, 3, 2], [17575, 3, 2], [17576, 4, 2], [17577, 4, 2], [17578, 5, 2], [17579, 2, 2], [17580, 3, 2], [17581, 0, 2], [17582, 3, 2], [17583, 5, 2], [17584, 5, 2], [17585, 0, 2], [17586, 1, 2], [17587, 1, 3], [17588, 3, 2], [17589, 6, 3], [17590, 4, 2], [17591, 9, 2], [17592, 4, 2], [17593, 3, 3], [17594, 8, 2], [17595, 2, 2], [17596, 8, 2], [17597, 9, 2], [17598, 5, 2], [17599, 1, 2], [17600, 2, 2], [17601, 6, 2], [17602, 8, 2], [17603, 0, 2], [17604, 4, 2], [17605, 1, 2], [17606, 0, 2], [17607, 1, 2], [17608, 5, 3], [17609, 8, 2], [17610, 5, 2], [17611, 0, 3], [17612, 9, 2], [17613, 4, 2], [17614, 8, 2], [17615, 7, 2], [17616, 6, 2], [17617, 7, 3], [17618, 1, 2], [17619, 6, 2], [17620, 0, 2], [17621, 3, 2], [17622, 9, 2], [17623, 6, 2], [17624, 3, 2], [17625, 0, 2], [17626, 6, 2], [17627, 1, 2], [17628, 8, 3], [17629, 3, 2], [17630, 7, 2], [17631, 5, 3], [17632, 3, 2], [17633, 4, 2], [17634, 3, 2], [17635, 2, 2], [17636, 6, 2], [17637, 1, 2], [17638, 1, 2], [17639, 1, 2], [17640, 4, 3], [17641, 8, 2], [17642, 5, 2], [17643, 3, 2], [17644, 9, 2], [17645, 5, 2], [17646, 3, 2], [17647, 6, 2], [17648, 0, 3], [17649, 7, 2], [17650, 1, 2], [17651, 5, 2], [17652, 6, 4], [17653, 2, 2], [17654, 8, 2], [17655, 0, 2], [17656, 9, 2], [17657, 6, 2], [17658, 8, 2], [17659, 7, 2], [17660, 2, 2], [17661, 1, 2], [17662, 1, 2], [17663, 2, 3], [17664, 1, 3], [17665, 5, 2], [17666, 9, 2], [17667, 8, 4], [17668, 8, 2], [17669, 1, 2], [17670, 6, 3], [17671, 9, 2], [17672, 8, 2], [17673, 3, 2], [17674, 9, 2], [17675, 8, 2], [17676, 3, 2], [17677, 2, 2], [17678, 4, 2], [17679, 8, 2], [17680, 5, 2], [17681, 8, 2], [17682, 9, 2], [17683, 7, 2], [17684, 2, 2], [17685, 1, 3], [17686, 6, 2], [17687, 7, 2], [17688, 8, 2], [17689, 9, 2], [17690, 4, 2], [17691, 2, 2], [17692, 9, 2], [17693, 0, 2], [17694, 4, 2], [17695, 1, 2], [17696, 7, 2], [17697, 2, 2], [17698, 9, 2], [17699, 3, 2], [17700, 8, 2], [17701, 4, 2], [17702, 9, 2], [17703, 7, 2], [17704, 1, 2], [17705, 8, 2], [17706, 1, 2], [17707, 9, 2], [17708, 9, 2], [17709, 0, 2], [17710, 3, 2], [17711, 1, 2], [17712, 8, 3], [17713, 2, 2], [17714, 7, 2], [17715, 3, 3], [17716, 5, 2], [17717, 4, 2], [17718, 7, 2], [17719, 7, 2], [17720, 9, 3], [17721, 8, 2], [17722, 5, 2], [17723, 9, 2], [17724, 7, 2], [17725, 0, 2], [17726, 0, 2], [17727, 1, 2], [17728, 6, 2], [17729, 2, 2], [17730, 4, 2], [17731, 3, 2], [17732, 5, 2], [17733, 4, 2], [17734, 3, 2], [17735, 7, 2], [17736, 4, 2], [17737, 9, 2], [17738, 0, 2], [17739, 5, 2], [17740, 4, 2], [17741, 0, 2], [17742, 5, 2], [17743, 8, 2], [17744, 4, 2], [17745, 3, 3], [17746, 4, 2], [17747, 5, 2], [17748, 1, 2], [17749, 4, 2], [17750, 1, 2], [17751, 8, 3], [17752, 3, 2], [17753, 3, 2], [17754, 3, 2], [17755, 0, 2], [17756, 8, 2], [17757, 2, 2], [17758, 9, 2], [17759, 1, 2], [17760, 8, 2], [17761, 0, 2], [17762, 7, 2], [17763, 2, 2], [17764, 6, 2], [17765, 8, 2], [17766, 3, 2], [17767, 4, 3], [17768, 8, 2], [17769, 4, 2], [17770, 0, 2], [17771, 1, 2], [17772, 7, 2], [17773, 6, 3], [17774, 4, 2], [17775, 1, 2], [17776, 7, 2], [17777, 3, 2], [17778, 3, 2], [17779, 0, 3], [17780, 5, 2], [17781, 3, 2], [17782, 1, 2], [17783, 6, 2], [17784, 8, 2], [17785, 9, 2], [17786, 2, 2], [17787, 3, 2], [17788, 6, 2], [17789, 7, 2], [17790, 3, 2], [17791, 4, 2], [17792, 9, 2], [17793, 9, 2], [17794, 5, 2], [17795, 7, 2], [17796, 6, 2], [17797, 0, 2], [17798, 7, 2], [17799, 9, 2], [17800, 7, 2], [17801, 4, 2], [17802, 1, 2], [17803, 8, 2], [17804, 8, 2], [17805, 2, 2], [17806, 1, 2], [17807, 7, 2], [17808, 8, 3], [17809, 7, 2], [17810, 3, 3], [17811, 5, 3], [17812, 1, 3], [17813, 7, 3], [17814, 6, 2], [17815, 1, 3], [17816, 7, 2], [17817, 9, 3], [17818, 8, 2], [17819, 5, 3], [17820, 3, 2], [17821, 2, 2], [17822, 4, 2], [17823, 4, 2], [17824, 9, 2], [17825, 8, 2], [17826, 9, 3], [17827, 9, 2], [17828, 0, 2], [17829, 6, 2], [17830, 7, 2], [17831, 9, 2], [17832, 3, 2], [17833, 7, 2], [17834, 1, 2], [17835, 6, 2], [17836, 2, 2], [17837, 4, 2], [17838, 0, 2], [17839, 1, 2], [17840, 2, 2], [17841, 2, 2], [17842, 4, 2], [17843, 6, 2], [17844, 4, 2], [17845, 1, 2], [17846, 1, 2], [17847, 1, 2], [17848, 9, 2], [17849, 7, 2], [17850, 4, 2], [17851, 2, 2], [17852, 6, 2], [17853, 3, 2], [17854, 1, 2], [17855, 6, 2], [17856, 1, 2], [17857, 4, 2], [17858, 9, 2], [17859, 8, 2], [17860, 9, 2], [17861, 9, 2], [17862, 4, 2], [17863, 6, 3], [17864, 3, 2], [17865, 4, 2], [17866, 7, 2], [17867, 6, 2], [17868, 4, 2], [17869, 5, 2], [17870, 4, 2], [17871, 0, 2], [17872, 1, 2], [17873, 2, 2], [17874, 6, 2], [17875, 1, 2], [17876, 6, 3], [17877, 0, 2], [17878, 8, 2], [17879, 5, 2], [17880, 2, 2], [17881, 0, 2], [17882, 7, 2], [17883, 1, 2], [17884, 2, 2], [17885, 1, 2], [17886, 5, 2], [17887, 7, 2], [17888, 1, 2], [17889, 8, 2], [17890, 5, 2], [17891, 4, 2], [17892, 2, 2], [17893, 3, 2], [17894, 8, 2], [17895, 2, 2], [17896, 4, 2], [17897, 7, 2], [17898, 4, 2], [17899, 9, 2], [17900, 1, 2], [17901, 3, 2], [17902, 9, 2], [17903, 9, 2], [17904, 3, 2], [17905, 0, 2], [17906, 3, 2], [17907, 1, 3], [17908, 3, 2], [17909, 2, 2], [17910, 6, 2], [17911, 3, 2], [17912, 2, 2], [17913, 4, 2], [17914, 5, 2], [17915, 5, 2], [17916, 4, 2], [17917, 7, 2], [17918, 7, 2], [17919, 8, 2], [17920, 5, 2], [17921, 9, 2], [17922, 4, 2], [17923, 0, 2], [17924, 8, 2], [17925, 1, 2], [17926, 4, 2], [17927, 2, 2], [17928, 1, 2], [17929, 3, 2], [17930, 0, 2], [17931, 4, 2], [17932, 0, 2], [17933, 6, 2], [17934, 4, 2], [17935, 7, 2], [17936, 9, 2], [17937, 8, 2], [17938, 1, 2], [17939, 9, 2], [17940, 4, 2], [17941, 0, 3], [17942, 1, 2], [17943, 1, 2], [17944, 4, 2], [17945, 2, 2], [17946, 7, 3], [17947, 3, 2], [17948, 8, 2], [17949, 4, 2], [17950, 8, 2], [17951, 5, 2], [17952, 8, 2], [17953, 6, 2], [17954, 4, 2], [17955, 7, 2], [17956, 0, 2], [17957, 8, 2], [17958, 9, 2], [17959, 9, 2], [17960, 1, 2], [17961, 7, 3], [17962, 7, 3], [17963, 7, 2], [17964, 1, 2], [17965, 1, 2], [17966, 3, 2], [17967, 3, 2], [17968, 0, 2], [17969, 7, 2], [17970, 4, 2], [17971, 5, 2], [17972, 9, 2], [17973, 2, 2], [17974, 7, 2], [17975, 8, 2], [17976, 4, 3], [17977, 0, 2], [17978, 9, 2], [17979, 7, 2], [17980, 6, 2], [17981, 5, 2], [17982, 6, 2], [17983, 9, 2], [17984, 1, 2], [17985, 6, 2], [17986, 1, 2], [17987, 0, 2], [17988, 3, 2], [17989, 9, 2], [17990, 8, 2], [17991, 4, 2], [17992, 2, 2], [17993, 3, 2], [17994, 9, 2], [17995, 2, 2], [17996, 6, 2], [17997, 3, 2], [17998, 6, 2], [17999, 8, 2], [18000, 4, 2], [18001, 3, 2], [18002, 7, 2], [18003, 2, 2], [18004, 3, 2], [18005, 5, 2], [18006, 7, 2], [18007, 3, 2], [18008, 4, 2], [18009, 9, 2], [18010, 2, 2], [18011, 4, 3], [18012, 8, 2], [18013, 1, 2], [18014, 8, 3], [18015, 9, 2], [18016, 1, 2], [18017, 2, 2], [18018, 5, 3], [18019, 1, 2], [18020, 7, 2], [18021, 9, 4], [18022, 0, 3], [18023, 6, 2], [18024, 9, 2], [18025, 7, 2], [18026, 4, 2], [18027, 9, 4], [18028, 0, 2], [18029, 0, 2], [18030, 3, 2], [18031, 4, 2], [18032, 6, 2], [18033, 6, 2], [18034, 6, 2], [18035, 1, 2], [18036, 2, 4], [18037, 7, 2], [18038, 2, 2], [18039, 3, 2], [18040, 2, 2], [18041, 8, 2], [18042, 0, 2], [18043, 9, 3], [18044, 3, 2], [18045, 6, 2], [18046, 7, 2], [18047, 8, 2], [18048, 7, 2], [18049, 3, 2], [18050, 1, 2], [18051, 9, 2], [18052, 6, 2], [18053, 1, 2], [18054, 4, 2], [18055, 0, 2], [18056, 4, 2], [18057, 9, 2], [18058, 6, 2], [18059, 3, 2], [18060, 9, 2], [18061, 3, 2], [18062, 4, 2], [18063, 6, 2], [18064, 0, 2], [18065, 2, 2], [18066, 7, 2], [18067, 5, 2], [18068, 6, 2], [18069, 3, 2], [18070, 1, 3], [18071, 4, 2], [18072, 1, 3], [18073, 0, 3], [18074, 1, 2], [18075, 1, 2], [18076, 6, 2], [18077, 2, 2], [18078, 8, 2], [18079, 3, 2], [18080, 5, 2], [18081, 4, 2], [18082, 9, 2], [18083, 5, 2], [18084, 2, 2], [18085, 6, 2], [18086, 7, 2], [18087, 7, 2], [18088, 4, 2], [18089, 8, 2], [18090, 5, 2], [18091, 9, 3], [18092, 4, 2], [18093, 0, 2], [18094, 6, 2], [18095, 1, 2], [18096, 6, 2], [18097, 2, 2], [18098, 4, 2], [18099, 3, 2], [18100, 7, 2], [18101, 4, 2], [18102, 0, 2], [18103, 5, 2], [18104, 8, 2], [18105, 6, 2], [18106, 9, 2], [18107, 7, 2], [18108, 3, 2], [18109, 8, 2], [18110, 2, 2], [18111, 9, 2], [18112, 0, 2], [18113, 0, 2], [18114, 8, 2], [18115, 1, 2], [18116, 1, 2], [18117, 2, 2], [18118, 9, 2], [18119, 3, 2], [18120, 3, 2], [18121, 4, 2], [18122, 7, 2], [18123, 5, 2], [18124, 0, 2], [18125, 6, 2], [18126, 8, 2], [18127, 7, 2], [18128, 6, 2], [18129, 8, 2], [18130, 8, 2], [18131, 9, 2], [18132, 0, 2], [18133, 4, 2], [18134, 6, 2], [18135, 2, 2], [18136, 4, 2], [18137, 0, 2], [18138, 9, 2], [18139, 2, 2], [18140, 6, 2], [18141, 5, 2], [18142, 7, 2], [18143, 9, 2], [18144, 6, 2], [18145, 4, 3], [18146, 9, 2], [18147, 2, 2], [18148, 1, 2], [18149, 6, 2], [18150, 8, 2], [18151, 5, 2], [18152, 7, 2], [18153, 9, 2], [18154, 6, 2], [18155, 3, 3], [18156, 8, 2], [18157, 5, 2], [18158, 2, 2], [18159, 0, 2], [18160, 7, 2], [18161, 7, 3], [18162, 5, 3], [18163, 1, 2], [18164, 2, 2], [18165, 1, 2], [18166, 9, 2], [18167, 5, 3], [18168, 6, 2], [18169, 3, 2], [18170, 7, 3], [18171, 0, 2], [18172, 5, 2], [18173, 7, 2], [18174, 1, 3], [18175, 9, 2], [18176, 1, 2], [18177, 6, 2], [18178, 0, 2], [18179, 1, 2], [18180, 4, 2], [18181, 6, 2], [18182, 1, 2], [18183, 7, 2], [18184, 4, 2], [18185, 4, 3], [18186, 5, 2], [18187, 9, 2], [18188, 1, 3], [18189, 5, 2], [18190, 4, 2], [18191, 7, 2], [18192, 2, 2], [18193, 9, 2], [18194, 6, 2], [18195, 8, 2], [18196, 1, 2], [18197, 5, 2], [18198, 2, 2], [18199, 6, 2], [18200, 4, 2], [18201, 2, 2], [18202, 4, 2], [18203, 4, 2], [18204, 7, 2], [18205, 8, 2], [18206, 2, 2], [18207, 1, 3], [18208, 0, 2], [18209, 5, 4], [18210, 2, 2], [18211, 9, 2], [18212, 0, 2], [18213, 2, 2], [18214, 8, 2], [18215, 2, 2], [18216, 2, 2], [18217, 8, 2], [18218, 3, 2], [18219, 0, 2], [18220, 6, 2], [18221, 6, 2], [18222, 0, 2], [18223, 4, 2], [18224, 2, 3], [18225, 3, 2], [18226, 1, 2], [18227, 3, 2], [18228, 9, 2], [18229, 1, 2], [18230, 2, 2], [18231, 2, 2], [18232, 0, 2], [18233, 4, 3], [18234, 5, 2], [18235, 1, 2], [18236, 2, 2], [18237, 5, 2], [18238, 6, 2], [18239, 8, 2], [18240, 3, 2], [18241, 9, 2], [18242, 8, 2], [18243, 3, 2], [18244, 3, 2], [18245, 4, 2], [18246, 4, 3], [18247, 0, 2], [18248, 5, 2], [18249, 3, 2], [18250, 6, 2], [18251, 9, 2], [18252, 3, 2], [18253, 0, 3], [18254, 5, 2], [18255, 2, 2], [18256, 1, 3], [18257, 7, 2], [18258, 1, 2], [18259, 1, 2], [18260, 2, 4], [18261, 1, 2], [18262, 6, 3], [18263, 0, 2], [18264, 2, 2], [18265, 7, 2], [18266, 1, 2], [18267, 6, 3], [18268, 3, 2], [18269, 7, 2], [18270, 1, 2], [18271, 6, 2], [18272, 8, 2], [18273, 0, 3], [18274, 3, 2], [18275, 6, 2], [18276, 5, 2], [18277, 9, 3], [18278, 0, 2], [18279, 4, 3], [18280, 3, 2], [18281, 8, 2], [18282, 1, 2], [18283, 4, 3], [18284, 0, 2], [18285, 3, 2], [18286, 1, 2], [18287, 3, 2], [18288, 8, 2], [18289, 7, 2], [18290, 2, 2], [18291, 8, 2], [18292, 6, 2], [18293, 1, 2], [18294, 4, 2], [18295, 0, 2], [18296, 9, 2], [18297, 4, 2], [18298, 5, 2], [18299, 3, 2], [18300, 2, 2], [18301, 0, 2], [18302, 6, 2], [18303, 6, 2], [18304, 1, 2], [18305, 8, 2], [18306, 4, 2], [18307, 3, 2], [18308, 4, 2], [18309, 7, 3], [18310, 8, 2], [18311, 8, 2], [18312, 6, 2], [18313, 5, 2], [18314, 1, 2], [18315, 7, 4], [18316, 1, 2], [18317, 8, 2], [18318, 2, 2], [18319, 0, 2], [18320, 7, 2], [18321, 1, 2], [18322, 7, 2], [18323, 2, 2], [18324, 0, 2], [18325, 3, 2], [18326, 5, 2], [18327, 4, 2], [18328, 6, 2], [18329, 5, 2], [18330, 6, 2], [18331, 6, 2], [18332, 4, 2], [18333, 7, 3], [18334, 8, 2], [18335, 8, 2], [18336, 6, 2], [18337, 0, 2], [18338, 8, 2], [18339, 1, 2], [18340, 5, 2], [18341, 2, 2], [18342, 5, 2], [18343, 3, 2], [18344, 6, 2], [18345, 4, 2], [18346, 7, 2], [18347, 5, 2], [18348, 8, 2], [18349, 6, 2], [18350, 9, 2], [18351, 7, 2], [18352, 1, 2], [18353, 8, 2], [18354, 6, 2], [18355, 9, 3], [18356, 2, 2], [18357, 0, 2], [18358, 7, 2], [18359, 1, 2], [18360, 1, 2], [18361, 2, 2], [18362, 4, 2], [18363, 3, 2], [18364, 5, 2], [18365, 4, 2], [18366, 5, 2], [18367, 7, 2], [18368, 8, 2], [18369, 8, 2], [18370, 2, 2], [18371, 0, 3], [18372, 1, 2], [18373, 8, 2], [18374, 9, 2], [18375, 3, 3], [18376, 6, 2], [18377, 9, 2], [18378, 8, 2], [18379, 5, 2], [18380, 3, 2], [18381, 6, 3], [18382, 9, 2], [18383, 8, 2], [18384, 1, 2], [18385, 4, 2], [18386, 2, 2], [18387, 9, 2], [18388, 6, 2], [18389, 1, 3], [18390, 3, 2], [18391, 7, 2], [18392, 7, 2], [18393, 1, 2], [18394, 2, 2], [18395, 2, 2], [18396, 8, 4], [18397, 3, 3], [18398, 4, 2], [18399, 5, 2], [18400, 1, 2], [18401, 9, 2], [18402, 7, 2], [18403, 6, 2], [18404, 5, 2], [18405, 9, 2], [18406, 8, 2], [18407, 1, 2], [18408, 7, 2], [18409, 1, 2], [18410, 7, 2], [18411, 1, 2], [18412, 0, 2], [18413, 2, 2], [18414, 8, 2], [18415, 9, 2], [18416, 5, 2], [18417, 5, 2], [18418, 5, 2], [18419, 8, 2], [18420, 4, 2], [18421, 1, 2], [18422, 6, 2], [18423, 2, 4], [18424, 0, 2], [18425, 0, 2], [18426, 3, 3], [18427, 7, 2], [18428, 6, 2], [18429, 7, 2], [18430, 6, 2], [18431, 5, 2], [18432, 6, 3], [18433, 8, 2], [18434, 8, 3], [18435, 2, 2], [18436, 4, 2], [18437, 9, 2], [18438, 4, 3], [18439, 8, 2], [18440, 5, 2], [18441, 9, 2], [18442, 1, 2], [18443, 0, 2], [18444, 1, 2], [18445, 4, 2], [18446, 5, 3], [18447, 6, 2], [18448, 9, 2], [18449, 7, 2], [18450, 8, 2], [18451, 1, 2], [18452, 1, 2], [18453, 3, 2], [18454, 2, 2], [18455, 4, 2], [18456, 5, 2], [18457, 5, 3], [18458, 9, 2], [18459, 6, 2], [18460, 2, 2], [18461, 0, 2], [18462, 0, 2], [18463, 3, 2], [18464, 0, 2], [18465, 6, 2], [18466, 8, 3], [18467, 8, 3], [18468, 1, 2], [18469, 7, 2], [18470, 5, 2], [18471, 0, 2], [18472, 7, 2], [18473, 4, 2], [18474, 1, 2], [18475, 9, 2], [18476, 5, 3], [18477, 3, 2], [18478, 8, 2], [18479, 7, 2], [18480, 2, 2], [18481, 5, 2], [18482, 1, 2], [18483, 4, 2], [18484, 4, 2], [18485, 3, 2], [18486, 0, 2], [18487, 4, 2], [18488, 1, 3], [18489, 2, 2], [18490, 4, 2], [18491, 8, 2], [18492, 1, 2], [18493, 1, 2], [18494, 7, 2], [18495, 5, 2], [18496, 4, 2], [18497, 1, 2], [18498, 7, 2], [18499, 2, 2], [18500, 9, 3], [18501, 4, 2], [18502, 7, 2], [18503, 3, 2], [18504, 4, 2], [18505, 0, 2], [18506, 9, 2], [18507, 0, 2], [18508, 5, 2], [18509, 0, 2], [18510, 9, 2], [18511, 5, 2], [18512, 4, 4], [18513, 7, 2], [18514, 2, 3], [18515, 0, 2], [18516, 1, 2], [18517, 6, 2], [18518, 5, 2], [18519, 4, 2], [18520, 6, 2], [18521, 8, 2], [18522, 3, 2], [18523, 8, 2], [18524, 1, 2], [18525, 6, 2], [18526, 2, 2], [18527, 3, 2], [18528, 3, 2], [18529, 9, 2], [18530, 6, 2], [18531, 9, 3], [18532, 7, 2], [18533, 8, 2], [18534, 7, 2], [18535, 2, 2], [18536, 6, 2], [18537, 7, 2], [18538, 0, 2], [18539, 7, 2], [18540, 1, 2], [18541, 1, 2], [18542, 3, 2], [18543, 0, 2], [18544, 2, 2], [18545, 1, 2], [18546, 1, 2], [18547, 2, 2], [18548, 6, 2], [18549, 3, 2], [18550, 5, 2], [18551, 4, 2], [18552, 9, 2], [18553, 5, 2], [18554, 9, 2], [18555, 6, 2], [18556, 7, 2], [18557, 7, 2], [18558, 9, 2], [18559, 8, 2], [18560, 4, 2], [18561, 9, 2], [18562, 9, 2], [18563, 0, 2], [18564, 0, 2], [18565, 1, 2], [18566, 2, 2], [18567, 2, 2], [18568, 1, 2], [18569, 3, 2], [18570, 4, 2], [18571, 4, 2], [18572, 0, 2], [18573, 5, 2], [18574, 8, 2], [18575, 6, 2], [18576, 6, 2], [18577, 8, 2], [18578, 4, 2], [18579, 9, 2], [18580, 8, 2], [18581, 0, 2], [18582, 4, 2], [18583, 1, 3], [18584, 3, 2], [18585, 2, 2], [18586, 0, 2], [18587, 3, 2], [18588, 3, 2], [18589, 4, 2], [18590, 0, 2], [18591, 5, 3], [18592, 4, 2], [18593, 6, 2], [18594, 5, 2], [18595, 8, 2], [18596, 4, 3], [18597, 7, 2], [18598, 9, 3], [18599, 0, 4], [18600, 5, 2], [18601, 4, 3], [18602, 9, 2], [18603, 0, 2], [18604, 4, 2], [18605, 6, 2], [18606, 0, 2], [18607, 4, 3], [18608, 6, 2], [18609, 7, 2], [18610, 9, 2], [18611, 6, 2], [18612, 3, 2], [18613, 2, 2], [18614, 8, 2], [18615, 3, 2], [18616, 7, 2], [18617, 4, 2], [18618, 8, 2], [18619, 8, 2], [18620, 2, 2], [18621, 7, 2], [18622, 2, 3], [18623, 8, 3], [18624, 9, 2], [18625, 6, 3], [18626, 3, 2], [18627, 3, 2], [18628, 9, 3], [18629, 8, 3], [18630, 3, 2], [18631, 2, 3], [18632, 2, 2], [18633, 2, 3], [18634, 2, 2], [18635, 8, 2], [18636, 4, 2], [18637, 4, 2], [18638, 4, 2], [18639, 5, 2], [18640, 1, 2], [18641, 0, 2], [18642, 8, 2], [18643, 2, 2], [18644, 8, 2], [18645, 0, 2], [18646, 3, 3], [18647, 1, 2], [18648, 7, 2], [18649, 1, 2], [18650, 0, 2], [18651, 2, 2], [18652, 6, 2], [18653, 9, 2], [18654, 4, 2], [18655, 6, 2], [18656, 1, 2], [18657, 8, 4], [18658, 0, 2], [18659, 1, 2], [18660, 8, 2], [18661, 2, 2], [18662, 2, 2], [18663, 1, 2], [18664, 1, 2], [18665, 0, 2], [18666, 9, 2], [18667, 6, 2], [18668, 9, 2], [18669, 9, 2], [18670, 6, 2], [18671, 7, 2], [18672, 6, 2], [18673, 5, 3], [18674, 8, 2], [18675, 3, 2], [18676, 5, 2], [18677, 9, 2], [18678, 6, 2], [18679, 3, 2], [18680, 9, 2], [18681, 7, 2], [18682, 7, 2], [18683, 1, 2], [18684, 2, 2], [18685, 8, 2], [18686, 4, 2], [18687, 3, 2], [18688, 9, 2], [18689, 8, 2], [18690, 8, 3], [18691, 7, 2], [18692, 1, 2], [18693, 2, 2], [18694, 9, 2], [18695, 1, 2], [18696, 5, 2], [18697, 9, 2], [18698, 9, 2], [18699, 5, 2], [18700, 9, 2], [18701, 5, 2], [18702, 6, 2], [18703, 0, 2], [18704, 6, 2], [18705, 1, 2], [18706, 7, 2], [18707, 1, 2], [18708, 4, 2], [18709, 9, 2], [18710, 8, 3], [18711, 8, 2], [18712, 0, 2], [18713, 2, 2], [18714, 8, 2], [18715, 0, 2], [18716, 6, 2], [18717, 4, 2], [18718, 0, 2], [18719, 5, 2], [18720, 7, 2], [18721, 6, 2], [18722, 9, 3], [18723, 5, 2], [18724, 4, 2], [18725, 0, 2], [18726, 4, 3], [18727, 3, 2], [18728, 9, 2], [18729, 7, 2], [18730, 4, 2], [18731, 9, 2], [18732, 6, 2], [18733, 9, 2], [18734, 7, 2], [18735, 3, 2], [18736, 7, 2], [18737, 0, 2], [18738, 9, 2], [18739, 3, 3], [18740, 8, 2], [18741, 1, 2], [18742, 3, 2], [18743, 0, 2], [18744, 9, 2], [18745, 4, 2], [18746, 9, 2], [18747, 9, 2], [18748, 2, 2], [18749, 5, 2], [18750, 0, 2], [18751, 4, 2], [18752, 3, 2], [18753, 7, 2], [18754, 7, 2], [18755, 9, 2], [18756, 9, 2], [18757, 7, 2], [18758, 1, 3], [18759, 0, 2], [18760, 1, 2], [18761, 1, 2], [18762, 8, 2], [18763, 2, 2], [18764, 2, 2], [18765, 3, 2], [18766, 3, 2], [18767, 4, 2], [18768, 1, 3], [18769, 5, 3], [18770, 3, 2], [18771, 6, 4], [18772, 6, 2], [18773, 7, 2], [18774, 8, 2], [18775, 8, 3], [18776, 2, 2], [18777, 9, 2], [18778, 5, 2], [18779, 0, 2], [18780, 2, 2], [18781, 1, 2], [18782, 5, 2], [18783, 2, 2], [18784, 7, 2], [18785, 3, 2], [18786, 9, 2], [18787, 4, 2], [18788, 6, 2], [18789, 5, 2], [18790, 1, 2], [18791, 6, 3], [18792, 1, 2], [18793, 7, 2], [18794, 0, 4], [18795, 8, 2], [18796, 3, 2], [18797, 9, 2], [18798, 8, 2], [18799, 0, 2], [18800, 1, 2], [18801, 1, 3], [18802, 3, 2], [18803, 2, 3], [18804, 2, 2], [18805, 3, 2], [18806, 1, 2], [18807, 4, 2], [18808, 5, 2], [18809, 7, 2], [18810, 7, 2], [18811, 8, 2], [18812, 3, 2], [18813, 9, 2], [18814, 3, 2], [18815, 2, 2], [18816, 7, 2], [18817, 2, 2], [18818, 7, 2], [18819, 7, 2], [18820, 9, 2], [18821, 6, 2], [18822, 5, 2], [18823, 4, 2], [18824, 7, 2], [18825, 7, 2], [18826, 3, 3], [18827, 3, 3], [18828, 9, 2], [18829, 5, 2], [18830, 1, 2], [18831, 4, 2], [18832, 0, 2], [18833, 1, 3], [18834, 7, 3], [18835, 8, 2], [18836, 0, 2], [18837, 0, 2], [18838, 6, 2], [18839, 5, 2], [18840, 3, 3], [18841, 2, 2], [18842, 9, 2], [18843, 7, 2], [18844, 7, 2], [18845, 2, 2], [18846, 4, 2], [18847, 3, 2], [18848, 6, 2], [18849, 6, 2], [18850, 2, 2], [18851, 2, 2], [18852, 1, 3], [18853, 1, 2], [18854, 4, 2], [18855, 7, 2], [18856, 8, 2], [18857, 7, 2], [18858, 0, 2], [18859, 9, 3], [18860, 9, 2], [18861, 9, 3], [18862, 3, 3], [18863, 1, 2], [18864, 2, 3], [18865, 2, 2], [18866, 4, 2], [18867, 4, 2], [18868, 0, 2], [18869, 6, 2], [18870, 1, 2], [18871, 7, 2], [18872, 8, 2], [18873, 7, 2], [18874, 6, 3], [18875, 5, 2], [18876, 7, 2], [18877, 4, 2], [18878, 0, 2], [18879, 5, 2], [18880, 1, 2], [18881, 0, 2], [18882, 5, 2], [18883, 9, 3], [18884, 8, 2], [18885, 9, 2], [18886, 1, 2], [18887, 8, 2], [18888, 4, 2], [18889, 0, 2], [18890, 8, 2], [18891, 2, 2], [18892, 0, 3], [18893, 0, 2], [18894, 7, 2], [18895, 3, 2], [18896, 0, 2], [18897, 5, 2], [18898, 4, 2], [18899, 1, 2], [18900, 2, 2], [18901, 8, 2], [18902, 8, 3], [18903, 6, 2], [18904, 6, 2], [18905, 4, 2], [18906, 1, 2], [18907, 6, 4], [18908, 6, 2], [18909, 0, 2], [18910, 7, 2], [18911, 6, 2], [18912, 1, 2], [18913, 4, 2], [18914, 0, 4], [18915, 3, 2], [18916, 9, 2], [18917, 9, 2], [18918, 1, 2], [18919, 3, 2], [18920, 3, 2], [18921, 0, 2], [18922, 2, 2], [18923, 0, 2], [18924, 3, 2], [18925, 5, 2], [18926, 0, 2], [18927, 2, 2], [18928, 9, 2], [18929, 5, 2], [18930, 2, 2], [18931, 8, 2], [18932, 5, 2], [18933, 8, 2], [18934, 5, 2], [18935, 9, 2], [18936, 0, 2], [18937, 4, 2], [18938, 5, 2], [18939, 3, 2], [18940, 1, 2], [18941, 4, 2], [18942, 1, 2], [18943, 2, 2], [18944, 9, 2], [18945, 8, 2], [18946, 2, 2], [18947, 5, 2], [18948, 3, 2], [18949, 5, 2], [18950, 7, 2], [18951, 7, 2], [18952, 8, 2], [18953, 1, 2], [18954, 4, 2], [18955, 3, 2], [18956, 6, 2], [18957, 6, 2], [18958, 1, 2], [18959, 9, 2], [18960, 3, 3], [18961, 4, 2], [18962, 7, 2], [18963, 1, 2], [18964, 3, 2], [18965, 3, 2], [18966, 7, 2], [18967, 8, 2], [18968, 5, 2], [18969, 7, 2], [18970, 0, 2], [18971, 6, 2], [18972, 2, 2], [18973, 9, 2], [18974, 3, 2], [18975, 3, 2], [18976, 9, 2], [18977, 3, 2], [18978, 2, 3], [18979, 7, 2], [18980, 1, 2], [18981, 4, 3], [18982, 6, 2], [18983, 1, 3], [18984, 9, 2], [18985, 9, 3], [18986, 3, 2], [18987, 1, 2], [18988, 4, 2], [18989, 0, 2], [18990, 4, 2], [18991, 0, 2], [18992, 3, 2], [18993, 1, 2], [18994, 8, 2], [18995, 2, 2], [18996, 9, 2], [18997, 3, 2], [18998, 2, 2], [18999, 4, 2], [19000, 8, 2], [19001, 5, 2], [19002, 6, 2], [19003, 7, 2], [19004, 0, 2], [19005, 8, 2], [19006, 0, 2], [19007, 9, 2], [19008, 0, 2], [19009, 0, 2], [19010, 1, 2], [19011, 1, 2], [19012, 0, 2], [19013, 2, 2], [19014, 3, 2], [19015, 3, 2], [19016, 3, 2], [19017, 4, 2], [19018, 1, 2], [19019, 5, 2], [19020, 5, 2], [19021, 6, 2], [19022, 5, 2], [19023, 7, 2], [19024, 9, 2], [19025, 8, 2], [19026, 4, 2], [19027, 0, 2], [19028, 2, 2], [19029, 1, 2], [19030, 9, 2], [19031, 2, 4], [19032, 4, 2], [19033, 4, 2], [19034, 4, 2], [19035, 5, 2], [19036, 1, 2], [19037, 6, 2], [19038, 0, 2], [19039, 7, 2], [19040, 6, 2], [19041, 8, 2], [19042, 9, 2], [19043, 8, 2], [19044, 4, 2], [19045, 9, 2], [19046, 8, 2], [19047, 9, 2], [19048, 6, 2], [19049, 0, 2], [19050, 7, 2], [19051, 1, 3], [19052, 8, 2], [19053, 2, 2], [19054, 7, 2], [19055, 4, 2], [19056, 5, 2], [19057, 7, 3], [19058, 1, 3], [19059, 4, 2], [19060, 0, 2], [19061, 0, 2], [19062, 6, 2], [19063, 3, 2], [19064, 4, 2], [19065, 8, 2], [19066, 6, 2], [19067, 8, 2], [19068, 1, 2], [19069, 2, 2], [19070, 1, 2], [19071, 1, 2], [19072, 0, 2], [19073, 7, 2], [19074, 0, 2], [19075, 3, 2], [19076, 4, 3], [19077, 5, 2], [19078, 5, 2], [19079, 8, 2], [19080, 0, 2], [19081, 5, 2], [19082, 0, 2], [19083, 5, 2], [19084, 2, 3], [19085, 9, 2], [19086, 7, 2], [19087, 2, 2], [19088, 4, 3], [19089, 5, 3], [19090, 1, 3], [19091, 1, 2], [19092, 3, 3], [19093, 1, 2], [19094, 1, 2], [19095, 6, 2], [19096, 1, 2], [19097, 2, 2], [19098, 9, 2], [19099, 1, 2], [19100, 1, 2], [19101, 3, 2], [19102, 1, 2], [19103, 8, 2], [19104, 0, 2], [19105, 6, 2], [19106, 5, 2], [19107, 4, 2], [19108, 5, 2], [19109, 9, 3], [19110, 3, 2], [19111, 4, 2], [19112, 4, 2], [19113, 9, 3], [19114, 3, 3], [19115, 2, 2], [19116, 3, 2], [19117, 0, 4], [19118, 6, 2], [19119, 0, 2], [19120, 9, 2], [19121, 4, 2], [19122, 1, 2], [19123, 4, 2], [19124, 8, 2], [19125, 6, 2], [19126, 9, 4], [19127, 0, 2], [19128, 8, 2], [19129, 2, 2], [19130, 5, 2], [19131, 8, 2], [19132, 2, 2], [19133, 0, 2], [19134, 6, 2], [19135, 6, 2], [19136, 1, 2], [19137, 8, 2], [19138, 4, 2], [19139, 1, 2], [19140, 9, 2], [19141, 7, 3], [19142, 6, 2], [19143, 9, 2], [19144, 9, 2], [19145, 1, 2], [19146, 9, 3], [19147, 9, 2], [19148, 8, 2], [19149, 2, 3], [19150, 1, 2], [19151, 6, 2], [19152, 2, 2], [19153, 7, 2], [19154, 2, 2], [19155, 6, 2], [19156, 0, 2], [19157, 6, 2], [19158, 1, 2], [19159, 8, 2], [19160, 5, 2], [19161, 4, 2], [19162, 5, 2], [19163, 9, 2], [19164, 7, 2], [19165, 2, 2], [19166, 0, 2], [19167, 1, 2], [19168, 1, 2], [19169, 3, 2], [19170, 5, 2], [19171, 0, 2], [19172, 7, 2], [19173, 5, 2], [19174, 5, 2], [19175, 5, 3], [19176, 1, 2], [19177, 8, 2], [19178, 9, 3], [19179, 0, 2], [19180, 0, 2], [19181, 3, 2], [19182, 8, 2], [19183, 7, 2], [19184, 7, 2], [19185, 9, 2], [19186, 5, 2], [19187, 7, 3], [19188, 1, 2], [19189, 0, 2], [19190, 9, 2], [19191, 2, 3], [19192, 4, 2], [19193, 7, 2], [19194, 8, 2], [19195, 3, 2], [19196, 6, 3], [19197, 6, 2], [19198, 4, 2], [19199, 7, 2], [19200, 3, 2], [19201, 8, 2], [19202, 4, 2], [19203, 0, 2], [19204, 8, 3], [19205, 3, 2], [19206, 6, 2], [19207, 5, 2], [19208, 6, 2], [19209, 0, 2], [19210, 2, 2], [19211, 1, 2], [19212, 9, 2], [19213, 2, 2], [19214, 8, 2], [19215, 3, 2], [19216, 0, 2], [19217, 4, 2], [19218, 6, 2], [19219, 5, 3], [19220, 9, 2], [19221, 7, 3], [19222, 3, 2], [19223, 8, 2], [19224, 8, 2], [19225, 0, 2], [19226, 7, 2], [19227, 1, 2], [19228, 6, 2], [19229, 2, 2], [19230, 3, 2], [19231, 3, 2], [19232, 2, 2], [19233, 4, 2], [19234, 3, 2], [19235, 7, 2], [19236, 5, 2], [19237, 8, 2], [19238, 3, 2], [19239, 9, 2], [19240, 0, 2], [19241, 0, 2], [19242, 8, 2], [19243, 1, 3], [19244, 9, 2], [19245, 2, 2], [19246, 3, 2], [19247, 3, 2], [19248, 2, 2], [19249, 4, 2], [19250, 3, 2], [19251, 7, 2], [19252, 4, 3], [19253, 8, 2], [19254, 9, 2], [19255, 9, 2], [19256, 9, 2], [19257, 7, 2], [19258, 0, 2], [19259, 7, 2], [19260, 7, 2], [19261, 0, 2], [19262, 7, 2], [19263, 3, 2], [19264, 3, 2], [19265, 1, 2], [19266, 3, 2], [19267, 8, 2], [19268, 9, 3], [19269, 9, 2], [19270, 7, 2], [19271, 2, 2], [19272, 6, 2], [19273, 1, 3], [19274, 6, 2], [19275, 8, 2], [19276, 6, 2], [19277, 6, 2], [19278, 1, 2], [19279, 5, 2], [19280, 3, 2], [19281, 4, 2], [19282, 1, 2], [19283, 7, 2], [19284, 7, 2], [19285, 3, 2], [19286, 4, 2], [19287, 4, 2], [19288, 5, 2], [19289, 1, 2], [19290, 6, 2], [19291, 8, 2], [19292, 0, 2], [19293, 6, 2], [19294, 4, 2], [19295, 9, 2], [19296, 2, 3], [19297, 1, 2], [19298, 6, 2], [19299, 4, 2], [19300, 9, 2], [19301, 5, 2], [19302, 3, 2], [19303, 0, 2], [19304, 1, 2], [19305, 1, 2], [19306, 5, 3], [19307, 3, 2], [19308, 0, 2], [19309, 6, 2], [19310, 9, 3], [19311, 4, 2], [19312, 7, 2], [19313, 8, 2], [19314, 2, 2], [19315, 9, 2], [19316, 6, 2], [19317, 8, 2], [19318, 5, 2], [19319, 5, 3], [19320, 9, 2], [19321, 2, 3], [19322, 9, 2], [19323, 1, 2], [19324, 2, 2], [19325, 0, 2], [19326, 3, 3], [19327, 7, 2], [19328, 5, 2], [19329, 6, 2], [19330, 6, 2], [19331, 6, 2], [19332, 6, 3], [19333, 3, 2], [19334, 7, 2], [19335, 3, 2], [19336, 2, 2], [19337, 3, 2], [19338, 3, 2], [19339, 1, 2], [19340, 4, 2], [19341, 7, 2], [19342, 3, 2], [19343, 2, 2], [19344, 7, 3], [19345, 2, 2], [19346, 1, 2], [19347, 3, 2], [19348, 3, 2], [19349, 6, 2], [19350, 8, 3], [19351, 8, 2], [19352, 7, 2], [19353, 5, 2], [19354, 5, 2], [19355, 1, 2], [19356, 6, 2], [19357, 4, 2], [19358, 8, 2], [19359, 9, 2], [19360, 0, 2], [19361, 0, 2], [19362, 8, 2], [19363, 6, 2], [19364, 5, 2], [19365, 8, 2], [19366, 5, 2], [19367, 8, 2], [19368, 3, 2], [19369, 0, 2], [19370, 7, 3], [19371, 8, 2], [19372, 7, 2], [19373, 2, 2], [19374, 5, 2], [19375, 4, 2], [19376, 0, 2], [19377, 3, 2], [19378, 4, 2], [19379, 7, 2], [19380, 4, 2], [19381, 1, 2], [19382, 6, 2], [19383, 7, 2], [19384, 6, 2], [19385, 6, 2], [19386, 3, 2], [19387, 9, 2], [19388, 1, 2], [19389, 4, 2], [19390, 5, 2], [19391, 2, 2], [19392, 8, 2], [19393, 9, 2], [19394, 1, 2], [19395, 9, 2], [19396, 5, 2], [19397, 2, 2], [19398, 5, 2], [19399, 0, 2], [19400, 1, 2], [19401, 4, 2], [19402, 2, 2], [19403, 9, 2], [19404, 4, 2], [19405, 4, 2], [19406, 4, 2], [19407, 0, 3], [19408, 6, 2], [19409, 7, 2], [19410, 1, 2], [19411, 1, 2], [19412, 9, 3], [19413, 3, 2], [19414, 4, 2], [19415, 2, 2], [19416, 7, 2], [19417, 9, 2], [19418, 4, 2], [19419, 0, 2], [19420, 1, 2], [19421, 1, 2], [19422, 5, 2], [19423, 2, 2], [19424, 7, 2], [19425, 3, 2], [19426, 6, 2], [19427, 4, 2], [19428, 9, 2], [19429, 5, 2], [19430, 5, 2], [19431, 6, 2], [19432, 2, 2], [19433, 7, 2], [19434, 7, 2], [19435, 8, 2], [19436, 5, 2], [19437, 9, 2], [19438, 3, 2], [19439, 0, 2], [19440, 1, 2], [19441, 1, 2], [19442, 3, 2], [19443, 2, 2], [19444, 2, 2], [19445, 3, 2], [19446, 1, 2], [19447, 4, 2], [19448, 7, 4], [19449, 5, 2], [19450, 2, 2], [19451, 6, 2], [19452, 1, 2], [19453, 7, 2], [19454, 0, 2], [19455, 8, 2], [19456, 5, 2], [19457, 9, 2], [19458, 8, 2], [19459, 0, 2], [19460, 8, 2], [19461, 1, 2], [19462, 6, 2], [19463, 2, 2], [19464, 6, 2], [19465, 3, 2], [19466, 2, 2], [19467, 4, 2], [19468, 2, 2], [19469, 5, 2], [19470, 8, 2], [19471, 6, 2], [19472, 5, 2], [19473, 7, 2], [19474, 3, 2], [19475, 8, 2], [19476, 5, 3], [19477, 9, 2], [19478, 4, 2], [19479, 7, 2], [19480, 0, 2], [19481, 6, 2], [19482, 1, 2], [19483, 4, 2], [19484, 4, 2], [19485, 0, 3], [19486, 1, 2], [19487, 5, 2], [19488, 6, 2], [19489, 8, 2], [19490, 0, 2], [19491, 0, 2], [19492, 0, 2], [19493, 7, 4], [19494, 9, 2], [19495, 3, 2], [19496, 6, 2], [19497, 5, 2], [19498, 4, 2], [19499, 4, 2], [19500, 3, 2], [19501, 3, 2], [19502, 2, 2], [19503, 6, 2], [19504, 0, 2], [19505, 2, 2], [19506, 5, 2], [19507, 1, 2], [19508, 2, 2], [19509, 7, 2], [19510, 1, 2], [19511, 7, 3], [19512, 9, 3], [19513, 9, 2], [19514, 4, 4], [19515, 9, 3], [19516, 1, 2], [19517, 1, 2], [19518, 3, 2], [19519, 2, 2], [19520, 4, 2], [19521, 4, 2], [19522, 4, 2], [19523, 6, 2], [19524, 2, 2], [19525, 7, 2], [19526, 1, 3], [19527, 7, 2], [19528, 1, 2], [19529, 5, 2], [19530, 6, 3], [19531, 4, 2], [19532, 6, 2], [19533, 5, 2], [19534, 7, 2], [19535, 0, 2], [19536, 3, 2], [19537, 9, 2], [19538, 8, 2], [19539, 9, 2], [19540, 8, 3], [19541, 8, 2], [19542, 0, 2], [19543, 0, 3], [19544, 1, 2], [19545, 2, 2], [19546, 9, 2], [19547, 0, 2], [19548, 3, 2], [19549, 3, 2], [19550, 0, 2], [19551, 5, 2], [19552, 1, 2], [19553, 6, 3], [19554, 0, 2], [19555, 1, 2], [19556, 2, 2], [19557, 8, 2], [19558, 9, 2], [19559, 6, 2], [19560, 9, 2], [19561, 4, 3], [19562, 6, 2], [19563, 6, 2], [19564, 4, 3], [19565, 0, 2], [19566, 8, 2], [19567, 9, 2], [19568, 2, 2], [19569, 2, 2], [19570, 8, 2], [19571, 6, 2], [19572, 7, 2], [19573, 4, 2], [19574, 7, 2], [19575, 3, 2], [19576, 9, 2], [19577, 9, 2], [19578, 5, 2], [19579, 3, 2], [19580, 7, 2], [19581, 0, 2], [19582, 8, 2], [19583, 0, 2], [19584, 0, 2], [19585, 5, 2], [19586, 9, 3], [19587, 2, 2], [19588, 0, 2], [19589, 5, 2], [19590, 5, 2], [19591, 8, 3], [19592, 7, 2], [19593, 8, 2], [19594, 0, 2], [19595, 8, 2], [19596, 9, 2], [19597, 9, 2], [19598, 1, 2], [19599, 4, 3], [19600, 8, 2], [19601, 3, 2], [19602, 2, 2], [19603, 8, 2], [19604, 0, 2], [19605, 8, 2], [19606, 2, 2], [19607, 5, 2], [19608, 4, 2], [19609, 5, 2], [19610, 5, 2], [19611, 7, 2], [19612, 0, 2], [19613, 1, 2], [19614, 1, 2], [19615, 3, 2], [19616, 9, 2], [19617, 6, 2], [19618, 8, 2], [19619, 9, 2], [19620, 3, 2], [19621, 4, 2], [19622, 1, 4], [19623, 1, 2], [19624, 6, 2], [19625, 7, 2], [19626, 1, 2], [19627, 6, 2], [19628, 0, 2], [19629, 9, 2], [19630, 1, 2], [19631, 3, 2], [19632, 2, 2], [19633, 3, 2], [19634, 4, 2], [19635, 7, 2], [19636, 7, 2], [19637, 4, 3], [19638, 5, 2], [19639, 1, 2], [19640, 1, 2], [19641, 9, 2], [19642, 7, 2], [19643, 1, 2], [19644, 9, 3], [19645, 0, 2], [19646, 0, 2], [19647, 6, 2], [19648, 7, 2], [19649, 0, 2], [19650, 8, 2], [19651, 1, 3], [19652, 1, 2], [19653, 2, 2], [19654, 2, 2], [19655, 3, 3], [19656, 6, 2], [19657, 4, 2], [19658, 7, 2], [19659, 5, 2], [19660, 3, 2], [19661, 6, 3], [19662, 8, 2], [19663, 7, 2], [19664, 0, 3], [19665, 8, 2], [19666, 4, 2], [19667, 9, 2], [19668, 7, 2], [19669, 0, 2], [19670, 5, 2], [19671, 1, 2], [19672, 4, 2], [19673, 2, 2], [19674, 1, 2], [19675, 3, 3], [19676, 5, 2], [19677, 4, 2], [19678, 6, 2], [19679, 5, 2], [19680, 2, 2], [19681, 6, 2], [19682, 0, 2], [19683, 7, 2], [19684, 6, 2], [19685, 8, 3], [19686, 0, 2], [19687, 9, 2], [19688, 2, 2], [19689, 0, 4], [19690, 9, 2], [19691, 1, 2], [19692, 8, 2], [19693, 2, 4], [19694, 2, 2], [19695, 3, 2], [19696, 9, 2], [19697, 4, 2], [19698, 6, 2], [19699, 5, 3], [19700, 4, 2], [19701, 6, 2], [19702, 5, 3], [19703, 7, 2], [19704, 7, 4], [19705, 8, 2], [19706, 5, 3], [19707, 9, 2], [19708, 3, 2], [19709, 0, 2], [19710, 6, 2], [19711, 8, 2], [19712, 6, 2], [19713, 3, 2], [19714, 0, 2], [19715, 9, 2], [19716, 8, 3], [19717, 5, 2], [19718, 9, 2], [19719, 5, 2], [19720, 8, 2], [19721, 2, 2], [19722, 6, 2], [19723, 6, 3], [19724, 1, 3], [19725, 8, 2], [19726, 0, 2], [19727, 4, 2], [19728, 9, 2], [19729, 9, 2], [19730, 9, 2], [19731, 1, 2], [19732, 0, 3], [19733, 7, 2], [19734, 3, 2], [19735, 1, 2], [19736, 3, 2], [19737, 2, 2], [19738, 0, 2], [19739, 3, 2], [19740, 7, 2], [19741, 5, 2], [19742, 1, 2], [19743, 9, 2], [19744, 0, 3], [19745, 6, 2], [19746, 5, 2], [19747, 9, 2], [19748, 9, 2], [19749, 1, 2], [19750, 2, 2], [19751, 1, 2], [19752, 5, 2], [19753, 1, 2], [19754, 6, 2], [19755, 2, 3], [19756, 8, 2], [19757, 9, 2], [19758, 3, 2], [19759, 5, 2], [19760, 0, 2], [19761, 6, 2], [19762, 6, 2], [19763, 8, 2], [19764, 2, 2], [19765, 1, 2], [19766, 9, 2], [19767, 2, 2], [19768, 1, 2], [19769, 0, 2], [19770, 0, 2], [19771, 7, 2], [19772, 0, 2], [19773, 7, 2], [19774, 0, 2], [19775, 5, 2], [19776, 1, 2], [19777, 8, 3], [19778, 9, 2], [19779, 2, 2], [19780, 7, 2], [19781, 9, 2], [19782, 1, 2], [19783, 8, 2], [19784, 2, 2], [19785, 9, 2], [19786, 0, 2], [19787, 0, 2], [19788, 6, 2], [19789, 4, 2], [19790, 8, 2], [19791, 7, 2], [19792, 8, 2], [19793, 3, 2], [19794, 4, 3], [19795, 4, 2], [19796, 0, 2], [19797, 5, 2], [19798, 0, 2], [19799, 6, 2], [19800, 7, 2], [19801, 0, 2], [19802, 2, 2], [19803, 3, 2], [19804, 1, 2], [19805, 6, 2], [19806, 9, 2], [19807, 8, 2], [19808, 2, 2], [19809, 7, 2], [19810, 4, 2], [19811, 0, 2], [19812, 7, 3], [19813, 4, 3], [19814, 9, 2], [19815, 2, 2], [19816, 1, 2], [19817, 7, 2], [19818, 0, 2], [19819, 4, 2], [19820, 5, 3], [19821, 3, 3], [19822, 0, 2], [19823, 7, 2], [19824, 9, 2], [19825, 5, 2], [19826, 8, 2], [19827, 4, 2], [19828, 6, 2], [19829, 3, 2], [19830, 1, 2], [19831, 4, 2], [19832, 9, 2], [19833, 2, 2], [19834, 3, 2], [19835, 8, 3], [19836, 3, 2], [19837, 1, 2], [19838, 7, 2], [19839, 5, 3], [19840, 4, 2], [19841, 1, 2], [19842, 7, 2], [19843, 2, 2], [19844, 7, 2], [19845, 0, 2], [19846, 5, 2], [19847, 2, 2], [19848, 6, 2], [19849, 5, 2], [19850, 1, 3], [19851, 6, 3], [19852, 5, 2], [19853, 4, 3], [19854, 2, 2], [19855, 3, 2], [19856, 0, 2], [19857, 0, 2], [19858, 5, 3], [19859, 0, 2], [19860, 9, 2], [19861, 0, 2], [19862, 5, 2], [19863, 3, 2], [19864, 8, 2], [19865, 3, 2], [19866, 3, 2], [19867, 5, 2], [19868, 5, 2], [19869, 7, 2], [19870, 5, 2], [19871, 0, 2], [19872, 0, 2], [19873, 6, 2], [19874, 5, 2], [19875, 4, 2], [19876, 2, 2], [19877, 8, 2], [19878, 3, 2], [19879, 8, 2], [19880, 1, 2], [19881, 6, 2], [19882, 4, 2], [19883, 3, 2], [19884, 1, 2], [19885, 9, 2], [19886, 2, 3], [19887, 9, 2], [19888, 5, 2], [19889, 8, 4], [19890, 2, 2], [19891, 2, 3], [19892, 5, 2], [19893, 7, 2], [19894, 1, 2], [19895, 7, 3], [19896, 6, 2], [19897, 1, 2], [19898, 1, 2], [19899, 0, 2], [19900, 0, 2], [19901, 1, 2], [19902, 0, 3], [19903, 2, 2], [19904, 7, 2], [19905, 3, 2], [19906, 8, 2], [19907, 4, 2], [19908, 0, 2], [19909, 5, 2], [19910, 9, 2], [19911, 8, 2], [19912, 7, 3], [19913, 9, 2], [19914, 9, 2], [19915, 0, 2], [19916, 6, 2], [19917, 1, 2], [19918, 1, 2], [19919, 2, 2], [19920, 5, 3], [19921, 3, 2], [19922, 4, 2], [19923, 4, 2], [19924, 0, 2], [19925, 5, 2], [19926, 2, 2], [19927, 6, 2], [19928, 8, 3], [19929, 7, 2], [19930, 0, 2], [19931, 8, 3], [19932, 8, 2], [19933, 9, 2], [19934, 9, 2], [19935, 0, 2], [19936, 4, 2], [19937, 1, 2], [19938, 9, 3], [19939, 2, 2], [19940, 1, 2], [19941, 3, 2], [19942, 5, 2], [19943, 4, 2], [19944, 5, 2], [19945, 5, 2], [19946, 6, 2], [19947, 6, 2], [19948, 8, 2], [19949, 7, 2], [19950, 3, 4], [19951, 8, 2], [19952, 4, 2], [19953, 9, 3], [19954, 6, 2], [19955, 1, 3], [19956, 6, 2], [19957, 4, 2], [19958, 5, 2], [19959, 5, 2], [19960, 6, 2], [19961, 4, 2], [19962, 3, 2], [19963, 2, 2], [19964, 6, 2], [19965, 3, 3], [19966, 1, 2], [19967, 3, 2], [19968, 1, 2], [19969, 0, 2], [19970, 6, 2], [19971, 9, 2], [19972, 9, 2], [19973, 5, 2], [19974, 0, 2], [19975, 4, 3], [19976, 3, 2], [19977, 3, 2], [19978, 7, 2], [19979, 0, 2], [19980, 5, 2], [19981, 8, 2], [19982, 2, 2], [19983, 4, 3], [19984, 6, 2], [19985, 0, 2], [19986, 6, 2], [19987, 7, 2], [19988, 8, 2], [19989, 7, 2], [19990, 0, 2], [19991, 1, 2], [19992, 9, 2], [19993, 6, 2], [19994, 5, 2], [19995, 9, 2], [19996, 5, 3], [19997, 1, 2], [19998, 4, 2], [19999, 2, 3], [20000, 5, 2], [20001, 9, 2], [20002, 7, 2], [20003, 3, 2], [20004, 7, 2], [20005, 6, 2], [20006, 5, 2], [20007, 2, 2], [20008, 4, 2], [20009, 3, 2], [20010, 0, 2], [20011, 4, 2], [20012, 0, 2], [20013, 6, 2], [20014, 8, 2], [20015, 8, 2], [20016, 3, 2], [20017, 5, 2], [20018, 1, 2], [20019, 7, 2], [20020, 8, 2], [20021, 2, 2], [20022, 2, 3], [20023, 3, 2], [20024, 8, 2], [20025, 8, 2], [20026, 9, 3], [20027, 1, 2], [20028, 2, 2], [20029, 2, 2], [20030, 7, 2], [20031, 9, 2], [20032, 7, 2], [20033, 5, 2], [20034, 5, 3], [20035, 8, 2], [20036, 1, 2], [20037, 8, 2], [20038, 5, 2], [20039, 7, 2], [20040, 4, 2], [20041, 1, 3], [20042, 2, 2], [20043, 7, 2], [20044, 5, 2], [20045, 1, 3], [20046, 1, 2], [20047, 1, 2], [20048, 7, 2], [20049, 0, 2], [20050, 9, 2], [20051, 3, 2], [20052, 1, 2], [20053, 4, 2], [20054, 9, 2], [20055, 2, 2], [20056, 4, 2], [20057, 6, 2], [20058, 1, 3], [20059, 4, 2], [20060, 0, 2], [20061, 7, 2], [20062, 8, 2], [20063, 4, 3], [20064, 1, 2], [20065, 2, 2], [20066, 1, 3], [20067, 7, 2], [20068, 8, 2], [20069, 4, 2], [20070, 1, 2], [20071, 2, 2], [20072, 3, 2], [20073, 9, 2], [20074, 4, 3], [20075, 9, 2], [20076, 6, 2], [20077, 2, 3], [20078, 2, 2], [20079, 8, 2], [20080, 3, 2], [20081, 6, 2], [20082, 4, 2], [20083, 1, 2], [20084, 9, 2], [20085, 0, 2], [20086, 9, 2], [20087, 6, 2], [20088, 0, 2], [20089, 8, 2], [20090, 7, 2], [20091, 5, 2], [20092, 5, 2], [20093, 5, 2], [20094, 1, 2], [20095, 0, 2], [20096, 3, 2], [20097, 5, 2], [20098, 4, 2], [20099, 3, 2], [20100, 2, 2], [20101, 5, 2], [20102, 8, 2], [20103, 9, 2], [20104, 6, 2], [20105, 7, 2], [20106, 8, 2], [20107, 8, 2], [20108, 1, 2], [20109, 5, 2], [20110, 4, 2], [20111, 9, 2], [20112, 9, 2], [20113, 6, 2], [20114, 0, 2], [20115, 9, 2], [20116, 8, 2], [20117, 0, 2], [20118, 4, 2], [20119, 6, 2], [20120, 5, 3], [20121, 3, 2], [20122, 6, 2], [20123, 0, 2], [20124, 6, 2], [20125, 5, 2], [20126, 9, 2], [20127, 8, 2], [20128, 0, 2], [20129, 9, 2], [20130, 9, 2], [20131, 1, 3], [20132, 1, 2], [20133, 8, 2], [20134, 7, 2], [20135, 1, 2], [20136, 6, 2], [20137, 6, 2], [20138, 9, 3], [20139, 0, 2], [20140, 5, 2], [20141, 0, 2], [20142, 6, 3], [20143, 1, 2], [20144, 4, 2], [20145, 2, 2], [20146, 1, 2], [20147, 3, 2], [20148, 6, 2], [20149, 4, 2], [20150, 3, 2], [20151, 5, 2], [20152, 6, 2], [20153, 6, 2], [20154, 6, 2], [20155, 7, 2], [20156, 6, 2], [20157, 8, 2], [20158, 7, 2], [20159, 9, 2], [20160, 2, 2], [20161, 0, 2], [20162, 7, 2], [20163, 1, 2], [20164, 9, 2], [20165, 2, 2], [20166, 5, 3], [20167, 3, 2], [20168, 6, 2], [20169, 4, 2], [20170, 9, 3], [20171, 5, 2], [20172, 4, 2], [20173, 6, 3], [20174, 0, 2], [20175, 0, 2], [20176, 4, 3], [20177, 1, 2], [20178, 1, 2], [20179, 2, 3], [20180, 4, 2], [20181, 3, 2], [20182, 4, 2], [20183, 4, 2], [20184, 9, 2], [20185, 5, 2], [20186, 5, 2], [20187, 6, 2], [20188, 9, 2], [20189, 7, 3], [20190, 5, 2], [20191, 8, 2], [20192, 3, 2], [20193, 9, 2], [20194, 1, 2], [20195, 1, 2], [20196, 9, 2], [20197, 4, 2], [20198, 8, 2], [20199, 5, 2], [20200, 5, 2], [20201, 3, 2], [20202, 9, 2], [20203, 3, 3], [20204, 8, 2], [20205, 0, 2], [20206, 7, 2], [20207, 9, 2], [20208, 4, 2], [20209, 5, 2], [20210, 5, 2], [20211, 4, 2], [20212, 1, 2], [20213, 3, 2], [20214, 7, 3], [20215, 0, 2], [20216, 9, 2], [20217, 8, 2], [20218, 7, 2], [20219, 4, 2], [20220, 3, 2], [20221, 6, 2], [20222, 3, 2], [20223, 7, 2], [20224, 2, 2], [20225, 0, 2], [20226, 7, 2], [20227, 7, 2], [20228, 9, 2], [20229, 7, 2], [20230, 4, 2], [20231, 1, 2], [20232, 1, 2], [20233, 6, 2], [20234, 4, 2], [20235, 9, 2], [20236, 4, 2], [20237, 1, 2], [20238, 0, 2], [20239, 2, 2], [20240, 2, 2], [20241, 9, 2], [20242, 2, 2], [20243, 3, 2], [20244, 0, 2], [20245, 6, 2], [20246, 5, 2], [20247, 2, 2], [20248, 9, 3], [20249, 3, 2], [20250, 4, 2], [20251, 4, 2], [20252, 3, 3], [20253, 6, 2], [20254, 9, 2], [20255, 7, 3], [20256, 0, 2], [20257, 2, 2], [20258, 4, 2], [20259, 3, 2], [20260, 7, 2], [20261, 8, 2], [20262, 4, 3], [20263, 1, 2], [20264, 9, 2], [20265, 2, 2], [20266, 5, 2], [20267, 9, 2], [20268, 2, 2], [20269, 8, 3], [20270, 9, 2], [20271, 8, 2], [20272, 6, 2], [20273, 7, 3], [20274, 1, 2], [20275, 1, 2], [20276, 4, 2], [20277, 7, 2], [20278, 3, 2], [20279, 1, 2], [20280, 7, 2], [20281, 1, 2], [20282, 9, 2], [20283, 0, 2], [20284, 2, 2], [20285, 3, 2], [20286, 6, 2], [20287, 4, 2], [20288, 6, 2], [20289, 2, 3], [20290, 9, 2], [20291, 6, 3], [20292, 0, 2], [20293, 4, 2], [20294, 4, 2], [20295, 7, 3], [20296, 7, 2], [20297, 4, 2], [20298, 1, 3], [20299, 2, 2], [20300, 8, 2], [20301, 7, 2], [20302, 1, 2], [20303, 4, 2], [20304, 7, 2], [20305, 2, 2], [20306, 5, 2], [20307, 9, 3], [20308, 9, 2], [20309, 2, 2], [20310, 7, 2], [20311, 7, 3], [20312, 7, 3], [20313, 2, 2], [20314, 3, 2], [20315, 8, 2], [20316, 9, 2], [20317, 6, 2], [20318, 7, 2], [20319, 1, 2], [20320, 6, 2], [20321, 0, 3], [20322, 1, 2], [20323, 6, 2], [20324, 6, 2], [20325, 5, 2], [20326, 3, 2], [20327, 1, 2], [20328, 8, 2], [20329, 3, 2], [20330, 9, 2], [20331, 5, 2], [20332, 1, 2], [20333, 9, 2], [20334, 0, 2], [20335, 7, 2], [20336, 8, 2], [20337, 4, 3], [20338, 4, 2], [20339, 8, 3], [20340, 1, 2], [20341, 9, 2], [20342, 5, 2], [20343, 6, 2], [20344, 3, 2], [20345, 9, 2], [20346, 4, 2], [20347, 3, 2], [20348, 1, 2], [20349, 0, 2], [20350, 8, 2], [20351, 0, 2], [20352, 8, 2], [20353, 6, 2], [20354, 7, 2], [20355, 3, 2], [20356, 3, 3], [20357, 0, 3], [20358, 9, 2], [20359, 5, 2], [20360, 9, 2], [20361, 1, 2], [20362, 3, 2], [20363, 8, 2], [20364, 8, 2], [20365, 1, 2], [20366, 9, 2], [20367, 6, 2], [20368, 4, 2], [20369, 0, 2], [20370, 7, 2], [20371, 0, 2], [20372, 8, 2], [20373, 1, 2], [20374, 5, 2], [20375, 2, 2], [20376, 9, 3], [20377, 3, 2], [20378, 3, 2], [20379, 4, 2], [20380, 7, 2], [20381, 5, 2], [20382, 2, 2], [20383, 6, 2], [20384, 1, 2], [20385, 7, 2], [20386, 7, 2], [20387, 8, 3], [20388, 0, 2], [20389, 9, 2], [20390, 5, 3], [20391, 0, 2], [20392, 0, 2], [20393, 1, 2], [20394, 1, 2], [20395, 2, 2], [20396, 4, 2], [20397, 3, 2], [20398, 7, 2], [20399, 4, 2], [20400, 3, 2], [20401, 6, 2], [20402, 9, 2], [20403, 7, 2], [20404, 7, 2], [20405, 8, 3], [20406, 7, 2], [20407, 0, 2], [20408, 8, 3], [20409, 1, 2], [20410, 9, 2], [20411, 2, 2], [20412, 8, 2], [20413, 3, 2], [20414, 2, 3], [20415, 4, 2], [20416, 6, 2], [20417, 7, 2], [20418, 0, 2], [20419, 8, 2], [20420, 0, 2], [20421, 9, 2], [20422, 7, 2], [20423, 3, 2], [20424, 2, 3], [20425, 4, 2], [20426, 3, 2], [20427, 1, 2], [20428, 5, 2], [20429, 4, 3], [20430, 3, 2], [20431, 6, 2], [20432, 2, 2], [20433, 6, 2], [20434, 9, 3], [20435, 7, 2], [20436, 2, 2], [20437, 3, 2], [20438, 1, 2], [20439, 3, 2], [20440, 2, 2], [20441, 2, 2], [20442, 2, 2], [20443, 1, 2], [20444, 9, 3], [20445, 9, 2], [20446, 2, 2], [20447, 4, 2], [20448, 2, 3], [20449, 7, 2], [20450, 9, 2], [20451, 3, 2], [20452, 7, 2], [20453, 5, 2], [20454, 2, 2], [20455, 4, 2], [20456, 1, 2], [20457, 9, 2], [20458, 3, 2], [20459, 1, 2], [20460, 4, 2], [20461, 1, 2], [20462, 9, 2], [20463, 0, 2], [20464, 4, 2], [20465, 1, 2], [20466, 7, 2], [20467, 4, 2], [20468, 4, 2], [20469, 6, 2], [20470, 3, 2], [20471, 0, 2], [20472, 8, 2], [20473, 2, 2], [20474, 1, 2], [20475, 1, 2], [20476, 5, 2], [20477, 7, 2], [20478, 0, 2], [20479, 5, 2], [20480, 6, 2], [20481, 0, 2], [20482, 0, 2], [20483, 0, 2], [20484, 4, 3], [20485, 2, 2], [20486, 6, 2], [20487, 0, 2], [20488, 2, 2], [20489, 6, 2], [20490, 4, 2], [20491, 8, 2], [20492, 3, 2], [20493, 2, 2], [20494, 6, 2], [20495, 9, 2], [20496, 4, 2], [20497, 2, 2], [20498, 7, 2], [20499, 3, 2], [20500, 3, 2], [20501, 7, 2], [20502, 2, 2], [20503, 6, 2], [20504, 7, 2], [20505, 9, 2], [20506, 1, 2], [20507, 8, 2], [20508, 9, 3], [20509, 7, 2], [20510, 0, 2], [20511, 8, 2], [20512, 6, 2], [20513, 9, 2], [20514, 2, 2], [20515, 2, 2], [20516, 8, 2], [20517, 2, 2], [20518, 9, 2], [20519, 9, 2], [20520, 2, 2], [20521, 8, 2], [20522, 2, 2], [20523, 6, 2], [20524, 8, 2], [20525, 4, 2], [20526, 2, 2], [20527, 4, 2], [20528, 5, 2], [20529, 4, 2], [20530, 5, 2], [20531, 0, 2], [20532, 7, 2], [20533, 0, 3], [20534, 5, 2], [20535, 8, 3], [20536, 1, 3], [20537, 0, 2], [20538, 3, 2], [20539, 8, 2], [20540, 3, 2], [20541, 6, 3], [20542, 2, 2], [20543, 6, 2], [20544, 3, 2], [20545, 8, 2], [20546, 9, 2], [20547, 5, 2], [20548, 0, 3], [20549, 7, 2], [20550, 2, 2], [20551, 0, 2], [20552, 7, 2], [20553, 3, 2], [20554, 9, 2], [20555, 6, 2], [20556, 1, 2], [20557, 7, 2], [20558, 7, 2], [20559, 8, 2], [20560, 8, 2], [20561, 3, 2], [20562, 9, 2], [20563, 1, 2], [20564, 5, 2], [20565, 3, 2], [20566, 7, 2], [20567, 9, 2], [20568, 2, 2], [20569, 5, 3], [20570, 3, 2], [20571, 9, 2], [20572, 6, 3], [20573, 9, 2], [20574, 4, 2], [20575, 5, 2], [20576, 7, 2], [20577, 0, 2], [20578, 8, 2], [20579, 7, 2], [20580, 8, 2], [20581, 2, 2], [20582, 7, 2], [20583, 7, 2], [20584, 0, 2], [20585, 4, 2], [20586, 5, 2], [20587, 3, 3], [20588, 7, 2], [20589, 1, 2], [20590, 5, 2], [20591, 0, 2], [20592, 8, 2], [20593, 1, 2], [20594, 9, 2], [20595, 2, 2], [20596, 6, 2], [20597, 3, 2], [20598, 5, 2], [20599, 4, 2], [20600, 7, 3], [20601, 5, 3], [20602, 0, 2], [20603, 6, 2], [20604, 1, 2], [20605, 7, 2], [20606, 3, 2], [20607, 8, 2], [20608, 0, 2], [20609, 0, 2], [20610, 3, 2], [20611, 1, 2], [20612, 2, 2], [20613, 2, 2], [20614, 8, 2], [20615, 3, 2], [20616, 3, 2], [20617, 4, 2], [20618, 8, 2], [20619, 7, 2], [20620, 4, 2], [20621, 8, 2], [20622, 0, 2], [20623, 9, 2], [20624, 2, 2], [20625, 0, 2], [20626, 3, 2], [20627, 1, 2], [20628, 5, 2], [20629, 2, 2], [20630, 8, 2], [20631, 3, 2], [20632, 0, 2], [20633, 4, 2], [20634, 4, 2], [20635, 5, 2], [20636, 9, 2], [20637, 6, 2], [20638, 9, 2], [20639, 8, 2], [20640, 8, 2], [20641, 9, 2], [20642, 0, 2], [20643, 1, 2], [20644, 9, 3], [20645, 0, 2], [20646, 7, 2], [20647, 6, 2], [20648, 8, 3], [20649, 3, 2], [20650, 4, 2], [20651, 4, 2], [20652, 4, 2], [20653, 4, 2], [20654, 1, 3], [20655, 2, 2], [20656, 6, 2], [20657, 8, 3], [20658, 0, 2], [20659, 1, 2], [20660, 8, 2], [20661, 0, 3], [20662, 0, 2], [20663, 6, 2], [20664, 3, 2], [20665, 4, 2], [20666, 8, 2], [20667, 9, 2], [20668, 5, 2], [20669, 7, 2], [20670, 3, 2], [20671, 2, 2], [20672, 1, 2], [20673, 3, 2], [20674, 1, 2], [20675, 3, 2], [20676, 9, 2], [20677, 9, 2], [20678, 1, 2], [20679, 2, 2], [20680, 4, 3], [20681, 0, 2], [20682, 6, 2], [20683, 9, 2], [20684, 9, 3], [20685, 3, 2], [20686, 1, 3], [20687, 3, 2], [20688, 0, 2], [20689, 9, 2], [20690, 8, 3], [20691, 1, 2], [20692, 9, 2], [20693, 5, 2], [20694, 7, 2], [20695, 2, 2], [20696, 4, 2], [20697, 3, 2], [20698, 9, 2], [20699, 1, 2], [20700, 9, 2], [20701, 6, 2], [20702, 4, 2], [20703, 7, 2], [20704, 6, 2], [20705, 3, 2], [20706, 1, 2], [20707, 7, 4], [20708, 3, 2], [20709, 8, 2], [20710, 2, 2], [20711, 4, 2], [20712, 8, 2], [20713, 0, 2], [20714, 4, 2], [20715, 2, 2], [20716, 5, 2], [20717, 4, 2], [20718, 5, 2], [20719, 0, 2], [20720, 7, 2], [20721, 2, 2], [20722, 8, 2], [20723, 7, 2], [20724, 0, 2], [20725, 8, 2], [20726, 4, 2], [20727, 0, 2], [20728, 3, 2], [20729, 7, 2], [20730, 4, 2], [20731, 0, 2], [20732, 8, 2], [20733, 6, 2], [20734, 9, 2], [20735, 9, 2], [20736, 6, 2], [20737, 3, 2], [20738, 3, 2], [20739, 2, 2], [20740, 7, 2], [20741, 4, 2], [20742, 2, 2], [20743, 8, 2], [20744, 6, 3], [20745, 6, 2], [20746, 1, 2], [20747, 0, 2], [20748, 2, 2], [20749, 1, 2], [20750, 9, 2], [20751, 0, 2], [20752, 3, 2], [20753, 8, 2], [20754, 5, 4], [20755, 1, 2], [20756, 3, 2], [20757, 6, 2], [20758, 8, 2], [20759, 7, 2], [20760, 1, 2], [20761, 2, 2], [20762, 0, 2], [20763, 9, 2], [20764, 6, 2], [20765, 7, 2], [20766, 7, 2], [20767, 9, 2], [20768, 4, 2], [20769, 5, 2], [20770, 2, 2], [20771, 8, 2], [20772, 1, 3], [20773, 9, 2], [20774, 8, 2], [20775, 6, 2], [20776, 4, 2], [20777, 5, 2], [20778, 9, 2], [20779, 2, 2], [20780, 3, 2], [20781, 6, 2], [20782, 6, 2], [20783, 2, 2], [20784, 5, 3], [20785, 8, 2], [20786, 2, 2], [20787, 1, 2], [20788, 9, 2], [20789, 7, 2], [20790, 3, 2], [20791, 5, 2], [20792, 9, 2], [20793, 5, 2], [20794, 4, 2], [20795, 7, 2], [20796, 6, 2], [20797, 3, 2], [20798, 1, 2], [20799, 5, 2], [20800, 3, 2], [20801, 0, 2], [20802, 1, 3], [20803, 1, 2], [20804, 5, 2], [20805, 3, 2], [20806, 6, 2], [20807, 8, 2], [20808, 6, 2], [20809, 4, 2], [20810, 1, 2], [20811, 9, 2], [20812, 8, 2], [20813, 4, 2], [20814, 0, 2], [20815, 5, 2], [20816, 0, 2], [20817, 1, 2], [20818, 9, 2], [20819, 8, 2], [20820, 9, 2], [20821, 6, 2], [20822, 6, 2], [20823, 8, 3], [20824, 1, 2], [20825, 9, 2], [20826, 9, 2], [20827, 0, 2], [20828, 1, 2], [20829, 1, 2], [20830, 9, 2], [20831, 2, 2], [20832, 2, 3], [20833, 3, 2], [20834, 7, 2], [20835, 4, 3], [20836, 4, 2], [20837, 5, 2], [20838, 1, 2], [20839, 6, 2], [20840, 0, 2], [20841, 9, 2], [20842, 3, 2], [20843, 0, 2], [20844, 3, 2], [20845, 1, 2], [20846, 0, 2], [20847, 2, 2], [20848, 1, 2], [20849, 3, 2], [20850, 2, 2], [20851, 4, 2], [20852, 1, 3], [20853, 5, 2], [20854, 5, 2], [20855, 6, 2], [20856, 7, 2], [20857, 7, 2], [20858, 8, 2], [20859, 8, 2], [20860, 5, 2], [20861, 9, 4], [20862, 2, 2], [20863, 0, 2], [20864, 9, 2], [20865, 1, 2], [20866, 7, 2], [20867, 2, 2], [20868, 3, 2], [20869, 3, 2], [20870, 1, 2], [20871, 9, 2], [20872, 3, 2], [20873, 8, 5], [20874, 2, 2], [20875, 1, 2], [20876, 8, 2], [20877, 0, 2], [20878, 5, 2], [20879, 9, 2], [20880, 8, 2], [20881, 5, 2], [20882, 2, 2], [20883, 7, 2], [20884, 1, 2], [20885, 5, 3], [20886, 0, 2], [20887, 1, 2], [20888, 1, 3], [20889, 8, 2], [20890, 5, 2], [20891, 6, 2], [20892, 6, 2], [20893, 9, 3], [20894, 4, 2], [20895, 0, 2], [20896, 6, 2], [20897, 4, 2], [20898, 1, 3], [20899, 1, 2], [20900, 9, 2], [20901, 9, 2], [20902, 3, 2], [20903, 3, 2], [20904, 8, 2], [20905, 8, 2], [20906, 8, 2], [20907, 4, 2], [20908, 4, 2], [20909, 7, 2], [20910, 2, 2], [20911, 0, 2], [20912, 1, 2], [20913, 1, 3], [20914, 5, 2], [20915, 9, 2], [20916, 6, 2], [20917, 2, 2], [20918, 9, 3], [20919, 8, 2], [20920, 9, 2], [20921, 7, 2], [20922, 5, 2], [20923, 8, 2], [20924, 4, 2], [20925, 9, 2], [20926, 3, 2], [20927, 6, 2], [20928, 0, 3], [20929, 0, 2], [20930, 2, 2], [20931, 6, 2], [20932, 4, 2], [20933, 5, 2], [20934, 0, 2], [20935, 5, 2], [20936, 0, 2], [20937, 3, 2], [20938, 8, 2], [20939, 3, 2], [20940, 6, 3], [20941, 3, 2], [20942, 3, 2], [20943, 9, 2], [20944, 2, 2], [20945, 8, 2], [20946, 3, 2], [20947, 0, 3], [20948, 6, 3], [20949, 6, 2], [20950, 4, 2], [20951, 1, 2], [20952, 3, 2], [20953, 0, 2], [20954, 8, 2], [20955, 0, 2], [20956, 4, 2], [20957, 6, 3], [20958, 0, 2], [20959, 2, 2], [20960, 2, 2], [20961, 1, 2], [20962, 4, 2], [20963, 1, 2], [20964, 9, 2], [20965, 3, 4], [20966, 8, 2], [20967, 2, 2], [20968, 8, 3], [20969, 7, 2], [20970, 2, 2], [20971, 7, 2], [20972, 4, 2], [20973, 8, 2], [20974, 1, 3], [20975, 8, 2], [20976, 5, 2], [20977, 7, 2], [20978, 6, 2], [20979, 0, 3], [20980, 7, 2], [20981, 2, 2], [20982, 9, 2], [20983, 0, 2], [20984, 6, 2], [20985, 3, 2], [20986, 8, 2], [20987, 1, 2], [20988, 1, 2], [20989, 3, 2], [20990, 1, 2], [20991, 7, 2], [20992, 2, 2], [20993, 2, 2], [20994, 5, 2], [20995, 4, 2], [20996, 7, 2], [20997, 9, 3], [20998, 6, 2], [20999, 4, 4], [21000, 7, 3], [21001, 3, 2], [21002, 1, 2], [21003, 6, 2], [21004, 6, 2], [21005, 5, 2], [21006, 2, 2], [21007, 3, 2], [21008, 6, 3], [21009, 2, 2], [21010, 1, 2], [21011, 5, 2], [21012, 2, 2], [21013, 5, 3], [21014, 2, 2], [21015, 9, 2], [21016, 5, 2], [21017, 4, 2], [21018, 3, 2], [21019, 1, 2], [21020, 9, 2], [21021, 7, 3], [21022, 4, 2], [21023, 2, 2], [21024, 2, 2], [21025, 6, 2], [21026, 3, 3], [21027, 5, 2], [21028, 0, 2], [21029, 0, 2], [21030, 6, 2], [21031, 1, 2], [21032, 9, 2], [21033, 2, 2], [21034, 5, 2], [21035, 3, 2], [21036, 6, 2], [21037, 4, 2], [21038, 3, 3], [21039, 5, 2], [21040, 9, 2], [21041, 6, 3], [21042, 2, 2], [21043, 7, 3], [21044, 2, 2], [21045, 8, 2], [21046, 8, 2], [21047, 9, 2], [21048, 8, 2], [21049, 0, 2], [21050, 7, 2], [21051, 1, 2], [21052, 1, 2], [21053, 2, 2], [21054, 1, 2], [21055, 3, 2], [21056, 3, 3], [21057, 4, 2], [21058, 5, 2], [21059, 5, 2], [21060, 1, 2], [21061, 6, 2], [21062, 7, 2], [21063, 7, 2], [21064, 0, 2], [21065, 8, 2], [21066, 0, 2], [21067, 9, 2], [21068, 1, 2], [21069, 0, 2], [21070, 1, 2], [21071, 1, 3], [21072, 9, 2], [21073, 2, 2], [21074, 6, 2], [21075, 3, 2], [21076, 4, 3], [21077, 4, 2], [21078, 0, 2], [21079, 5, 2], [21080, 3, 2], [21081, 6, 2], [21082, 0, 2], [21083, 7, 2], [21084, 6, 2], [21085, 8, 2], [21086, 7, 2], [21087, 9, 2], [21088, 1, 2], [21089, 8, 2], [21090, 1, 2], [21091, 9, 2], [21092, 3, 2], [21093, 5, 2], [21094, 1, 2], [21095, 7, 2], [21096, 4, 2], [21097, 0, 2], [21098, 3, 2], [21099, 3, 2], [21100, 6, 2], [21101, 1, 2], [21102, 3, 2], [21103, 6, 2], [21104, 8, 2], [21105, 8, 2], [21106, 8, 3], [21107, 4, 2], [21108, 9, 2], [21109, 1, 2], [21110, 8, 2], [21111, 7, 2], [21112, 3, 2], [21113, 6, 2], [21114, 5, 2], [21115, 5, 2], [21116, 3, 2], [21117, 6, 2], [21118, 8, 2], [21119, 4, 3], [21120, 8, 2], [21121, 2, 2], [21122, 6, 2], [21123, 7, 2], [21124, 5, 2], [21125, 8, 2], [21126, 6, 2], [21127, 1, 2], [21128, 6, 2], [21129, 3, 2], [21130, 4, 2], [21131, 4, 2], [21132, 0, 2], [21133, 7, 2], [21134, 4, 2], [21135, 2, 3], [21136, 2, 2], [21137, 0, 2], [21138, 9, 2], [21139, 5, 2], [21140, 4, 2], [21141, 0, 2], [21142, 0, 2], [21143, 1, 2], [21144, 3, 2], [21145, 9, 2], [21146, 8, 2], [21147, 2, 3], [21148, 7, 2], [21149, 3, 2], [21150, 3, 2], [21151, 2, 2], [21152, 4, 3], [21153, 3, 2], [21154, 3, 3], [21155, 5, 2], [21156, 3, 2], [21157, 5, 2], [21158, 9, 2], [21159, 7, 2], [21160, 7, 2], [21161, 8, 2], [21162, 9, 2], [21163, 4, 2], [21164, 2, 2], [21165, 9, 2], [21166, 1, 2], [21167, 9, 2], [21168, 1, 3], [21169, 7, 2], [21170, 3, 2], [21171, 1, 2], [21172, 9, 3], [21173, 1, 2], [21174, 2, 2], [21175, 7, 2], [21176, 3, 2], [21177, 8, 2], [21178, 1, 2], [21179, 3, 2], [21180, 6, 3], [21181, 4, 2], [21182, 3, 2], [21183, 8, 2], [21184, 5, 2], [21185, 6, 2], [21186, 4, 2], [21187, 3, 2], [21188, 8, 2], [21189, 8, 2], [21190, 8, 2], [21191, 0, 2], [21192, 9, 2], [21193, 9, 2], [21194, 2, 2], [21195, 6, 2], [21196, 1, 2], [21197, 2, 2], [21198, 5, 2], [21199, 0, 2], [21200, 1, 2], [21201, 1, 3], [21202, 1, 2], [21203, 0, 2], [21204, 5, 2], [21205, 6, 2], [21206, 5, 2], [21207, 2, 3], [21208, 3, 2], [21209, 3, 2], [21210, 5, 2], [21211, 8, 2], [21212, 8, 2], [21213, 9, 2], [21214, 6, 2], [21215, 0, 2], [21216, 0, 2], [21217, 7, 2], [21218, 9, 2], [21219, 2, 2], [21220, 1, 2], [21221, 3, 2], [21222, 7, 2], [21223, 4, 2], [21224, 9, 2], [21225, 5, 2], [21226, 6, 2], [21227, 5, 2], [21228, 3, 2], [21229, 2, 2], [21230, 1, 2], [21231, 8, 2], [21232, 4, 3], [21233, 5, 3], [21234, 6, 3], [21235, 4, 2], [21236, 7, 2], [21237, 6, 2], [21238, 3, 2], [21239, 6, 2], [21240, 7, 2], [21241, 6, 2], [21242, 0, 3], [21243, 7, 2], [21244, 5, 3], [21245, 9, 2], [21246, 4, 2], [21247, 1, 2], [21248, 1, 2], [21249, 8, 2], [21250, 3, 2], [21251, 2, 2], [21252, 5, 2], [21253, 1, 2], [21254, 2, 2], [21255, 2, 2], [21256, 0, 2], [21257, 6, 2], [21258, 7, 2], [21259, 5, 3], [21260, 0, 2], [21261, 3, 2], [21262, 4, 3], [21263, 4, 2], [21264, 5, 2], [21265, 7, 2], [21266, 0, 2], [21267, 9, 2], [21268, 6, 2], [21269, 4, 2], [21270, 4, 2], [21271, 0, 2], [21272, 1, 3], [21273, 0, 2], [21274, 2, 2], [21275, 5, 2], [21276, 5, 2], [21277, 9, 2], [21278, 3, 2], [21279, 0, 2], [21280, 8, 2], [21281, 1, 2], [21282, 8, 2], [21283, 2, 2], [21284, 3, 2], [21285, 3, 2], [21286, 8, 2], [21287, 4, 2], [21288, 1, 3], [21289, 5, 2], [21290, 6, 2], [21291, 6, 2], [21292, 1, 2], [21293, 7, 2], [21294, 6, 3], [21295, 8, 2], [21296, 4, 2], [21297, 9, 2], [21298, 6, 2], [21299, 0, 2], [21300, 9, 2], [21301, 1, 2], [21302, 9, 3], [21303, 2, 2], [21304, 4, 2], [21305, 3, 2], [21306, 3, 2], [21307, 4, 2], [21308, 0, 2], [21309, 5, 2], [21310, 8, 2], [21311, 6, 2], [21312, 8, 2], [21313, 7, 2], [21314, 0, 2], [21315, 8, 2], [21316, 6, 2], [21317, 9, 2], [21318, 7, 2], [21319, 0, 2], [21320, 3, 3], [21321, 1, 2], [21322, 7, 3], [21323, 2, 3], [21324, 2, 2], [21325, 3, 2], [21326, 4, 2], [21327, 4, 2], [21328, 3, 3], [21329, 5, 3], [21330, 2, 2], [21331, 6, 2], [21332, 6, 2], [21333, 7, 2], [21334, 1, 2], [21335, 7, 2], [21336, 9, 2], [21337, 6, 3], [21338, 5, 2], [21339, 4, 3], [21340, 4, 2], [21341, 3, 2], [21342, 1, 2], [21343, 0, 2], [21344, 9, 2], [21345, 6, 2], [21346, 5, 2], [21347, 6, 2], [21348, 6, 3], [21349, 6, 2], [21350, 0, 3], [21351, 9, 2], [21352, 7, 2], [21353, 0, 2], [21354, 0, 2], [21355, 0, 2], [21356, 9, 3], [21357, 1, 2], [21358, 0, 2], [21359, 3, 3], [21360, 5, 2], [21361, 9, 2], [21362, 1, 2], [21363, 4, 2], [21364, 1, 2], [21365, 5, 3], [21366, 2, 2], [21367, 7, 2], [21368, 6, 2], [21369, 9, 2], [21370, 3, 2], [21371, 5, 2], [21372, 0, 2], [21373, 6, 2], [21374, 4, 2], [21375, 8, 2], [21376, 1, 2], [21377, 9, 2], [21378, 9, 2], [21379, 1, 2], [21380, 0, 2], [21381, 3, 2], [21382, 2, 2], [21383, 8, 2], [21384, 8, 2], [21385, 5, 2], [21386, 7, 2], [21387, 7, 2], [21388, 7, 2], [21389, 8, 2], [21390, 3, 2], [21391, 1, 2], [21392, 6, 2], [21393, 4, 2], [21394, 1, 2], [21395, 8, 2], [21396, 7, 2], [21397, 5, 2], [21398, 1, 2], [21399, 8, 2], [21400, 7, 2], [21401, 1, 2], [21402, 1, 2], [21403, 0, 2], [21404, 6, 2], [21405, 7, 2], [21406, 8, 2], [21407, 6, 2], [21408, 8, 3], [21409, 1, 2], [21410, 6, 2], [21411, 6, 2], [21412, 7, 4], [21413, 0, 2], [21414, 2, 2], [21415, 3, 2], [21416, 5, 3], [21417, 4, 2], [21418, 6, 2], [21419, 6, 2], [21420, 3, 2], [21421, 8, 3], [21422, 9, 2], [21423, 9, 2], [21424, 1, 2], [21425, 2, 2], [21426, 6, 2], [21427, 1, 2], [21428, 3, 2], [21429, 7, 2], [21430, 4, 2], [21431, 4, 2], [21432, 8, 2], [21433, 5, 2], [21434, 6, 3], [21435, 2, 3], [21436, 2, 2], [21437, 7, 2], [21438, 2, 2], [21439, 5, 2], [21440, 5, 2], [21441, 2, 3], [21442, 4, 2], [21443, 2, 2], [21444, 2, 2], [21445, 9, 2], [21446, 1, 2], [21447, 3, 2], [21448, 4, 2], [21449, 9, 2], [21450, 2, 2], [21451, 2, 2], [21452, 6, 2], [21453, 2, 2], [21454, 0, 2], [21455, 5, 3], [21456, 7, 2], [21457, 8, 2], [21458, 3, 2], [21459, 7, 2], [21460, 1, 2], [21461, 4, 2], [21462, 7, 2], [21463, 7, 3], [21464, 7, 3], [21465, 1, 2], [21466, 3, 2], [21467, 8, 2], [21468, 3, 2], [21469, 0, 2], [21470, 2, 2], [21471, 9, 2], [21472, 4, 2], [21473, 6, 2], [21474, 1, 2], [21475, 8, 2], [21476, 1, 2], [21477, 1, 2], [21478, 7, 2], [21479, 1, 2], [21480, 4, 2], [21481, 5, 2], [21482, 7, 2], [21483, 7, 2], [21484, 5, 2], [21485, 6, 2], [21486, 8, 2], [21487, 3, 3], [21488, 6, 2], [21489, 5, 2], [21490, 4, 2], [21491, 4, 2], [21492, 1, 2], [21493, 2, 2], [21494, 8, 2], [21495, 9, 2], [21496, 3, 2], [21497, 0, 2], [21498, 1, 2], [21499, 4, 2], [21500, 4, 2], [21501, 7, 2], [21502, 2, 2], [21503, 4, 2], [21504, 2, 2], [21505, 3, 2], [21506, 0, 2], [21507, 2, 2], [21508, 0, 2], [21509, 9, 2], [21510, 9, 2], [21511, 2, 2], [21512, 3, 3], [21513, 0, 2], [21514, 7, 2], [21515, 3, 2], [21516, 9, 2], [21517, 4, 2], [21518, 7, 2], [21519, 5, 3], [21520, 8, 2], [21521, 0, 2], [21522, 2, 2], [21523, 0, 2], [21524, 3, 2], [21525, 3, 2], [21526, 0, 2], [21527, 2, 2], [21528, 2, 2], [21529, 8, 2], [21530, 5, 2], [21531, 3, 2], [21532, 5, 2], [21533, 0, 2], [21534, 0, 2], [21535, 1, 2], [21536, 2, 2], [21537, 2, 3], [21538, 6, 2], [21539, 3, 2], [21540, 9, 2], [21541, 4, 2], [21542, 0, 2], [21543, 5, 2], [21544, 2, 2], [21545, 6, 2], [21546, 0, 2], [21547, 7, 2], [21548, 5, 2], [21549, 8, 2], [21550, 5, 2], [21551, 9, 2], [21552, 1, 2], [21553, 0, 2], [21554, 1, 3], [21555, 1, 2], [21556, 8, 2], [21557, 2, 2], [21558, 5, 2], [21559, 3, 2], [21560, 0, 2], [21561, 4, 3], [21562, 9, 2], [21563, 5, 3], [21564, 6, 2], [21565, 6, 2], [21566, 2, 2], [21567, 7, 2], [21568, 1, 2], [21569, 8, 2], [21570, 3, 2], [21571, 9, 2], [21572, 7, 2], [21573, 0, 2], [21574, 1, 2], [21575, 1, 2], [21576, 0, 2], [21577, 2, 3], [21578, 8, 2], [21579, 3, 2], [21580, 3, 2], [21581, 4, 2], [21582, 3, 2], [21583, 5, 2], [21584, 3, 2], [21585, 6, 2], [21586, 0, 2], [21587, 7, 2], [21588, 5, 2], [21589, 8, 2], [21590, 4, 2], [21591, 9, 2], [21592, 9, 2], [21593, 8, 2], [21594, 1, 2], [21595, 9, 2], [21596, 3, 2], [21597, 2, 2], [21598, 2, 2], [21599, 6, 2], [21600, 0, 2], [21601, 1, 2], [21602, 0, 2], [21603, 7, 2], [21604, 5, 2], [21605, 1, 3], [21606, 3, 2], [21607, 3, 2], [21608, 0, 3], [21609, 5, 2], [21610, 3, 2], [21611, 4, 2], [21612, 0, 2], [21613, 8, 2], [21614, 0, 2], [21615, 2, 3], [21616, 9, 2], [21617, 6, 2], [21618, 1, 2], [21619, 4, 2], [21620, 0, 2], [21621, 7, 2], [21622, 3, 2], [21623, 2, 3], [21624, 7, 3], [21625, 3, 2], [21626, 5, 2], [21627, 4, 2], [21628, 0, 2], [21629, 5, 2], [21630, 2, 2], [21631, 9, 2], [21632, 5, 2], [21633, 2, 3], [21634, 1, 2], [21635, 0, 3], [21636, 2, 2], [21637, 3, 2], [21638, 2, 2], [21639, 9, 2], [21640, 0, 2], [21641, 7, 2], [21642, 4, 2], [21643, 3, 2], [21644, 4, 2], [21645, 9, 2], [21646, 9, 2], [21647, 3, 2], [21648, 4, 2], [21649, 8, 2], [21650, 8, 2], [21651, 7, 2], [21652, 2, 2], [21653, 4, 2], [21654, 3, 2], [21655, 4, 3], [21656, 8, 3], [21657, 9, 2], [21658, 0, 2], [21659, 8, 2], [21660, 3, 2], [21661, 5, 2], [21662, 7, 2], [21663, 8, 2], [21664, 4, 2], [21665, 2, 2], [21666, 7, 2], [21667, 6, 2], [21668, 2, 2], [21669, 9, 4], [21670, 2, 2], [21671, 5, 2], [21672, 7, 2], [21673, 3, 2], [21674, 2, 2], [21675, 6, 2], [21676, 6, 2], [21677, 5, 2], [21678, 5, 2], [21679, 7, 2], [21680, 1, 2], [21681, 0, 3], [21682, 1, 2], [21683, 2, 2], [21684, 6, 2], [21685, 3, 2], [21686, 9, 2], [21687, 1, 2], [21688, 8, 2], [21689, 3, 2], [21690, 3, 2], [21691, 2, 2], [21692, 2, 2], [21693, 7, 2], [21694, 8, 2], [21695, 3, 2], [21696, 6, 2], [21697, 1, 2], [21698, 1, 2], [21699, 1, 2], [21700, 7, 2], [21701, 7, 2], [21702, 1, 2], [21703, 0, 2], [21704, 7, 2], [21705, 8, 2], [21706, 7, 2], [21707, 5, 2], [21708, 8, 2], [21709, 1, 4], [21710, 7, 2], [21711, 8, 2], [21712, 6, 2], [21713, 2, 3], [21714, 3, 2], [21715, 1, 2], [21716, 1, 2], [21717, 3, 3], [21718, 9, 2], [21719, 7, 2], [21720, 3, 2], [21721, 0, 3], [21722, 2, 3], [21723, 8, 2], [21724, 9, 2], [21725, 7, 2], [21726, 3, 2], [21727, 2, 2], [21728, 6, 2], [21729, 4, 3], [21730, 8, 2], [21731, 4, 3], [21732, 7, 3], [21733, 8, 2], [21734, 5, 2], [21735, 0, 2], [21736, 0, 2], [21737, 1, 2], [21738, 4, 4], [21739, 5, 2], [21740, 1, 2], [21741, 1, 2], [21742, 2, 3], [21743, 4, 2], [21744, 1, 2], [21745, 6, 2], [21746, 4, 2], [21747, 0, 2], [21748, 9, 3], [21749, 5, 2], [21750, 2, 2], [21751, 1, 2], [21752, 6, 2], [21753, 6, 2], [21754, 5, 2], [21755, 6, 2], [21756, 9, 2], [21757, 9, 3], [21758, 7, 3], [21759, 0, 2], [21760, 2, 2], [21761, 7, 2], [21762, 6, 2], [21763, 6, 2], [21764, 6, 2], [21765, 1, 2], [21766, 0, 2], [21767, 1, 2], [21768, 0, 3], [21769, 0, 2], [21770, 4, 2], [21771, 1, 2], [21772, 6, 2], [21773, 2, 2], [21774, 9, 2], [21775, 3, 2], [21776, 4, 2], [21777, 4, 2], [21778, 8, 2], [21779, 5, 3], [21780, 0, 2], [21781, 6, 2], [21782, 5, 2], [21783, 7, 2], [21784, 2, 3], [21785, 8, 2], [21786, 9, 2], [21787, 9, 2], [21788, 2, 2], [21789, 0, 3], [21790, 7, 2], [21791, 1, 2], [21792, 4, 2], [21793, 2, 2], [21794, 1, 3], [21795, 3, 2], [21796, 2, 2], [21797, 4, 2], [21798, 2, 2], [21799, 5, 3], [21800, 0, 2], [21801, 6, 2], [21802, 2, 2], [21803, 7, 2], [21804, 2, 2], [21805, 8, 2], [21806, 5, 2], [21807, 9, 2], [21808, 6, 2], [21809, 0, 2], [21810, 5, 2], [21811, 1, 2], [21812, 3, 2], [21813, 2, 3], [21814, 4, 2], [21815, 3, 3], [21816, 7, 2], [21817, 4, 2], [21818, 1, 2], [21819, 5, 2], [21820, 5, 2], [21821, 6, 2], [21822, 4, 2], [21823, 7, 2], [21824, 7, 2], [21825, 8, 2], [21826, 8, 2], [21827, 9, 2], [21828, 4, 2], [21829, 1, 2], [21830, 4, 2], [21831, 3, 2], [21832, 6, 2], [21833, 5, 2], [21834, 7, 2], [21835, 9, 2], [21836, 5, 2], [21837, 4, 2], [21838, 6, 2], [21839, 1, 2], [21840, 9, 2], [21841, 7, 2], [21842, 9, 2], [21843, 7, 2], [21844, 6, 2], [21845, 2, 2], [21846, 4, 2], [21847, 1, 2], [21848, 0, 2], [21849, 4, 2], [21850, 5, 2], [21851, 8, 2], [21852, 2, 3], [21853, 3, 2], [21854, 6, 4], [21855, 8, 2], [21856, 6, 2], [21857, 2, 2], [21858, 4, 2], [21859, 9, 2], [21860, 6, 2], [21861, 3, 2], [21862, 6, 2], [21863, 8, 3], [21864, 3, 2], [21865, 5, 2], [21866, 3, 2], [21867, 4, 3], [21868, 8, 3], [21869, 9, 2], [21870, 9, 3], [21871, 7, 2], [21872, 9, 2], [21873, 5, 2], [21874, 0, 2], [21875, 4, 2], [21876, 9, 3], [21877, 3, 2], [21878, 1, 2], [21879, 9, 2], [21880, 2, 2], [21881, 2, 2], [21882, 4, 2], [21883, 5, 2], [21884, 1, 2], [21885, 7, 2], [21886, 4, 2], [21887, 4, 2], [21888, 4, 2], [21889, 1, 2], [21890, 0, 2], [21891, 2, 2], [21892, 9, 2], [21893, 3, 2], [21894, 7, 2], [21895, 5, 2], [21896, 8, 3], [21897, 9, 2], [21898, 0, 2], [21899, 1, 2], [21900, 6, 3], [21901, 6, 2], [21902, 5, 2], [21903, 0, 2], [21904, 7, 2], [21905, 1, 2], [21906, 4, 2], [21907, 0, 3], [21908, 1, 2], [21909, 0, 2], [21910, 0, 2], [21911, 2, 2], [21912, 6, 2], [21913, 8, 2], [21914, 5, 2], [21915, 7, 2], [21916, 4, 2], [21917, 2, 2], [21918, 6, 2], [21919, 5, 2], [21920, 6, 2], [21921, 1, 3], [21922, 4, 2], [21923, 1, 3], [21924, 9, 2], [21925, 8, 2], [21926, 8, 2], [21927, 5, 2], [21928, 1, 2], [21929, 6, 2], [21930, 3, 2], [21931, 4, 2], [21932, 0, 2], [21933, 0, 2], [21934, 6, 2], [21935, 4, 2], [21936, 4, 3], [21937, 7, 3], [21938, 3, 2], [21939, 3, 2], [21940, 4, 2], [21941, 6, 3], [21942, 1, 2], [21943, 8, 3], [21944, 1, 2], [21945, 0, 2], [21946, 3, 2], [21947, 3, 2], [21948, 3, 2], [21949, 7, 2], [21950, 3, 2], [21951, 4, 2], [21952, 2, 2], [21953, 0, 2], [21954, 0, 2], [21955, 6, 2], [21956, 5, 3], [21957, 9, 2], [21958, 1, 2], [21959, 2, 2], [21960, 0, 2], [21961, 6, 2], [21962, 8, 2], [21963, 5, 2], [21964, 1, 3], [21965, 8, 2], [21966, 3, 2], [21967, 6, 2], [21968, 4, 2], [21969, 9, 2], [21970, 0, 2], [21971, 0, 2], [21972, 1, 2], [21973, 4, 2], [21974, 3, 2], [21975, 0, 2], [21976, 5, 2], [21977, 6, 2], [21978, 1, 2], [21979, 1, 2], [21980, 3, 2], [21981, 9, 3], [21982, 2, 2], [21983, 2, 3], [21984, 1, 2], [21985, 0, 2], [21986, 3, 2], [21987, 9, 3], [21988, 4, 2], [21989, 5, 2], [21990, 1, 2], [21991, 1, 2], [21992, 4, 2], [21993, 3, 2], [21994, 4, 2], [21995, 6, 3], [21996, 0, 3], [21997, 9, 2], [21998, 3, 2], [21999, 4, 2], [22000, 3, 2], [22001, 8, 2], [22002, 3, 2], [22003, 3, 2], [22004, 1, 2], [22005, 7, 2], [22006, 6, 3], [22007, 7, 2], [22008, 0, 2], [22009, 6, 2], [22010, 2, 2], [22011, 3, 2], [22012, 4, 2], [22013, 0, 2], [22014, 3, 3], [22015, 5, 2], [22016, 7, 2], [22017, 6, 2], [22018, 7, 2], [22019, 2, 2], [22020, 5, 2], [22021, 2, 2], [22022, 7, 3], [22023, 0, 2], [22024, 3, 2], [22025, 1, 2], [22026, 2, 2], [22027, 2, 3], [22028, 4, 2], [22029, 3, 2], [22030, 5, 2], [22031, 4, 2], [22032, 3, 2], [22033, 5, 2], [22034, 4, 2], [22035, 6, 2], [22036, 2, 3], [22037, 7, 3], [22038, 5, 2], [22039, 8, 2], [22040, 0, 2], [22041, 9, 2], [22042, 5, 2], [22043, 0, 2], [22044, 2, 2], [22045, 1, 2], [22046, 0, 2], [22047, 2, 2], [22048, 0, 2], [22049, 3, 2], [22050, 9, 2], [22051, 4, 2], [22052, 7, 2], [22053, 5, 2], [22054, 8, 2], [22055, 6, 2], [22056, 2, 2], [22057, 7, 2], [22058, 3, 2], [22059, 8, 4], [22060, 8, 2], [22061, 9, 2], [22062, 2, 2], [22063, 0, 2], [22064, 4, 2], [22065, 1, 2], [22066, 1, 2], [22067, 2, 2], [22068, 6, 2], [22069, 3, 2], [22070, 2, 2], [22071, 4, 3], [22072, 9, 2], [22073, 5, 2], [22074, 6, 3], [22075, 6, 2], [22076, 2, 2], [22077, 7, 2], [22078, 9, 2], [22079, 8, 2], [22080, 9, 2], [22081, 9, 4], [22082, 7, 2], [22083, 2, 2], [22084, 6, 2], [22085, 4, 3], [22086, 9, 2], [22087, 1, 2], [22088, 9, 3], [22089, 5, 2], [22090, 7, 2], [22091, 6, 2], [22092, 3, 2], [22093, 1, 2], [22094, 7, 2], [22095, 1, 2], [22096, 4, 2], [22097, 7, 2], [22098, 4, 2], [22099, 8, 3], [22100, 2, 2], [22101, 5, 2], [22102, 5, 2], [22103, 3, 2], [22104, 2, 2], [22105, 4, 2], [22106, 1, 2], [22107, 6, 2], [22108, 9, 2], [22109, 7, 2], [22110, 9, 2], [22111, 0, 2], [22112, 2, 2], [22113, 3, 2], [22114, 3, 2], [22115, 2, 2], [22116, 9, 2], [22117, 9, 2], [22118, 8, 2], [22119, 8, 2], [22120, 1, 2], [22121, 6, 2], [22122, 3, 2], [22123, 8, 2], [22124, 2, 2], [22125, 9, 2], [22126, 3, 2], [22127, 9, 2], [22128, 6, 2], [22129, 7, 2], [22130, 5, 2], [22131, 7, 2], [22132, 2, 2], [22133, 2, 2], [22134, 7, 2], [22135, 1, 2], [22136, 8, 2], [22137, 1, 2], [22138, 4, 2], [22139, 2, 2], [22140, 9, 2], [22141, 8, 2], [22142, 6, 2], [22143, 0, 2], [22144, 0, 2], [22145, 6, 2], [22146, 2, 2], [22147, 5, 3], [22148, 9, 2], [22149, 3, 2], [22150, 8, 2], [22151, 8, 2], [22152, 0, 2], [22153, 1, 2], [22154, 3, 3], [22155, 3, 2], [22156, 5, 2], [22157, 6, 2], [22158, 1, 2], [22159, 0, 2], [22160, 6, 2], [22161, 4, 2], [22162, 3, 2], [22163, 8, 2], [22164, 1, 2], [22165, 9, 2], [22166, 8, 2], [22167, 7, 2], [22168, 1, 2], [22169, 2, 2], [22170, 1, 2], [22171, 7, 2], [22172, 3, 2], [22173, 1, 2], [22174, 9, 2], [22175, 8, 2], [22176, 9, 2], [22177, 2, 2], [22178, 6, 2], [22179, 1, 2], [22180, 5, 2], [22181, 7, 2], [22182, 3, 2], [22183, 7, 3], [22184, 2, 2], [22185, 3, 2], [22186, 5, 2], [22187, 2, 2], [22188, 2, 2], [22189, 4, 2], [22190, 6, 2], [22191, 6, 2], [22192, 1, 2], [22193, 5, 2], [22194, 5, 2], [22195, 9, 2], [22196, 0, 2], [22197, 4, 2], [22198, 2, 2], [22199, 2, 2], [22200, 2, 2], [22201, 8, 2], [22202, 0, 2], [22203, 2, 2], [22204, 3, 2], [22205, 5, 2], [22206, 3, 2], [22207, 1, 2], [22208, 0, 2], [22209, 0, 2], [22210, 6, 2], [22211, 5, 2], [22212, 6, 3], [22213, 0, 3], [22214, 1, 2], [22215, 6, 2], [22216, 9, 2], [22217, 2, 2], [22218, 3, 2], [22219, 3, 2], [22220, 7, 2], [22221, 6, 2], [22222, 1, 2], [22223, 9, 2], [22224, 0, 2], [22225, 0, 2], [22226, 2, 2], [22227, 1, 2], [22228, 7, 2], [22229, 2, 2], [22230, 9, 2], [22231, 3, 2], [22232, 2, 2], [22233, 4, 2], [22234, 3, 2], [22235, 5, 2], [22236, 2, 2], [22237, 6, 2], [22238, 3, 3], [22239, 7, 2], [22240, 6, 2], [22241, 8, 2], [22242, 4, 2], [22243, 9, 2], [22244, 5, 2], [22245, 0, 2], [22246, 9, 2], [22247, 1, 2], [22248, 1, 2], [22249, 2, 2], [22250, 7, 2], [22251, 3, 3], [22252, 2, 2], [22253, 4, 2], [22254, 0, 2], [22255, 5, 2], [22256, 9, 2], [22257, 6, 2], [22258, 6, 2], [22259, 7, 2], [22260, 6, 3], [22261, 8, 2], [22262, 4, 2], [22263, 9, 2], [22264, 5, 2], [22265, 0, 3], [22266, 8, 2], [22267, 1, 2], [22268, 5, 2], [22269, 2, 2], [22270, 0, 2], [22271, 3, 2], [22272, 5, 3], [22273, 4, 2], [22274, 8, 2], [22275, 5, 2], [22276, 4, 2], [22277, 6, 3], [22278, 2, 2], [22279, 7, 2], [22280, 2, 2], [22281, 8, 2], [22282, 6, 2], [22283, 9, 2], [22284, 2, 2], [22285, 4, 2], [22286, 8, 2], [22287, 7, 2], [22288, 0, 2], [22289, 8, 2], [22290, 8, 2], [22291, 6, 2], [22292, 8, 3], [22293, 3, 2], [22294, 0, 2], [22295, 4, 2], [22296, 9, 2], [22297, 0, 3], [22298, 6, 3], [22299, 9, 2], [22300, 7, 2], [22301, 7, 2], [22302, 5, 2], [22303, 1, 2], [22304, 3, 2], [22305, 9, 2], [22306, 0, 3], [22307, 3, 2], [22308, 8, 2], [22309, 8, 2], [22310, 5, 2], [22311, 4, 2], [22312, 9, 3], [22313, 7, 3], [22314, 7, 2], [22315, 3, 2], [22316, 9, 2], [22317, 0, 2], [22318, 3, 2], [22319, 9, 2], [22320, 8, 2], [22321, 9, 3], [22322, 3, 2], [22323, 6, 2], [22324, 8, 2], [22325, 1, 2], [22326, 7, 3], [22327, 4, 2], [22328, 1, 3], [22329, 5, 2], [22330, 1, 2], [22331, 4, 3], [22332, 9, 2], [22333, 6, 2], [22334, 9, 3], [22335, 2, 2], [22336, 7, 2], [22337, 0, 2], [22338, 9, 2], [22339, 6, 2], [22340, 9, 2], [22341, 2, 2], [22342, 7, 2], [22343, 1, 2], [22344, 0, 3], [22345, 1, 2], [22346, 7, 2], [22347, 1, 2], [22348, 7, 2], [22349, 1, 2], [22350, 7, 2], [22351, 7, 2], [22352, 0, 2], [22353, 2, 2], [22354, 5, 2], [22355, 4, 2], [22356, 2, 2], [22357, 2, 2], [22358, 2, 2], [22359, 9, 2], [22360, 6, 2], [22361, 4, 2], [22362, 0, 2], [22363, 5, 2], [22364, 0, 2], [22365, 8, 2], [22366, 3, 2], [22367, 4, 2], [22368, 2, 3], [22369, 2, 2], [22370, 1, 2], [22371, 7, 2], [22372, 4, 2], [22373, 0, 2], [22374, 3, 2], [22375, 0, 2], [22376, 2, 2], [22377, 7, 2], [22378, 0, 2], [22379, 5, 2], [22380, 5, 2], [22381, 7, 2], [22382, 5, 2], [22383, 6, 2], [22384, 6, 2], [22385, 6, 2], [22386, 2, 2], [22387, 6, 2], [22388, 9, 2], [22389, 8, 2], [22390, 9, 2], [22391, 2, 2], [22392, 7, 2], [22393, 5, 2], [22394, 4, 2], [22395, 2, 2], [22396, 5, 2], [22397, 2, 2], [22398, 1, 2], [22399, 7, 2], [22400, 4, 2], [22401, 7, 2], [22402, 4, 2], [22403, 4, 3], [22404, 3, 2], [22405, 0, 2], [22406, 9, 2], [22407, 2, 2], [22408, 3, 2], [22409, 4, 2], [22410, 1, 2], [22411, 2, 2], [22412, 1, 2], [22413, 3, 2], [22414, 2, 2], [22415, 3, 2], [22416, 7, 2], [22417, 3, 2], [22418, 4, 2], [22419, 1, 2], [22420, 7, 2], [22421, 8, 2], [22422, 6, 2], [22423, 9, 2], [22424, 6, 2], [22425, 6, 2], [22426, 5, 4], [22427, 1, 2], [22428, 5, 2], [22429, 0, 2], [22430, 0, 2], [22431, 5, 2], [22432, 0, 2], [22433, 9, 2], [22434, 4, 2], [22435, 6, 2], [22436, 0, 2], [22437, 9, 2], [22438, 8, 2], [22439, 8, 2], [22440, 0, 2], [22441, 0, 2], [22442, 2, 2], [22443, 3, 2], [22444, 0, 2], [22445, 0, 2], [22446, 2, 3], [22447, 9, 2], [22448, 6, 2], [22449, 6, 2], [22450, 9, 3], [22451, 3, 2], [22452, 1, 2], [22453, 0, 2], [22454, 7, 2], [22455, 1, 2], [22456, 4, 2], [22457, 2, 2], [22458, 9, 2], [22459, 3, 2], [22460, 3, 2], [22461, 4, 2], [22462, 1, 2], [22463, 5, 2], [22464, 1, 2], [22465, 6, 2], [22466, 1, 2], [22467, 7, 2], [22468, 3, 2], [22469, 8, 2], [22470, 5, 2], [22471, 9, 2], [22472, 4, 2], [22473, 0, 2], [22474, 3, 2], [22475, 1, 2], [22476, 1, 2], [22477, 3, 2], [22478, 1, 3], [22479, 4, 2], [22480, 4, 2], [22481, 7, 2], [22482, 4, 2], [22483, 8, 3], [22484, 8, 2], [22485, 9, 2], [22486, 2, 2], [22487, 0, 2], [22488, 3, 2], [22489, 1, 2], [22490, 1, 2], [22491, 2, 2], [22492, 3, 2], [22493, 3, 2], [22494, 8, 2], [22495, 4, 2], [22496, 3, 2], [22497, 7, 3], [22498, 7, 2], [22499, 8, 2], [22500, 2, 2], [22501, 9, 2], [22502, 1, 2], [22503, 9, 2], [22504, 4, 2], [22505, 9, 2], [22506, 5, 2], [22507, 8, 2], [22508, 5, 2], [22509, 5, 2], [22510, 0, 2], [22511, 0, 2], [22512, 1, 2], [22513, 7, 2], [22514, 9, 2], [22515, 7, 2], [22516, 2, 2], [22517, 5, 2], [22518, 4, 2], [22519, 7, 2], [22520, 6, 2], [22521, 9, 2], [22522, 3, 2], [22523, 9, 2], [22524, 2, 2], [22525, 4, 2], [22526, 8, 2], [22527, 7, 2], [22528, 7, 2], [22529, 0, 2], [22530, 7, 2], [22531, 4, 2], [22532, 8, 2], [22533, 1, 2], [22534, 7, 2], [22535, 4, 2], [22536, 3, 2], [22537, 4, 2], [22538, 1, 2], [22539, 7, 2], [22540, 9, 2], [22541, 5, 2], [22542, 3, 2], [22543, 8, 2], [22544, 4, 2], [22545, 1, 2], [22546, 7, 2], [22547, 4, 2], [22548, 2, 2], [22549, 9, 2], [22550, 6, 2], [22551, 8, 2], [22552, 9, 2], [22553, 4, 3], [22554, 2, 2], [22555, 1, 2], [22556, 5, 2], [22557, 8, 2], [22558, 2, 2], [22559, 6, 2], [22560, 1, 2], [22561, 6, 2], [22562, 6, 2], [22563, 4, 2], [22564, 4, 3], [22565, 5, 2], [22566, 5, 3], [22567, 3, 2], [22568, 8, 2], [22569, 3, 2], [22570, 7, 3], [22571, 5, 2], [22572, 4, 2], [22573, 2, 3], [22574, 4, 2], [22575, 5, 2], [22576, 9, 2], [22577, 7, 2], [22578, 3, 3], [22579, 2, 2], [22580, 4, 2], [22581, 5, 2], [22582, 1, 3], [22583, 0, 2], [22584, 4, 2], [22585, 8, 2], [22586, 1, 2], [22587, 3, 2], [22588, 7, 2], [22589, 0, 3], [22590, 4, 2], [22591, 8, 2], [22592, 6, 2], [22593, 7, 2], [22594, 2, 2], [22595, 4, 2], [22596, 0, 2], [22597, 9, 2], [22598, 3, 2], [22599, 5, 2], [22600, 6, 2], [22601, 0, 2], [22602, 4, 2], [22603, 0, 2], [22604, 8, 2], [22605, 0, 2], [22606, 2, 2], [22607, 4, 2], [22608, 7, 2], [22609, 6, 2], [22610, 9, 2], [22611, 2, 2], [22612, 2, 2], [22613, 7, 2], [22614, 4, 2], [22615, 6, 2], [22616, 6, 3], [22617, 8, 2], [22618, 6, 2], [22619, 3, 2], [22620, 2, 2], [22621, 1, 2], [22622, 5, 2], [22623, 8, 2], [22624, 2, 2], [22625, 3, 2], [22626, 7, 2], [22627, 1, 2], [22628, 1, 2], [22629, 0, 2], [22630, 4, 2], [22631, 3, 2], [22632, 1, 2], [22633, 6, 2], [22634, 0, 2], [22635, 2, 2], [22636, 0, 2], [22637, 0, 2], [22638, 5, 2], [22639, 1, 2], [22640, 0, 2], [22641, 2, 2], [22642, 1, 3], [22643, 3, 2], [22644, 1, 2], [22645, 4, 3], [22646, 0, 2], [22647, 5, 2], [22648, 9, 3], [22649, 6, 2], [22650, 5, 2], [22651, 7, 3], [22652, 4, 2], [22653, 8, 2], [22654, 6, 2], [22655, 9, 2], [22656, 1, 2], [22657, 0, 2], [22658, 0, 2], [22659, 1, 2], [22660, 4, 2], [22661, 2, 2], [22662, 7, 2], [22663, 3, 2], [22664, 9, 2], [22665, 6, 2], [22666, 4, 2], [22667, 7, 3], [22668, 3, 2], [22669, 0, 2], [22670, 4, 2], [22671, 1, 2], [22672, 9, 2], [22673, 2, 2], [22674, 3, 2], [22675, 3, 2], [22676, 4, 2], [22677, 4, 2], [22678, 9, 2], [22679, 5, 2], [22680, 5, 2], [22681, 6, 2], [22682, 8, 2], [22683, 7, 2], [22684, 9, 2], [22685, 8, 2], [22686, 5, 2], [22687, 9, 2], [22688, 2, 3], [22689, 1, 2], [22690, 6, 2], [22691, 0, 3], [22692, 9, 2], [22693, 6, 2], [22694, 4, 2], [22695, 3, 2], [22696, 2, 2], [22697, 4, 2], [22698, 6, 2], [22699, 4, 2], [22700, 1, 2], [22701, 2, 2], [22702, 6, 2], [22703, 8, 2], [22704, 5, 2], [22705, 1, 2], [22706, 0, 2], [22707, 0, 2], [22708, 3, 2], [22709, 6, 2], [22710, 0, 2], [22711, 7, 2], [22712, 2, 2], [22713, 2, 3], [22714, 4, 2], [22715, 3, 2], [22716, 6, 2], [22717, 3, 2], [22718, 6, 2], [22719, 9, 2], [22720, 5, 2], [22721, 3, 2], [22722, 4, 2], [22723, 3, 2], [22724, 8, 2], [22725, 9, 2], [22726, 2, 2], [22727, 1, 2], [22728, 3, 2], [22729, 5, 2], [22730, 3, 2], [22731, 2, 2], [22732, 5, 2], [22733, 3, 2], [22734, 5, 2], [22735, 1, 2], [22736, 5, 2], [22737, 6, 2], [22738, 3, 2], [22739, 7, 3], [22740, 7, 2], [22741, 3, 2], [22742, 2, 2], [22743, 7, 3], [22744, 0, 2], [22745, 8, 3], [22746, 5, 2], [22747, 4, 2], [22748, 1, 2], [22749, 0, 2], [22750, 4, 2], [22751, 2, 2], [22752, 0, 2], [22753, 7, 2], [22754, 7, 2], [22755, 8, 2], [22756, 5, 3], [22757, 0, 2], [22758, 6, 2], [22759, 7, 3], [22760, 8, 2], [22761, 0, 2], [22762, 9, 2], [22763, 6, 2], [22764, 0, 2], [22765, 9, 3], [22766, 4, 2], [22767, 3, 2], [22768, 4, 2], [22769, 2, 2], [22770, 3, 2], [22771, 4, 2], [22772, 9, 2], [22773, 8, 2], [22774, 4, 2], [22775, 6, 2], [22776, 1, 2], [22777, 0, 2], [22778, 2, 2], [22779, 5, 2], [22780, 9, 2], [22781, 7, 2], [22782, 9, 2], [22783, 5, 2], [22784, 8, 2], [22785, 1, 2], [22786, 4, 2], [22787, 0, 2], [22788, 1, 2], [22789, 6, 3], [22790, 7, 2], [22791, 7, 2], [22792, 2, 2], [22793, 2, 2], [22794, 1, 2], [22795, 9, 3], [22796, 7, 2], [22797, 7, 2], [22798, 1, 4], [22799, 9, 2], [22800, 2, 2], [22801, 5, 2], [22802, 5, 2], [22803, 6, 2], [22804, 9, 2], [22805, 5, 2], [22806, 6, 3], [22807, 2, 2], [22808, 8, 2], [22809, 6, 2], [22810, 8, 3], [22811, 2, 2], [22812, 1, 2], [22813, 8, 3], [22814, 6, 2], [22815, 1, 2], [22816, 0, 2], [22817, 7, 2], [22818, 4, 2], [22819, 5, 2], [22820, 6, 2], [22821, 5, 2], [22822, 5, 3], [22823, 7, 2], [22824, 9, 2], [22825, 3, 2], [22826, 7, 2], [22827, 5, 2], [22828, 1, 2], [22829, 0, 2], [22830, 6, 2], [22831, 1, 2], [22832, 0, 2], [22833, 1, 3], [22834, 6, 3], [22835, 3, 2], [22836, 7, 3], [22837, 8, 2], [22838, 4, 2], [22839, 4, 2], [22840, 6, 2], [22841, 9, 2], [22842, 9, 2], [22843, 4, 2], [22844, 1, 2], [22845, 5, 2], [22846, 5, 2], [22847, 1, 4], [22848, 1, 2], [22849, 8, 3], [22850, 1, 2], [22851, 6, 2], [22852, 2, 2], [22853, 8, 2], [22854, 9, 2], [22855, 9, 2], [22856, 2, 2], [22857, 0, 2], [22858, 7, 2], [22859, 1, 2], [22860, 0, 3], [22861, 2, 2], [22862, 7, 2], [22863, 3, 2], [22864, 2, 2], [22865, 4, 4], [22866, 5, 2], [22867, 5, 2], [22868, 1, 2], [22869, 6, 2], [22870, 7, 2], [22871, 7, 2], [22872, 6, 3], [22873, 8, 2], [22874, 0, 2], [22875, 9, 2], [22876, 7, 2], [22877, 0, 2], [22878, 2, 3], [22879, 1, 2], [22880, 7, 2], [22881, 2, 2], [22882, 0, 2], [22883, 3, 2], [22884, 2, 2], [22885, 4, 2], [22886, 0, 2], [22887, 5, 2], [22888, 1, 2], [22889, 6, 2], [22890, 9, 2], [22891, 7, 2], [22892, 1, 2], [22893, 8, 2], [22894, 3, 2], [22895, 9, 3], [22896, 1, 2], [22897, 0, 2], [22898, 9, 2], [22899, 1, 2], [22900, 2, 2], [22901, 2, 2], [22902, 9, 2], [22903, 3, 2], [22904, 6, 3], [22905, 4, 3], [22906, 3, 2], [22907, 5, 2], [22908, 6, 2], [22909, 6, 2], [22910, 0, 2], [22911, 7, 2], [22912, 0, 2], [22913, 8, 2], [22914, 1, 2], [22915, 9, 2], [22916, 1, 2], [22917, 0, 2], [22918, 5, 2], [22919, 8, 2], [22920, 5, 2], [22921, 7, 2], [22922, 2, 2], [22923, 8, 2], [22924, 8, 2], [22925, 9, 2], [22926, 1, 2], [22927, 9, 2], [22928, 1, 2], [22929, 0, 2], [22930, 2, 2], [22931, 1, 2], [22932, 0, 2], [22933, 4, 2], [22934, 8, 2], [22935, 5, 2], [22936, 6, 3], [22937, 1, 2], [22938, 0, 2], [22939, 6, 2], [22940, 6, 2], [22941, 7, 2], [22942, 5, 2], [22943, 3, 2], [22944, 6, 2], [22945, 2, 2], [22946, 3, 2], [22947, 9, 2], [22948, 9, 2], [22949, 0, 2], [22950, 7, 2], [22951, 5, 2], [22952, 1, 2], [22953, 6, 2], [22954, 0, 2], [22955, 7, 2], [22956, 1, 2], [22957, 3, 2], [22958, 2, 3], [22959, 9, 2], [22960, 4, 2], [22961, 9, 2], [22962, 6, 3], [22963, 3, 2], [22964, 3, 2], [22965, 8, 2], [22966, 8, 2], [22967, 9, 2], [22968, 4, 2], [22969, 6, 2], [22970, 4, 2], [22971, 7, 2], [22972, 1, 2], [22973, 5, 2], [22974, 4, 2], [22975, 6, 2], [22976, 8, 2], [22977, 3, 3], [22978, 0, 3], [22979, 5, 2], [22980, 4, 2], [22981, 0, 2], [22982, 6, 2], [22983, 5, 2], [22984, 7, 2], [22985, 4, 2], [22986, 6, 2], [22987, 0, 3], [22988, 4, 2], [22989, 3, 3], [22990, 2, 2], [22991, 4, 2], [22992, 4, 2], [22993, 7, 2], [22994, 2, 2], [22995, 7, 2], [22996, 3, 2], [22997, 4, 2], [22998, 2, 2], [22999, 3, 2], [23000, 7, 2], [23001, 2, 2], [23002, 7, 2], [23003, 1, 2], [23004, 8, 2], [23005, 5, 2], [23006, 5, 2], [23007, 5, 2], [23008, 8, 2], [23009, 0, 2], [23010, 7, 2], [23011, 5, 2], [23012, 1, 2], [23013, 0, 2], [23014, 4, 2], [23015, 8, 3], [23016, 9, 3], [23017, 4, 2], [23018, 2, 2], [23019, 6, 2], [23020, 2, 2], [23021, 7, 2], [23022, 3, 2], [23023, 0, 2], [23024, 3, 2], [23025, 2, 2], [23026, 2, 2], [23027, 9, 2], [23028, 2, 2], [23029, 3, 2], [23030, 1, 2], [23031, 4, 2], [23032, 0, 2], [23033, 4, 2], [23034, 1, 2], [23035, 8, 2], [23036, 1, 2], [23037, 1, 2], [23038, 2, 2], [23039, 2, 2], [23040, 2, 2], [23041, 2, 2], [23042, 9, 2], [23043, 3, 2], [23044, 0, 2], [23045, 1, 2], [23046, 3, 2], [23047, 3, 2], [23048, 8, 2], [23049, 6, 2], [23050, 6, 2], [23051, 7, 2], [23052, 8, 2], [23053, 3, 2], [23054, 7, 2], [23055, 4, 2], [23056, 1, 2], [23057, 9, 3], [23058, 2, 2], [23059, 1, 2], [23060, 0, 2], [23061, 9, 2], [23062, 9, 2], [23063, 8, 2], [23064, 8, 2], [23065, 5, 4], [23066, 5, 2], [23067, 0, 3], [23068, 7, 2], [23069, 2, 2], [23070, 7, 2], [23071, 8, 2], [23072, 6, 2], [23073, 6, 2], [23074, 7, 2], [23075, 6, 2], [23076, 3, 2], [23077, 8, 2], [23078, 8, 2], [23079, 2, 2], [23080, 2, 2], [23081, 8, 2], [23082, 2, 2], [23083, 4, 2], [23084, 9, 2], [23085, 4, 2], [23086, 8, 2], [23087, 2, 2], [23088, 0, 2], [23089, 2, 2], [23090, 9, 2], [23091, 8, 2], [23092, 8, 2], [23093, 0, 2], [23094, 7, 3], [23095, 0, 2], [23096, 4, 2], [23097, 1, 4], [23098, 6, 2], [23099, 2, 2], [23100, 9, 2], [23101, 3, 3], [23102, 9, 2], [23103, 4, 2], [23104, 0, 2], [23105, 5, 2], [23106, 2, 2], [23107, 6, 2], [23108, 0, 2], [23109, 8, 3], [23110, 6, 3], [23111, 9, 2], [23112, 8, 3], [23113, 0, 2], [23114, 2, 2], [23115, 1, 2], [23116, 3, 3], [23117, 2, 2], [23118, 1, 2], [23119, 3, 2], [23120, 0, 2], [23121, 4, 2], [23122, 4, 2], [23123, 5, 3], [23124, 0, 2], [23125, 6, 2], [23126, 6, 2], [23127, 7, 2], [23128, 9, 2], [23129, 8, 2], [23130, 3, 2], [23131, 0, 2], [23132, 1, 2], [23133, 1, 3], [23134, 1, 2], [23135, 4, 2], [23136, 0, 3], [23137, 5, 2], [23138, 2, 2], [23139, 6, 2], [23140, 7, 2], [23141, 7, 2], [23142, 1, 2], [23143, 8, 2], [23144, 3, 2], [23145, 9, 3], [23146, 5, 2], [23147, 8, 2], [23148, 6, 2], [23149, 7, 2], [23150, 4, 2], [23151, 4, 2], [23152, 4, 3], [23153, 7, 2], [23154, 0, 2], [23155, 7, 2], [23156, 3, 3], [23157, 3, 2], [23158, 5, 2], [23159, 9, 2], [23160, 1, 2], [23161, 8, 2], [23162, 2, 2], [23163, 8, 2], [23164, 7, 2], [23165, 3, 2], [23166, 9, 2], [23167, 1, 2], [23168, 6, 2], [23169, 5, 2], [23170, 9, 2], [23171, 2, 2], [23172, 0, 2], [23173, 7, 2], [23174, 4, 3], [23175, 4, 2], [23176, 1, 2], [23177, 2, 2], [23178, 7, 2], [23179, 6, 2], [23180, 8, 2], [23181, 1, 2], [23182, 1, 2], [23183, 5, 2], [23184, 8, 2], [23185, 2, 2], [23186, 6, 2], [23187, 4, 2], [23188, 4, 2], [23189, 5, 2], [23190, 8, 2], [23191, 5, 3], [23192, 7, 2], [23193, 8, 2], [23194, 2, 2], [23195, 6, 2], [23196, 4, 2], [23197, 4, 2], [23198, 6, 2], [23199, 4, 2], [23200, 5, 2], [23201, 4, 2], [23202, 3, 2], [23203, 1, 2], [23204, 1, 2], [23205, 8, 2], [23206, 3, 2], [23207, 7, 2], [23208, 4, 2], [23209, 5, 3], [23210, 0, 2], [23211, 5, 2], [23212, 9, 2], [23213, 1, 2], [23214, 1, 3], [23215, 8, 2], [23216, 2, 2], [23217, 9, 2], [23218, 3, 2], [23219, 1, 2], [23220, 7, 2], [23221, 3, 2], [23222, 2, 2], [23223, 6, 2], [23224, 9, 2], [23225, 3, 2], [23226, 5, 2], [23227, 3, 3], [23228, 6, 2], [23229, 2, 2], [23230, 7, 2], [23231, 2, 2], [23232, 8, 2], [23233, 6, 2], [23234, 9, 2], [23235, 5, 2], [23236, 6, 2], [23237, 5, 2], [23238, 1, 2], [23239, 3, 2], [23240, 1, 3], [23241, 3, 2], [23242, 3, 2], [23243, 8, 3], [23244, 6, 2], [23245, 1, 2], [23246, 7, 2], [23247, 6, 3], [23248, 7, 3], [23249, 5, 2], [23250, 0, 2], [23251, 6, 2], [23252, 5, 2], [23253, 8, 2], [23254, 1, 2], [23255, 1, 3], [23256, 6, 2], [23257, 9, 3], [23258, 6, 2], [23259, 7, 2], [23260, 7, 2], [23261, 6, 3], [23262, 9, 2], [23263, 8, 2], [23264, 5, 2], [23265, 3, 2], [23266, 9, 2], [23267, 7, 2], [23268, 2, 2], [23269, 4, 2], [23270, 4, 2], [23271, 7, 2], [23272, 4, 2], [23273, 0, 2], [23274, 4, 2], [23275, 9, 2], [23276, 4, 2], [23277, 0, 2], [23278, 9, 2], [23279, 0, 2], [23280, 1, 2], [23281, 3, 2], [23282, 8, 3], [23283, 7, 2], [23284, 6, 2], [23285, 9, 2], [23286, 4, 2], [23287, 3, 2], [23288, 8, 2], [23289, 0, 2], [23290, 1, 2], [23291, 1, 2], [23292, 7, 2], [23293, 0, 2], [23294, 3, 2], [23295, 1, 2], [23296, 8, 2], [23297, 0, 2], [23298, 3, 2], [23299, 4, 2], [23300, 8, 2], [23301, 0, 2], [23302, 1, 2], [23303, 1, 2], [23304, 3, 2], [23305, 0, 2], [23306, 4, 2], [23307, 4, 2], [23308, 1, 2], [23309, 7, 2], [23310, 2, 2], [23311, 9, 2], [23312, 5, 2], [23313, 2, 2], [23314, 9, 2], [23315, 0, 2], [23316, 8, 2], [23317, 6, 2], [23318, 1, 2], [23319, 2, 2], [23320, 3, 2], [23321, 6, 2], [23322, 3, 2], [23323, 2, 2], [23324, 5, 2], [23325, 2, 2], [23326, 4, 2], [23327, 9, 2], [23328, 8, 3], [23329, 9, 3], [23330, 2, 2], [23331, 0, 2], [23332, 5, 3], [23333, 1, 2], [23334, 7, 3], [23335, 2, 2], [23336, 5, 2], [23337, 3, 2], [23338, 3, 2], [23339, 4, 2], [23340, 1, 2], [23341, 5, 2], [23342, 1, 2], [23343, 6, 2], [23344, 3, 2], [23345, 7, 2], [23346, 6, 3], [23347, 8, 2], [23348, 1, 2], [23349, 9, 2], [23350, 8, 2], [23351, 0, 3], [23352, 7, 3], [23353, 1, 2], [23354, 6, 2], [23355, 2, 2], [23356, 6, 2], [23357, 3, 2], [23358, 6, 3], [23359, 4, 3], [23360, 7, 2], [23361, 5, 2], [23362, 0, 2], [23363, 6, 2], [23364, 2, 2], [23365, 9, 2], [23366, 9, 2], [23367, 0, 2], [23368, 8, 2], [23369, 1, 2], [23370, 2, 2], [23371, 2, 3], [23372, 0, 2], [23373, 3, 2], [23374, 9, 3], [23375, 4, 3], [23376, 8, 2], [23377, 5, 2], [23378, 0, 2], [23379, 6, 2], [23380, 0, 3], [23381, 7, 2], [23382, 1, 2], [23383, 8, 2], [23384, 5, 2], [23385, 5, 2], [23386, 7, 2], [23387, 7, 2], [23388, 7, 3], [23389, 0, 2], [23390, 1, 2], [23391, 8, 2], [23392, 5, 2], [23393, 4, 3], [23394, 6, 2], [23395, 0, 2], [23396, 1, 2], [23397, 2, 2], [23398, 8, 2], [23399, 1, 2], [23400, 8, 2], [23401, 0, 2], [23402, 7, 2], [23403, 2, 3], [23404, 1, 2], [23405, 8, 2], [23406, 4, 2], [23407, 5, 3], [23408, 8, 2], [23409, 4, 2], [23410, 2, 2], [23411, 4, 2], [23412, 3, 2], [23413, 1, 2], [23414, 8, 2], [23415, 6, 2], [23416, 6, 2], [23417, 1, 2], [23418, 5, 2], [23419, 3, 2], [23420, 9, 2], [23421, 6, 2], [23422, 3, 3], [23423, 9, 2], [23424, 5, 2], [23425, 3, 2], [23426, 8, 3], [23427, 7, 2], [23428, 8, 2], [23429, 4, 3], [23430, 7, 2], [23431, 9, 2], [23432, 4, 3], [23433, 7, 2], [23434, 5, 2], [23435, 4, 2], [23436, 8, 2], [23437, 8, 2], [23438, 5, 2], [23439, 3, 2], [23440, 8, 2], [23441, 2, 3], [23442, 7, 2], [23443, 7, 2], [23444, 1, 2], [23445, 7, 2], [23446, 9, 2], [23447, 9, 2], [23448, 8, 2], [23449, 5, 2], [23450, 6, 2], [23451, 7, 2], [23452, 5, 2], [23453, 6, 2], [23454, 0, 2], [23455, 5, 2], [23456, 8, 2], [23457, 2, 2], [23458, 8, 2], [23459, 4, 2], [23460, 2, 2], [23461, 8, 2], [23462, 1, 2], [23463, 9, 2], [23464, 0, 2], [23465, 6, 2], [23466, 8, 2], [23467, 9, 2], [23468, 2, 2], [23469, 7, 2], [23470, 1, 2], [23471, 6, 2], [23472, 2, 2], [23473, 1, 2], [23474, 4, 2], [23475, 6, 2], [23476, 6, 2], [23477, 1, 2], [23478, 4, 2], [23479, 7, 2], [23480, 9, 2], [23481, 2, 2], [23482, 3, 2], [23483, 3, 2], [23484, 4, 2], [23485, 6, 2], [23486, 4, 2], [23487, 6, 2], [23488, 3, 2], [23489, 6, 2], [23490, 3, 3], [23491, 2, 2], [23492, 1, 2], [23493, 1, 2], [23494, 2, 2], [23495, 0, 2], [23496, 5, 2], [23497, 5, 2], [23498, 1, 2], [23499, 0, 2], [23500, 6, 2], [23501, 1, 2], [23502, 9, 2], [23503, 2, 2], [23504, 0, 2], [23505, 1, 2], [23506, 0, 3], [23507, 7, 3], [23508, 5, 2], [23509, 8, 2], [23510, 8, 2], [23511, 1, 2], [23512, 9, 3], [23513, 4, 2], [23514, 5, 2], [23515, 9, 2], [23516, 5, 2], [23517, 3, 3], [23518, 5, 2], [23519, 9, 2], [23520, 2, 2], [23521, 0, 2], [23522, 8, 2], [23523, 1, 2], [23524, 8, 2], [23525, 2, 2], [23526, 7, 2], [23527, 3, 2], [23528, 4, 2], [23529, 4, 2], [23530, 1, 2], [23531, 5, 2], [23532, 1, 2], [23533, 6, 2], [23534, 7, 2], [23535, 7, 3], [23536, 0, 2], [23537, 8, 2], [23538, 4, 2], [23539, 9, 2], [23540, 7, 2], [23541, 0, 2], [23542, 9, 2], [23543, 1, 2], [23544, 5, 3], [23545, 2, 3], [23546, 5, 2], [23547, 3, 2], [23548, 9, 2], [23549, 4, 2], [23550, 5, 2], [23551, 7, 2], [23552, 9, 2], [23553, 8, 2], [23554, 1, 3], [23555, 9, 2], [23556, 3, 3], [23557, 0, 2], [23558, 6, 2], [23559, 1, 3], [23560, 8, 2], [23561, 2, 2], [23562, 8, 2], [23563, 3, 2], [23564, 2, 2], [23565, 4, 2], [23566, 6, 2], [23567, 5, 2], [23568, 5, 2], [23569, 6, 2], [23570, 7, 2], [23571, 7, 2], [23572, 3, 2], [23573, 8, 2], [23574, 9, 2], [23575, 9, 2], [23576, 1, 2], [23577, 6, 2], [23578, 2, 2], [23579, 0, 3], [23580, 4, 2], [23581, 3, 2], [23582, 8, 2], [23583, 4, 2], [23584, 2, 2], [23585, 1, 2], [23586, 0, 2], [23587, 4, 2], [23588, 7, 2], [23589, 0, 2], [23590, 7, 2], [23591, 8, 3], [23592, 4, 2], [23593, 6, 3], [23594, 6, 2], [23595, 4, 2], [23596, 4, 2], [23597, 5, 2], [23598, 0, 2], [23599, 4, 2], [23600, 6, 3], [23601, 0, 2], [23602, 8, 2], [23603, 7, 2], [23604, 1, 2], [23605, 8, 2], [23606, 0, 2], [23607, 7, 2], [23608, 4, 2], [23609, 7, 2], [23610, 2, 2], [23611, 9, 2], [23612, 1, 2], [23613, 0, 2], [23614, 1, 3], [23615, 4, 2], [23616, 0, 2], [23617, 9, 2], [23618, 4, 2], [23619, 9, 2], [23620, 5, 2], [23621, 7, 2], [23622, 6, 2], [23623, 4, 2], [23624, 9, 2], [23625, 2, 2], [23626, 6, 2], [23627, 0, 3], [23628, 6, 2], [23629, 5, 2], [23630, 5, 2], [23631, 8, 2], [23632, 5, 2], [23633, 5, 2], [23634, 3, 2], [23635, 9, 2], [23636, 4, 2], [23637, 8, 2], [23638, 9, 2], [23639, 8, 2], [23640, 5, 2], [23641, 4, 2], [23642, 2, 2], [23643, 0, 2], [23644, 4, 2], [23645, 7, 2], [23646, 6, 2], [23647, 1, 2], [23648, 4, 2], [23649, 3, 2], [23650, 8, 2], [23651, 5, 2], [23652, 2, 2], [23653, 6, 2], [23654, 6, 2], [23655, 5, 2], [23656, 1, 2], [23657, 3, 2], [23658, 4, 2], [23659, 8, 2], [23660, 1, 2], [23661, 7, 2], [23662, 0, 3], [23663, 3, 2], [23664, 4, 2], [23665, 1, 2], [23666, 7, 2], [23667, 6, 2], [23668, 5, 2], [23669, 8, 3], [23670, 4, 2], [23671, 5, 2], [23672, 3, 2], [23673, 9, 2], [23674, 8, 2], [23675, 2, 2], [23676, 5, 2], [23677, 2, 2], [23678, 7, 2], [23679, 0, 2], [23680, 8, 2], [23681, 9, 3], [23682, 9, 2], [23683, 2, 2], [23684, 7, 2], [23685, 4, 2], [23686, 7, 2], [23687, 6, 2], [23688, 6, 2], [23689, 5, 2], [23690, 5, 2], [23691, 2, 3], [23692, 4, 2], [23693, 1, 2], [23694, 6, 2], [23695, 3, 2], [23696, 4, 2], [23697, 6, 2], [23698, 7, 2], [23699, 6, 2], [23700, 3, 2], [23701, 2, 2], [23702, 8, 2], [23703, 1, 2], [23704, 7, 2], [23705, 2, 2], [23706, 6, 2], [23707, 6, 2], [23708, 7, 2], [23709, 0, 2], [23710, 9, 2], [23711, 7, 2], [23712, 3, 2], [23713, 4, 2], [23714, 4, 2], [23715, 7, 2], [23716, 2, 2], [23717, 8, 2], [23718, 2, 2], [23719, 9, 2], [23720, 6, 2], [23721, 2, 3], [23722, 5, 2], [23723, 9, 2], [23724, 3, 2], [23725, 5, 2], [23726, 7, 2], [23727, 1, 2], [23728, 0, 2], [23729, 8, 2], [23730, 3, 2], [23731, 3, 2], [23732, 9, 2], [23733, 5, 2], [23734, 5, 2], [23735, 6, 2], [23736, 5, 2], [23737, 8, 2], [23738, 9, 3], [23739, 0, 2], [23740, 1, 2], [23741, 0, 2], [23742, 6, 2], [23743, 9, 2], [23744, 9, 2], [23745, 9, 3], [23746, 5, 2], [23747, 3, 2], [23748, 9, 2], [23749, 1, 2], [23750, 8, 2], [23751, 1, 2], [23752, 7, 2], [23753, 0, 2], [23754, 0, 2], [23755, 1, 2], [23756, 1, 2], [23757, 2, 3], [23758, 6, 2], [23759, 3, 3], [23760, 7, 2], [23761, 4, 3], [23762, 1, 2], [23763, 5, 2], [23764, 2, 2], [23765, 6, 2], [23766, 6, 2], [23767, 7, 2], [23768, 8, 2], [23769, 8, 2], [23770, 2, 2], [23771, 9, 2], [23772, 9, 2], [23773, 0, 2], [23774, 6, 2], [23775, 1, 2], [23776, 2, 2], [23777, 2, 2], [23778, 3, 2], [23779, 3, 2], [23780, 6, 3], [23781, 4, 2], [23782, 7, 2], [23783, 5, 2], [23784, 7, 2], [23785, 6, 2], [23786, 0, 4], [23787, 7, 2], [23788, 1, 2], [23789, 8, 2], [23790, 6, 2], [23791, 9, 2], [23792, 5, 2], [23793, 0, 2], [23794, 2, 2], [23795, 1, 2], [23796, 3, 2], [23797, 2, 2], [23798, 7, 2], [23799, 3, 2], [23800, 2, 2], [23801, 4, 3], [23802, 7, 2], [23803, 7, 2], [23804, 8, 3], [23805, 8, 3], [23806, 5, 2], [23807, 9, 2], [23808, 5, 2], [23809, 0, 2], [23810, 3, 2], [23811, 7, 2], [23812, 3, 2], [23813, 0, 2], [23814, 2, 2], [23815, 7, 3], [23816, 9, 2], [23817, 8, 2], [23818, 1, 2], [23819, 3, 2], [23820, 3, 2], [23821, 0, 2], [23822, 1, 2], [23823, 0, 2], [23824, 5, 2], [23825, 5, 2], [23826, 2, 2], [23827, 5, 2], [23828, 0, 2], [23829, 3, 2], [23830, 6, 2], [23831, 8, 2], [23832, 5, 2], [23833, 8, 2], [23834, 4, 2], [23835, 1, 2], [23836, 5, 2], [23837, 4, 3], [23838, 9, 2], [23839, 6, 2], [23840, 7, 2], [23841, 1, 2], [23842, 0, 2], [23843, 8, 2], [23844, 1, 2], [23845, 0, 2], [23846, 2, 2], [23847, 2, 3], [23848, 8, 2], [23849, 7, 2], [23850, 6, 2], [23851, 3, 2], [23852, 1, 2], [23853, 9, 2], [23854, 1, 2], [23855, 4, 2], [23856, 0, 2], [23857, 1, 3], [23858, 5, 2], [23859, 2, 2], [23860, 3, 2], [23861, 5, 2], [23862, 1, 2], [23863, 9, 2], [23864, 9, 2], [23865, 8, 2], [23866, 3, 2], [23867, 9, 3], [23868, 9, 3], [23869, 5, 2], [23870, 5, 2], [23871, 4, 2], [23872, 1, 2], [23873, 3, 3], [23874, 5, 2], [23875, 0, 2], [23876, 9, 2], [23877, 3, 2], [23878, 4, 2], [23879, 3, 2], [23880, 9, 2], [23881, 4, 2], [23882, 0, 3], [23883, 7, 2], [23884, 0, 2], [23885, 1, 2], [23886, 1, 2], [23887, 2, 3], [23888, 3, 2], [23889, 1, 2], [23890, 8, 2], [23891, 0, 2], [23892, 1, 3], [23893, 6, 2], [23894, 2, 2], [23895, 2, 2], [23896, 4, 2], [23897, 3, 3], [23898, 6, 2], [23899, 8, 2], [23900, 6, 2], [23901, 9, 2], [23902, 7, 2], [23903, 5, 2], [23904, 4, 2], [23905, 6, 2], [23906, 5, 2], [23907, 6, 2], [23908, 1, 2], [23909, 7, 2], [23910, 1, 2], [23911, 1, 2], [23912, 5, 2], [23913, 4, 2], [23914, 0, 2], [23915, 6, 2], [23916, 2, 3], [23917, 2, 2], [23918, 5, 2], [23919, 9, 2], [23920, 5, 2], [23921, 1, 2], [23922, 6, 3], [23923, 5, 2], [23924, 6, 2], [23925, 5, 2], [23926, 0, 2], [23927, 5, 2], [23928, 5, 2], [23929, 3, 2], [23930, 8, 2], [23931, 1, 2], [23932, 7, 2], [23933, 4, 2], [23934, 2, 2], [23935, 8, 2], [23936, 4, 2], [23937, 6, 2], [23938, 5, 2], [23939, 3, 2], [23940, 0, 2], [23941, 7, 3], [23942, 2, 3], [23943, 0, 2], [23944, 9, 3], [23945, 9, 2], [23946, 7, 2], [23947, 5, 2], [23948, 8, 2], [23949, 6, 2], [23950, 9, 2], [23951, 7, 2], [23952, 2, 2], [23953, 1, 2], [23954, 1, 2], [23955, 3, 2], [23956, 4, 2], [23957, 2, 2], [23958, 6, 2], [23959, 6, 2], [23960, 1, 2], [23961, 2, 2], [23962, 3, 2], [23963, 6, 2], [23964, 8, 2], [23965, 7, 2], [23966, 8, 2], [23967, 8, 2], [23968, 7, 2], [23969, 7, 2], [23970, 1, 2], [23971, 0, 2], [23972, 5, 2], [23973, 1, 2], [23974, 4, 2], [23975, 2, 4], [23976, 9, 2], [23977, 3, 2], [23978, 7, 2], [23979, 4, 2], [23980, 0, 2], [23981, 5, 2], [23982, 2, 2], [23983, 6, 2], [23984, 1, 2], [23985, 7, 2], [23986, 3, 2], [23987, 8, 3], [23988, 0, 2], [23989, 9, 2], [23990, 9, 2], [23991, 0, 3], [23992, 4, 2], [23993, 1, 2], [23994, 2, 2], [23995, 2, 2], [23996, 5, 2], [23997, 3, 2], [23998, 9, 2], [23999, 4, 2], [24000, 8, 2], [24001, 5, 2], [24002, 8, 2], [24003, 6, 2], [24004, 5, 2], [24005, 7, 2], [24006, 9, 2], [24007, 8, 2], [24008, 7, 2], [24009, 9, 2], [24010, 2, 2], [24011, 0, 2], [24012, 2, 2], [24013, 1, 2], [24014, 2, 2], [24015, 2, 2], [24016, 6, 3], [24017, 3, 2], [24018, 4, 2], [24019, 4, 3], [24020, 1, 2], [24021, 5, 3], [24022, 7, 2], [24023, 6, 2], [24024, 0, 2], [24025, 7, 2], [24026, 8, 2], [24027, 8, 2], [24028, 3, 2], [24029, 9, 3], [24030, 6, 2], [24031, 6, 2], [24032, 4, 3], [24033, 4, 2], [24034, 0, 2], [24035, 2, 2], [24036, 2, 2], [24037, 6, 3], [24038, 1, 2], [24039, 4, 2], [24040, 7, 2], [24041, 7, 2], [24042, 3, 2], [24043, 5, 2], [24044, 7, 2], [24045, 5, 2], [24046, 8, 2], [24047, 4, 3], [24048, 8, 2], [24049, 7, 2], [24050, 2, 2], [24051, 8, 2], [24052, 4, 2], [24053, 9, 2], [24054, 9, 2], [24055, 2, 2], [24056, 5, 2], [24057, 9, 2], [24058, 6, 2], [24059, 3, 2], [24060, 2, 2], [24061, 9, 2], [24062, 9, 2], [24063, 3, 2], [24064, 7, 2], [24065, 8, 2], [24066, 3, 2], [24067, 2, 2], [24068, 5, 2], [24069, 0, 2], [24070, 1, 2], [24071, 9, 2], [24072, 0, 2], [24073, 8, 2], [24074, 6, 2], [24075, 0, 2], [24076, 4, 2], [24077, 5, 2], [24078, 0, 2], [24079, 6, 2], [24080, 1, 2], [24081, 0, 2], [24082, 9, 2], [24083, 1, 3], [24084, 4, 2], [24085, 0, 2], [24086, 1, 2], [24087, 4, 2], [24088, 7, 2], [24089, 2, 2], [24090, 1, 2], [24091, 6, 2], [24092, 9, 2], [24093, 5, 2], [24094, 7, 3], [24095, 3, 2], [24096, 2, 2], [24097, 5, 2], [24098, 2, 2], [24099, 3, 2], [24100, 5, 2], [24101, 8, 2], [24102, 1, 4], [24103, 0, 2], [24104, 3, 2], [24105, 0, 2], [24106, 5, 2], [24107, 5, 3], [24108, 8, 2], [24109, 4, 2], [24110, 8, 2], [24111, 3, 2], [24112, 8, 2], [24113, 4, 2], [24114, 4, 3], [24115, 1, 2], [24116, 2, 2], [24117, 5, 2], [24118, 2, 2], [24119, 3, 2], [24120, 4, 2], [24121, 0, 2], [24122, 1, 2], [24123, 8, 2], [24124, 2, 2], [24125, 3, 2], [24126, 1, 2], [24127, 6, 2], [24128, 5, 2], [24129, 2, 2], [24130, 8, 2], [24131, 7, 2], [24132, 3, 2], [24133, 1, 2], [24134, 8, 2], [24135, 1, 2], [24136, 1, 2], [24137, 8, 2], [24138, 7, 2], [24139, 1, 2], [24140, 7, 2], [24141, 7, 2], [24142, 3, 2], [24143, 1, 2], [24144, 3, 3], [24145, 3, 2], [24146, 6, 2], [24147, 8, 2], [24148, 0, 2], [24149, 5, 2], [24150, 8, 3], [24151, 0, 2], [24152, 2, 2], [24153, 9, 2], [24154, 4, 2], [24155, 7, 2], [24156, 9, 2], [24157, 6, 2], [24158, 6, 2], [24159, 7, 2], [24160, 8, 2], [24161, 4, 3], [24162, 6, 2], [24163, 1, 2], [24164, 9, 3], [24165, 6, 2], [24166, 5, 2], [24167, 8, 2], [24168, 1, 3], [24169, 4, 2], [24170, 5, 2], [24171, 7, 2], [24172, 7, 2], [24173, 5, 3], [24174, 4, 2], [24175, 1, 2], [24176, 3, 2], [24177, 2, 2], [24178, 9, 2], [24179, 6, 3], [24180, 5, 2], [24181, 7, 2], [24182, 2, 2], [24183, 1, 2], [24184, 6, 2], [24185, 9, 2], [24186, 7, 2], [24187, 8, 2], [24188, 0, 2], [24189, 0, 2], [24190, 8, 3], [24191, 6, 2], [24192, 4, 2], [24193, 9, 2], [24194, 9, 2], [24195, 4, 2], [24196, 3, 2], [24197, 9, 2], [24198, 2, 2], [24199, 9, 2], [24200, 7, 2], [24201, 6, 2], [24202, 5, 2], [24203, 2, 2], [24204, 3, 2], [24205, 3, 2], [24206, 2, 2], [24207, 7, 2], [24208, 1, 2], [24209, 1, 2], [24210, 9, 2], [24211, 9, 2], [24212, 0, 2], [24213, 2, 2], [24214, 6, 3], [24215, 2, 2], [24216, 1, 2], [24217, 5, 2], [24218, 3, 3], [24219, 3, 2], [24220, 6, 2], [24221, 7, 3], [24222, 1, 2], [24223, 8, 2], [24224, 6, 2], [24225, 0, 2], [24226, 2, 2], [24227, 1, 2], [24228, 7, 2], [24229, 2, 2], [24230, 9, 2], [24231, 3, 2], [24232, 5, 2], [24233, 4, 2], [24234, 8, 2], [24235, 5, 2], [24236, 7, 2], [24237, 6, 2], [24238, 2, 2], [24239, 7, 2], [24240, 8, 2], [24241, 8, 2], [24242, 6, 2], [24243, 9, 2], [24244, 4, 2], [24245, 0, 2], [24246, 9, 2], [24247, 1, 2], [24248, 3, 2], [24249, 2, 2], [24250, 5, 2], [24251, 3, 2], [24252, 5, 2], [24253, 4, 2], [24254, 7, 3], [24255, 5, 2], [24256, 8, 2], [24257, 6, 2], [24258, 4, 2], [24259, 7, 2], [24260, 7, 2], [24261, 8, 2], [24262, 4, 3], [24263, 9, 2], [24264, 3, 2], [24265, 0, 2], [24266, 6, 3], [24267, 1, 2], [24268, 0, 2], [24269, 2, 2], [24270, 9, 2], [24271, 3, 3], [24272, 4, 3], [24273, 4, 2], [24274, 4, 2], [24275, 5, 2], [24276, 0, 2], [24277, 6, 2], [24278, 3, 2], [24279, 1, 3], [24280, 7, 2], [24281, 3, 2], [24282, 4, 2], [24283, 5, 2], [24284, 3, 2], [24285, 9, 2], [24286, 6, 2], [24287, 4, 2], [24288, 1, 2], [24289, 1, 2], [24290, 2, 2], [24291, 7, 2], [24292, 4, 2], [24293, 1, 2], [24294, 3, 2], [24295, 4, 3], [24296, 4, 2], [24297, 8, 2], [24298, 4, 2], [24299, 3, 2], [24300, 9, 2], [24301, 8, 2], [24302, 4, 2], [24303, 2, 2], [24304, 6, 2], [24305, 9, 2], [24306, 1, 3], [24307, 3, 2], [24308, 0, 2], [24309, 8, 3], [24310, 5, 2], [24311, 8, 2], [24312, 8, 2], [24313, 9, 2], [24314, 7, 2], [24315, 7, 2], [24316, 4, 2], [24317, 5, 2], [24318, 5, 2], [24319, 9, 2], [24320, 0, 2], [24321, 2, 2], [24322, 1, 2], [24323, 5, 2], [24324, 5, 2], [24325, 7, 2], [24326, 3, 2], [24327, 4, 2], [24328, 1, 2], [24329, 1, 2], [24330, 5, 3], [24331, 2, 2], [24332, 5, 2], [24333, 3, 2], [24334, 4, 2], [24335, 5, 2], [24336, 3, 2], [24337, 9, 2], [24338, 3, 2], [24339, 1, 2], [24340, 4, 2], [24341, 1, 2], [24342, 6, 2], [24343, 0, 2], [24344, 8, 2], [24345, 0, 2], [24346, 0, 2], [24347, 2, 2], [24348, 0, 2], [24349, 8, 2], [24350, 3, 2], [24351, 7, 2], [24352, 1, 2], [24353, 5, 3], [24354, 3, 2], [24355, 1, 3], [24356, 3, 2], [24357, 1, 2], [24358, 3, 2], [24359, 8, 2], [24360, 2, 2], [24361, 5, 2], [24362, 7, 3], [24363, 6, 2], [24364, 7, 2], [24365, 4, 2], [24366, 1, 2], [24367, 0, 3], [24368, 1, 2], [24369, 3, 2], [24370, 8, 2], [24371, 0, 2], [24372, 7, 2], [24373, 3, 2], [24374, 5, 2], [24375, 7, 2], [24376, 1, 2], [24377, 6, 2], [24378, 4, 2], [24379, 9, 2], [24380, 6, 2], [24381, 2, 2], [24382, 7, 3], [24383, 6, 2], [24384, 7, 3], [24385, 6, 2], [24386, 3, 3], [24387, 9, 2], [24388, 0, 2], [24389, 0, 2], [24390, 2, 2], [24391, 4, 2], [24392, 6, 3], [24393, 0, 2], [24394, 5, 3], [24395, 6, 2], [24396, 8, 2], [24397, 1, 2], [24398, 9, 2], [24399, 0, 2], [24400, 3, 2], [24401, 9, 2], [24402, 5, 2], [24403, 5, 2], [24404, 8, 3], [24405, 1, 2], [24406, 2, 2], [24407, 3, 2], [24408, 5, 2], [24409, 7, 2], [24410, 8, 2], [24411, 6, 2], [24412, 7, 2], [24413, 9, 2], [24414, 3, 2], [24415, 7, 2], [24416, 8, 3], [24417, 3, 2], [24418, 2, 2], [24419, 0, 2], [24420, 9, 2], [24421, 5, 2], [24422, 8, 2], [24423, 6, 2], [24424, 1, 2], [24425, 2, 2], [24426, 5, 2], [24427, 2, 2], [24428, 6, 2], [24429, 0, 2], [24430, 2, 2], [24431, 1, 2], [24432, 4, 2], [24433, 2, 2], [24434, 7, 2], [24435, 3, 2], [24436, 1, 2], [24437, 4, 2], [24438, 6, 2], [24439, 5, 2], [24440, 0, 3], [24441, 6, 2], [24442, 3, 2], [24443, 7, 2], [24444, 0, 2], [24445, 0, 2], [24446, 3, 2], [24447, 1, 3], [24448, 3, 2], [24449, 2, 2], [24450, 2, 2], [24451, 3, 2], [24452, 3, 2], [24453, 6, 2], [24454, 9, 2], [24455, 7, 2], [24456, 4, 3], [24457, 8, 2], [24458, 6, 2], [24459, 9, 2], [24460, 8, 3], [24461, 1, 2], [24462, 2, 2], [24463, 0, 2], [24464, 7, 2], [24465, 1, 2], [24466, 1, 2], [24467, 2, 2], [24468, 9, 2], [24469, 3, 2], [24470, 1, 2], [24471, 4, 2], [24472, 4, 2], [24473, 5, 2], [24474, 6, 2], [24475, 6, 2], [24476, 0, 3], [24477, 7, 2], [24478, 9, 2], [24479, 8, 2], [24480, 0, 2], [24481, 3, 2], [24482, 9, 2], [24483, 1, 2], [24484, 2, 2], [24485, 2, 2], [24486, 6, 2], [24487, 1, 2], [24488, 6, 2], [24489, 9, 2], [24490, 5, 2], [24491, 2, 2], [24492, 5, 2], [24493, 4, 2], [24494, 9, 2], [24495, 0, 2], [24496, 9, 2], [24497, 9, 2], [24498, 8, 3], [24499, 9, 3], [24500, 7, 2], [24501, 3, 2], [24502, 7, 2], [24503, 7, 2], [24504, 5, 2], [24505, 7, 2], [24506, 4, 3], [24507, 9, 2], [24508, 9, 2], [24509, 1, 2], [24510, 0, 2], [24511, 4, 2], [24512, 3, 2], [24513, 2, 3], [24514, 4, 2], [24515, 7, 2], [24516, 5, 2], [24517, 2, 2], [24518, 7, 2], [24519, 5, 2], [24520, 2, 3], [24521, 8, 2], [24522, 6, 2], [24523, 6, 2], [24524, 3, 2], [24525, 0, 2], [24526, 6, 2], [24527, 4, 2], [24528, 3, 2], [24529, 0, 2], [24530, 4, 2], [24531, 3, 2], [24532, 3, 2], [24533, 8, 2], [24534, 8, 2], [24535, 1, 2], [24536, 1, 3], [24537, 0, 2], [24538, 9, 2], [24539, 3, 2], [24540, 7, 2], [24541, 0, 2], [24542, 4, 2], [24543, 4, 2], [24544, 7, 2], [24545, 7, 2], [24546, 2, 2], [24547, 4, 2], [24548, 7, 2], [24549, 9, 2], [24550, 7, 2], [24551, 2, 2], [24552, 2, 2], [24553, 9, 2], [24554, 6, 2], [24555, 1, 2], [24556, 9, 2], [24557, 2, 2], [24558, 8, 3], [24559, 5, 2], [24560, 3, 2], [24561, 7, 2], [24562, 8, 3], [24563, 1, 2], [24564, 1, 2], [24565, 7, 2], [24566, 9, 2], [24567, 1, 2], [24568, 7, 2], [24569, 6, 2], [24570, 2, 2], [24571, 7, 2], [24572, 7, 2], [24573, 3, 2], [24574, 5, 2], [24575, 3, 2], [24576, 6, 2], [24577, 6, 2], [24578, 8, 2], [24579, 5, 2], [24580, 1, 2], [24581, 6, 3], [24582, 2, 2], [24583, 7, 2], [24584, 3, 2], [24585, 6, 3], [24586, 8, 2], [24587, 8, 3], [24588, 9, 2], [24589, 8, 2], [24590, 4, 2], [24591, 2, 2], [24592, 6, 2], [24593, 9, 2], [24594, 9, 2], [24595, 5, 2], [24596, 9, 2], [24597, 3, 2], [24598, 8, 2], [24599, 7, 2], [24600, 8, 2], [24601, 4, 2], [24602, 2, 2], [24603, 3, 3], [24604, 4, 2], [24605, 0, 2], [24606, 1, 2], [24607, 4, 2], [24608, 5, 2], [24609, 6, 2], [24610, 3, 2], [24611, 6, 2], [24612, 2, 3], [24613, 9, 2], [24614, 5, 2], [24615, 0, 2], [24616, 6, 2], [24617, 1, 2], [24618, 2, 2], [24619, 1, 2], [24620, 9, 2], [24621, 3, 2], [24622, 6, 2], [24623, 2, 2], [24624, 1, 2], [24625, 1, 2], [24626, 1, 2], [24627, 0, 2], [24628, 1, 2], [24629, 0, 2], [24630, 5, 2], [24631, 1, 2], [24632, 2, 3], [24633, 2, 2], [24634, 1, 2], [24635, 3, 2], [24636, 0, 2], [24637, 4, 2], [24638, 6, 2], [24639, 7, 2], [24640, 0, 2], [24641, 8, 2], [24642, 4, 2], [24643, 9, 2], [24644, 7, 2], [24645, 0, 3], [24646, 8, 2], [24647, 1, 2], [24648, 4, 3], [24649, 2, 2], [24650, 5, 2], [24651, 3, 2], [24652, 7, 2], [24653, 4, 3], [24654, 8, 2], [24655, 7, 2], [24656, 6, 2], [24657, 8, 2], [24658, 8, 2], [24659, 9, 3], [24660, 5, 2], [24661, 0, 2], [24662, 7, 2], [24663, 1, 2], [24664, 8, 2], [24665, 2, 2], [24666, 5, 2], [24667, 3, 2], [24668, 4, 2], [24669, 4, 2], [24670, 7, 3], [24671, 5, 2], [24672, 3, 2], [24673, 6, 2], [24674, 2, 2], [24675, 7, 2], [24676, 0, 2], [24677, 0, 3], [24678, 1, 2], [24679, 8, 2], [24680, 3, 2], [24681, 0, 2], [24682, 7, 2], [24683, 5, 2], [24684, 9, 2], [24685, 6, 3], [24686, 8, 3], [24687, 6, 2], [24688, 1, 2], [24689, 0, 2], [24690, 2, 2], [24691, 8, 2], [24692, 7, 2], [24693, 0, 2], [24694, 9, 2], [24695, 2, 2], [24696, 0, 2], [24697, 3, 2], [24698, 0, 2], [24699, 7, 2], [24700, 7, 2], [24701, 9, 2], [24702, 7, 2], [24703, 4, 2], [24704, 9, 2], [24705, 7, 2], [24706, 0, 3], [24707, 1, 2], [24708, 5, 2], [24709, 7, 2], [24710, 1, 2], [24711, 1, 2], [24712, 9, 2], [24713, 4, 2], [24714, 1, 2], [24715, 0, 2], [24716, 5, 2], [24717, 0, 2], [24718, 5, 2], [24719, 4, 2], [24720, 8, 2], [24721, 1, 2], [24722, 2, 2], [24723, 7, 2], [24724, 2, 2], [24725, 5, 2], [24726, 6, 2], [24727, 7, 2], [24728, 2, 2], [24729, 1, 2], [24730, 5, 2], [24731, 3, 2], [24732, 2, 2], [24733, 3, 2], [24734, 4, 2], [24735, 3, 2], [24736, 9, 3], [24737, 1, 2], [24738, 1, 2], [24739, 6, 2], [24740, 8, 2], [24741, 9, 2], [24742, 7, 2], [24743, 7, 2], [24744, 4, 2], [24745, 4, 2], [24746, 2, 2], [24747, 3, 2], [24748, 3, 2], [24749, 0, 2], [24750, 6, 2], [24751, 2, 2], [24752, 2, 2], [24753, 6, 2], [24754, 6, 2], [24755, 0, 3], [24756, 9, 2], [24757, 8, 3], [24758, 4, 2], [24759, 9, 2], [24760, 8, 2], [24761, 4, 2], [24762, 1, 2], [24763, 3, 2], [24764, 6, 2], [24765, 5, 2], [24766, 4, 2], [24767, 4, 2], [24768, 8, 2], [24769, 8, 2], [24770, 3, 2], [24771, 1, 2], [24772, 3, 2], [24773, 5, 2], [24774, 6, 3], [24775, 9, 2], [24776, 0, 2], [24777, 0, 2], [24778, 5, 2], [24779, 6, 2], [24780, 3, 2], [24781, 4, 2], [24782, 1, 2], [24783, 3, 2], [24784, 3, 2], [24785, 6, 2], [24786, 2, 2], [24787, 3, 2], [24788, 7, 2], [24789, 3, 2], [24790, 2, 2], [24791, 8, 2], [24792, 5, 3], [24793, 1, 2], [24794, 2, 2], [24795, 4, 2], [24796, 2, 2], [24797, 7, 2], [24798, 4, 2], [24799, 5, 2], [24800, 1, 2], [24801, 7, 2], [24802, 6, 2], [24803, 2, 2], [24804, 6, 2], [24805, 2, 2], [24806, 8, 2], [24807, 0, 2], [24808, 1, 3], [24809, 0, 2], [24810, 4, 2], [24811, 1, 2], [24812, 5, 2], [24813, 7, 2], [24814, 1, 2], [24815, 7, 2], [24816, 7, 3], [24817, 9, 2], [24818, 7, 2], [24819, 5, 2], [24820, 5, 2], [24821, 9, 2], [24822, 4, 2], [24823, 8, 2], [24824, 1, 2], [24825, 9, 2], [24826, 8, 2], [24827, 6, 2], [24828, 0, 2], [24829, 8, 2], [24830, 7, 2], [24831, 8, 2], [24832, 6, 2], [24833, 2, 2], [24834, 1, 2], [24835, 3, 2], [24836, 2, 2], [24837, 6, 3], [24838, 1, 2], [24839, 1, 2], [24840, 0, 2], [24841, 2, 2], [24842, 0, 2], [24843, 9, 2], [24844, 2, 2], [24845, 8, 2], [24846, 0, 2], [24847, 5, 2], [24848, 1, 2], [24849, 2, 2], [24850, 3, 2], [24851, 6, 2], [24852, 8, 2], [24853, 2, 2], [24854, 5, 2], [24855, 4, 2], [24856, 0, 2], [24857, 8, 3], [24858, 0, 2], [24859, 5, 2], [24860, 9, 2], [24861, 0, 2], [24862, 2, 2], [24863, 1, 2], [24864, 5, 2], [24865, 2, 2], [24866, 4, 2], [24867, 3, 3], [24868, 3, 2], [24869, 4, 2], [24870, 3, 2], [24871, 6, 2], [24872, 0, 2], [24873, 7, 2], [24874, 4, 2], [24875, 8, 2], [24876, 2, 2], [24877, 0, 2], [24878, 7, 2], [24879, 1, 2], [24880, 4, 2], [24881, 2, 2], [24882, 7, 2], [24883, 3, 2], [24884, 7, 3], [24885, 4, 2], [24886, 3, 2], [24887, 5, 2], [24888, 1, 2], [24889, 8, 2], [24890, 5, 2], [24891, 9, 2], [24892, 0, 2], [24893, 0, 2], [24894, 4, 2], [24895, 1, 2], [24896, 0, 2], [24897, 2, 2], [24898, 9, 3], [24899, 3, 2], [24900, 1, 2], [24901, 4, 2], [24902, 9, 2], [24903, 5, 2], [24904, 1, 2], [24905, 6, 3], [24906, 3, 2], [24907, 7, 3], [24908, 5, 2], [24909, 8, 2], [24910, 5, 2], [24911, 9, 2], [24912, 4, 2], [24913, 0, 2], [24914, 9, 2], [24915, 1, 2], [24916, 9, 3], [24917, 7, 2], [24918, 1, 2], [24919, 9, 2], [24920, 9, 2], [24921, 5, 2], [24922, 4, 2], [24923, 1, 2], [24924, 1, 2], [24925, 8, 3], [24926, 8, 2], [24927, 9, 2], [24928, 7, 2], [24929, 4, 2], [24930, 1, 2], [24931, 3, 2], [24932, 1, 2], [24933, 1, 2], [24934, 6, 2], [24935, 7, 2], [24936, 9, 2], [24937, 8, 2], [24938, 7, 2], [24939, 2, 2], [24940, 0, 2], [24941, 4, 2], [24942, 9, 2], [24943, 3, 3], [24944, 6, 2], [24945, 6, 2], [24946, 0, 2], [24947, 9, 2], [24948, 6, 2], [24949, 9, 2], [24950, 8, 2], [24951, 5, 2], [24952, 0, 2], [24953, 8, 2], [24954, 8, 2], [24955, 6, 2], [24956, 9, 2], [24957, 6, 2], [24958, 1, 2], [24959, 8, 2], [24960, 5, 2], [24961, 2, 2], [24962, 0, 2], [24963, 6, 2], [24964, 7, 2], [24965, 3, 2], [24966, 1, 2], [24967, 9, 2], [24968, 2, 3], [24969, 3, 2], [24970, 1, 2], [24971, 2, 2], [24972, 2, 2], [24973, 1, 2], [24974, 1, 2], [24975, 7, 2], [24976, 4, 2], [24977, 4, 2], [24978, 0, 2], [24979, 8, 2], [24980, 4, 2], [24981, 8, 2], [24982, 2, 3], [24983, 9, 2], [24984, 7, 2], [24985, 0, 2], [24986, 4, 2], [24987, 3, 2], [24988, 0, 2], [24989, 3, 2], [24990, 7, 2], [24991, 9, 2], [24992, 4, 2], [24993, 0, 2], [24994, 7, 2], [24995, 5, 2], [24996, 1, 2], [24997, 2, 2], [24998, 9, 2], [24999, 9, 2], [25000, 3, 2], [25001, 4, 2], [25002, 5, 2], [25003, 1, 2], [25004, 2, 2], [25005, 0, 2], [25006, 4, 2], [25007, 3, 2], [25008, 8, 2], [25009, 7, 2], [25010, 6, 2], [25011, 7, 2], [25012, 8, 3], [25013, 7, 2], [25014, 4, 2], [25015, 8, 2], [25016, 8, 2], [25017, 2, 2], [25018, 8, 3], [25019, 9, 2], [25020, 2, 2], [25021, 7, 2], [25022, 0, 2], [25023, 5, 2], [25024, 0, 2], [25025, 5, 2], [25026, 7, 2], [25027, 1, 2], [25028, 3, 2], [25029, 2, 2], [25030, 6, 2], [25031, 6, 2], [25032, 3, 2], [25033, 3, 2], [25034, 3, 2], [25035, 6, 2], [25036, 1, 2], [25037, 6, 2], [25038, 2, 2], [25039, 0, 2], [25040, 3, 2], [25041, 2, 2], [25042, 1, 2], [25043, 8, 2], [25044, 9, 2], [25045, 1, 2], [25046, 9, 2], [25047, 6, 3], [25048, 4, 4], [25049, 1, 2], [25050, 4, 2], [25051, 0, 2], [25052, 1, 2], [25053, 4, 2], [25054, 1, 3], [25055, 3, 2], [25056, 4, 2], [25057, 1, 2], [25058, 7, 2], [25059, 6, 2], [25060, 7, 2], [25061, 1, 2], [25062, 7, 2], [25063, 9, 2], [25064, 1, 2], [25065, 0, 2], [25066, 5, 2], [25067, 1, 2], [25068, 6, 2], [25069, 2, 2], [25070, 7, 2], [25071, 3, 2], [25072, 8, 2], [25073, 4, 4], [25074, 8, 2], [25075, 5, 2], [25076, 6, 3], [25077, 6, 2], [25078, 3, 2], [25079, 7, 2], [25080, 5, 2], [25081, 8, 2], [25082, 0, 2], [25083, 9, 2], [25084, 5, 2], [25085, 0, 2], [25086, 4, 2], [25087, 1, 2], [25088, 2, 2], [25089, 2, 2], [25090, 6, 3], [25091, 3, 2], [25092, 0, 2], [25093, 4, 2], [25094, 3, 2], [25095, 7, 2], [25096, 5, 2], [25097, 8, 2], [25098, 6, 2], [25099, 9, 2], [25100, 4, 3], [25101, 0, 2], [25102, 6, 2], [25103, 1, 2], [25104, 6, 2], [25105, 2, 2], [25106, 3, 2], [25107, 3, 3], [25108, 6, 3], [25109, 4, 2], [25110, 7, 2], [25111, 5, 2], [25112, 1, 2], [25113, 6, 2], [25114, 4, 2], [25115, 7, 4], [25116, 3, 2], [25117, 8, 2], [25118, 1, 2], [25119, 9, 2], [25120, 8, 3], [25121, 7, 2], [25122, 2, 3], [25123, 7, 2], [25124, 1, 2], [25125, 7, 2], [25126, 7, 2], [25127, 3, 2], [25128, 7, 2], [25129, 1, 2], [25130, 7, 3], [25131, 8, 2], [25132, 8, 2], [25133, 7, 2], [25134, 9, 2], [25135, 6, 2], [25136, 2, 2], [25137, 0, 2], [25138, 2, 2], [25139, 2, 2], [25140, 7, 2], [25141, 6, 2], [25142, 6, 3], [25143, 8, 2], [25144, 5, 2], [25145, 3, 2], [25146, 8, 2], [25147, 2, 2], [25148, 2, 2], [25149, 8, 2], [25150, 2, 2], [25151, 1, 2], [25152, 0, 2], [25153, 1, 3], [25154, 4, 2], [25155, 7, 2], [25156, 2, 2], [25157, 2, 2], [25158, 5, 2], [25159, 0, 2], [25160, 7, 2], [25161, 7, 2], [25162, 4, 2], [25163, 1, 2], [25164, 3, 2], [25165, 6, 2], [25166, 0, 2], [25167, 0, 2], [25168, 9, 3], [25169, 4, 2], [25170, 4, 2], [25171, 6, 2], [25172, 3, 2], [25173, 4, 2], [25174, 3, 2], [25175, 4, 2], [25176, 4, 2], [25177, 5, 2], [25178, 5, 2], [25179, 8, 2], [25180, 4, 2], [25181, 0, 2], [25182, 4, 2], [25183, 6, 2], [25184, 4, 2], [25185, 2, 2], [25186, 8, 2], [25187, 3, 2], [25188, 4, 2], [25189, 1, 3], [25190, 5, 2], [25191, 3, 2], [25192, 5, 3], [25193, 6, 2], [25194, 4, 2], [25195, 8, 2], [25196, 1, 2], [25197, 4, 2], [25198, 5, 2], [25199, 0, 2], [25200, 7, 2], [25201, 7, 2], [25202, 1, 2], [25203, 5, 2], [25204, 6, 2], [25205, 8, 2], [25206, 0, 2], [25207, 8, 2], [25208, 3, 2], [25209, 3, 2], [25210, 3, 2], [25211, 7, 2], [25212, 9, 2], [25213, 8, 2], [25214, 0, 2], [25215, 9, 2], [25216, 9, 3], [25217, 2, 2], [25218, 4, 2], [25219, 6, 2], [25220, 2, 2], [25221, 2, 2], [25222, 3, 2], [25223, 5, 3], [25224, 9, 2], [25225, 3, 3], [25226, 6, 2], [25227, 1, 2], [25228, 8, 2], [25229, 7, 2], [25230, 1, 2], [25231, 3, 2], [25232, 8, 2], [25233, 9, 2], [25234, 4, 2], [25235, 1, 2], [25236, 8, 2], [25237, 9, 3], [25238, 2, 3], [25239, 9, 2], [25240, 5, 2], [25241, 6, 2], [25242, 7, 3], [25243, 0, 2], [25244, 1, 2], [25245, 3, 2], [25246, 2, 2], [25247, 9, 2], [25248, 9, 2], [25249, 2, 2], [25250, 8, 2], [25251, 8, 2], [25252, 0, 2], [25253, 1, 2], [25254, 8, 2], [25255, 4, 2], [25256, 8, 2], [25257, 3, 2], [25258, 9, 2], [25259, 5, 2], [25260, 4, 2], [25261, 2, 2], [25262, 8, 2], [25263, 9, 2], [25264, 1, 2], [25265, 2, 2], [25266, 3, 3], [25267, 9, 2], [25268, 1, 2], [25269, 1, 2], [25270, 6, 3], [25271, 6, 2], [25272, 2, 2], [25273, 5, 2], [25274, 1, 2], [25275, 8, 2], [25276, 8, 2], [25277, 9, 2], [25278, 0, 3], [25279, 4, 2], [25280, 9, 2], [25281, 2, 2], [25282, 3, 2], [25283, 5, 2], [25284, 3, 2], [25285, 0, 2], [25286, 7, 2], [25287, 1, 2], [25288, 4, 2], [25289, 2, 2], [25290, 0, 2], [25291, 3, 3], [25292, 4, 2], [25293, 4, 2], [25294, 2, 3], [25295, 5, 2], [25296, 3, 2], [25297, 6, 2], [25298, 9, 2], [25299, 7, 2], [25300, 7, 2], [25301, 8, 2], [25302, 1, 2], [25303, 9, 2], [25304, 0, 2], [25305, 0, 2], [25306, 6, 2], [25307, 1, 3], [25308, 7, 2], [25309, 2, 2], [25310, 1, 3], [25311, 3, 2], [25312, 0, 2], [25313, 4, 2], [25314, 7, 2], [25315, 5, 3], [25316, 6, 2], [25317, 6, 2], [25318, 2, 2], [25319, 7, 2], [25320, 8, 2], [25321, 8, 3], [25322, 1, 3], [25323, 9, 2], [25324, 1, 2], [25325, 0, 4], [25326, 8, 2], [25327, 1, 2], [25328, 3, 3], [25329, 2, 2], [25330, 5, 2], [25331, 3, 2], [25332, 2, 3], [25333, 4, 3], [25334, 4, 2], [25335, 5, 2], [25336, 1, 2], [25337, 6, 2], [25338, 6, 3], [25339, 7, 2], [25340, 6, 2], [25341, 8, 2], [25342, 5, 2], [25343, 9, 2], [25344, 0, 2], [25345, 6, 2], [25346, 3, 2], [25347, 4, 2], [25348, 7, 2], [25349, 2, 2], [25350, 7, 2], [25351, 6, 2], [25352, 1, 2], [25353, 4, 2], [25354, 1, 2], [25355, 7, 2], [25356, 5, 2], [25357, 5, 2], [25358, 6, 2], [25359, 5, 2], [25360, 8, 2], [25361, 4, 2], [25362, 8, 2], [25363, 7, 2], [25364, 1, 2], [25365, 8, 2], [25366, 0, 2], [25367, 9, 2], [25368, 6, 2], [25369, 2, 2], [25370, 7, 2], [25371, 9, 2], [25372, 9, 2], [25373, 3, 3], [25374, 6, 2], [25375, 9, 2], [25376, 9, 2], [25377, 3, 2], [25378, 4, 3], [25379, 8, 2], [25380, 4, 2], [25381, 2, 2], [25382, 4, 2], [25383, 0, 2], [25384, 5, 2], [25385, 9, 2], [25386, 0, 2], [25387, 8, 2], [25388, 8, 2], [25389, 0, 2], [25390, 0, 2], [25391, 5, 2], [25392, 7, 2], [25393, 6, 2], [25394, 1, 2], [25395, 0, 2], [25396, 4, 2], [25397, 1, 2], [25398, 3, 3], [25399, 0, 2], [25400, 8, 2], [25401, 4, 2], [25402, 5, 2], [25403, 2, 2], [25404, 9, 2], [25405, 6, 2], [25406, 2, 2], [25407, 5, 2], [25408, 0, 2], [25409, 3, 2], [25410, 4, 3], [25411, 5, 2], [25412, 2, 2], [25413, 3, 2], [25414, 1, 2], [25415, 8, 2], [25416, 1, 2], [25417, 3, 2], [25418, 8, 2], [25419, 4, 2], [25420, 0, 2], [25421, 1, 2], [25422, 6, 2], [25423, 5, 2], [25424, 6, 2], [25425, 3, 2], [25426, 7, 2], [25427, 0, 2], [25428, 1, 2], [25429, 8, 2], [25430, 6, 2], [25431, 3, 2], [25432, 9, 2], [25433, 0, 2], [25434, 1, 2], [25435, 6, 2], [25436, 1, 2], [25437, 2, 2], [25438, 4, 2], [25439, 7, 2], [25440, 5, 2], [25441, 1, 2], [25442, 2, 3], [25443, 1, 2], [25444, 7, 2], [25445, 8, 2], [25446, 9, 2], [25447, 1, 3], [25448, 1, 2], [25449, 7, 2], [25450, 1, 2], [25451, 1, 2], [25452, 7, 2], [25453, 3, 2], [25454, 3, 2], [25455, 8, 2], [25456, 0, 2], [25457, 5, 2], [25458, 7, 2], [25459, 2, 2], [25460, 0, 2], [25461, 0, 2], [25462, 6, 2], [25463, 9, 2], [25464, 8, 2], [25465, 7, 2], [25466, 5, 2], [25467, 6, 2], [25468, 5, 2], [25469, 7, 2], [25470, 4, 2], [25471, 4, 2], [25472, 9, 2], [25473, 1, 2], [25474, 1, 2], [25475, 6, 2], [25476, 2, 2], [25477, 8, 2], [25478, 9, 2], [25479, 4, 2], [25480, 3, 2], [25481, 7, 3], [25482, 8, 2], [25483, 5, 2], [25484, 4, 2], [25485, 1, 2], [25486, 8, 2], [25487, 2, 2], [25488, 4, 2], [25489, 6, 2], [25490, 4, 2], [25491, 7, 2], [25492, 2, 2], [25493, 9, 2], [25494, 5, 2], [25495, 8, 2], [25496, 1, 2], [25497, 0, 2], [25498, 4, 3], [25499, 6, 2], [25500, 7, 2], [25501, 9, 2], [25502, 9, 2], [25503, 4, 2], [25504, 1, 3], [25505, 6, 2], [25506, 7, 2], [25507, 2, 2], [25508, 5, 2], [25509, 3, 4], [25510, 2, 2], [25511, 7, 2], [25512, 0, 2], [25513, 1, 3], [25514, 8, 2], [25515, 9, 2], [25516, 2, 2], [25517, 2, 2], [25518, 0, 2], [25519, 2, 2], [25520, 6, 2], [25521, 5, 2], [25522, 7, 2], [25523, 3, 2], [25524, 1, 2], [25525, 7, 2], [25526, 2, 2], [25527, 8, 3], [25528, 9, 2], [25529, 0, 2], [25530, 2, 2], [25531, 1, 2], [25532, 9, 2], [25533, 2, 2], [25534, 4, 2], [25535, 3, 3], [25536, 3, 2], [25537, 1, 2], [25538, 3, 2], [25539, 5, 2], [25540, 1, 2], [25541, 6, 2], [25542, 0, 2], [25543, 7, 4], [25544, 8, 2], [25545, 8, 2], [25546, 8, 2], [25547, 0, 2], [25548, 2, 2], [25549, 1, 2], [25550, 4, 2], [25551, 2, 2], [25552, 3, 2], [25553, 3, 2], [25554, 7, 2], [25555, 4, 2], [25556, 8, 2], [25557, 5, 2], [25558, 4, 2], [25559, 6, 2], [25560, 5, 2], [25561, 7, 2], [25562, 9, 2], [25563, 8, 2], [25564, 2, 2], [25565, 9, 2], [25566, 5, 2], [25567, 0, 2], [25568, 8, 2], [25569, 1, 2], [25570, 2, 2], [25571, 2, 2], [25572, 6, 2], [25573, 3, 2], [25574, 2, 2], [25575, 4, 2], [25576, 0, 2], [25577, 5, 2], [25578, 7, 2], [25579, 6, 2], [25580, 5, 2], [25581, 7, 2], [25582, 8, 2], [25583, 8, 2], [25584, 0, 2], [25585, 9, 2], [25586, 3, 2], [25587, 8, 2], [25588, 5, 3], [25589, 9, 2], [25590, 3, 2], [25591, 2, 2], [25592, 8, 2], [25593, 6, 2], [25594, 7, 2], [25595, 1, 2], [25596, 1, 2], [25597, 7, 2], [25598, 5, 2], [25599, 6, 3], [25600, 1, 2], [25601, 3, 2], [25602, 4, 2], [25603, 5, 2], [25604, 4, 2], [25605, 4, 2], [25606, 1, 3], [25607, 8, 2], [25608, 6, 2], [25609, 2, 2], [25610, 7, 2], [25611, 6, 2], [25612, 4, 2], [25613, 4, 2], [25614, 6, 2], [25615, 7, 2], [25616, 4, 2], [25617, 2, 2], [25618, 2, 2], [25619, 3, 2], [25620, 8, 2], [25621, 4, 2], [25622, 5, 2], [25623, 5, 3], [25624, 9, 2], [25625, 9, 2], [25626, 0, 2], [25627, 2, 2], [25628, 1, 2], [25629, 0, 2], [25630, 3, 2], [25631, 3, 2], [25632, 2, 2], [25633, 9, 2], [25634, 9, 3], [25635, 4, 2], [25636, 6, 2], [25637, 9, 2], [25638, 6, 3], [25639, 7, 2], [25640, 9, 2], [25641, 3, 2], [25642, 7, 2], [25643, 9, 3], [25644, 4, 2], [25645, 3, 2], [25646, 6, 2], [25647, 8, 2], [25648, 9, 2], [25649, 7, 2], [25650, 0, 2], [25651, 1, 2], [25652, 9, 2], [25653, 4, 2], [25654, 5, 2], [25655, 9, 2], [25656, 4, 2], [25657, 8, 2], [25658, 2, 2], [25659, 5, 2], [25660, 4, 2], [25661, 8, 4], [25662, 4, 2], [25663, 2, 3], [25664, 9, 3], [25665, 6, 2], [25666, 1, 2], [25667, 9, 2], [25668, 4, 2], [25669, 5, 2], [25670, 4, 2], [25671, 3, 2], [25672, 2, 2], [25673, 6, 2], [25674, 8, 2], [25675, 5, 2], [25676, 0, 2], [25677, 2, 2], [25678, 5, 2], [25679, 5, 2], [25680, 6, 2], [25681, 7, 2], [25682, 4, 2], [25683, 2, 2], [25684, 6, 2], [25685, 3, 2], [25686, 8, 2], [25687, 1, 2], [25688, 3, 2], [25689, 3, 2], [25690, 0, 4], [25691, 2, 2], [25692, 8, 2], [25693, 7, 2], [25694, 0, 2], [25695, 3, 2], [25696, 1, 2], [25697, 1, 2], [25698, 9, 2], [25699, 9, 2], [25700, 2, 2], [25701, 0, 2], [25702, 1, 2], [25703, 1, 2], [25704, 1, 2], [25705, 7, 2], [25706, 9, 3], [25707, 0, 2], [25708, 3, 2], [25709, 8, 2], [25710, 8, 2], [25711, 5, 2], [25712, 9, 2], [25713, 6, 2], [25714, 0, 2], [25715, 8, 2], [25716, 7, 2], [25717, 2, 2], [25718, 2, 2], [25719, 1, 2], [25720, 5, 2], [25721, 3, 2], [25722, 4, 2], [25723, 5, 2], [25724, 1, 2], [25725, 0, 2], [25726, 5, 3], [25727, 7, 2], [25728, 3, 2], [25729, 0, 2], [25730, 6, 2], [25731, 8, 2], [25732, 2, 2], [25733, 7, 2], [25734, 1, 2], [25735, 2, 2], [25736, 8, 3], [25737, 4, 2], [25738, 5, 2], [25739, 4, 3], [25740, 3, 2], [25741, 8, 2], [25742, 6, 2], [25743, 0, 2], [25744, 1, 2], [25745, 1, 2], [25746, 3, 2], [25747, 5, 2], [25748, 7, 2], [25749, 1, 2], [25750, 0, 2], [25751, 1, 2], [25752, 2, 2], [25753, 6, 2], [25754, 0, 3], [25755, 0, 2], [25756, 7, 3], [25757, 0, 2], [25758, 1, 2], [25759, 4, 2], [25760, 4, 2], [25761, 9, 2], [25762, 5, 2], [25763, 8, 2], [25764, 1, 2], [25765, 5, 2], [25766, 8, 2], [25767, 1, 2], [25768, 3, 2], [25769, 6, 3], [25770, 6, 3], [25771, 6, 2], [25772, 4, 2], [25773, 0, 2], [25774, 1, 2], [25775, 7, 4], [25776, 8, 2], [25777, 6, 2], [25778, 5, 2], [25779, 1, 3], [25780, 2, 3], [25781, 1, 2], [25782, 7, 2], [25783, 0, 3], [25784, 4, 2], [25785, 1, 2], [25786, 1, 2], [25787, 2, 2], [25788, 7, 2], [25789, 3, 2], [25790, 4, 2], [25791, 4, 2], [25792, 7, 2], [25793, 5, 2], [25794, 1, 2], [25795, 6, 2], [25796, 8, 2], [25797, 7, 2], [25798, 6, 2], [25799, 8, 2], [25800, 1, 2], [25801, 9, 2], [25802, 3, 2], [25803, 0, 2], [25804, 2, 2], [25805, 1, 2], [25806, 7, 2], [25807, 2, 2], [25808, 7, 2], [25809, 3, 3], [25810, 9, 3], [25811, 4, 2], [25812, 1, 2], [25813, 5, 2], [25814, 0, 2], [25815, 6, 2], [25816, 7, 2], [25817, 7, 2], [25818, 0, 3], [25819, 8, 2], [25820, 3, 2], [25821, 9, 2], [25822, 1, 3], [25823, 0, 2], [25824, 9, 2], [25825, 1, 3], [25826, 4, 2], [25827, 2, 2], [25828, 9, 2], [25829, 3, 2], [25830, 7, 2], [25831, 4, 2], [25832, 5, 3], [25833, 7, 3], [25834, 6, 2], [25835, 8, 2], [25836, 0, 2], [25837, 9, 2], [25838, 2, 2], [25839, 0, 2], [25840, 5, 2], [25841, 7, 2], [25842, 1, 2], [25843, 8, 2], [25844, 4, 2], [25845, 4, 2], [25846, 4, 3], [25847, 1, 2], [25848, 4, 2], [25849, 8, 2], [25850, 7, 2], [25851, 8, 3], [25852, 9, 2], [25853, 1, 2], [25854, 2, 2], [25855, 3, 2], [25856, 4, 2], [25857, 1, 2], [25858, 1, 2], [25859, 8, 2], [25860, 6, 2], [25861, 3, 2], [25862, 7, 2], [25863, 7, 2], [25864, 1, 2], [25865, 9, 2], [25866, 4, 2], [25867, 3, 2], [25868, 7, 3], [25869, 4, 2], [25870, 8, 2], [25871, 7, 2], [25872, 9, 2], [25873, 8, 2], [25874, 9, 2], [25875, 4, 2], [25876, 1, 3], [25877, 7, 2], [25878, 4, 2], [25879, 8, 2], [25880, 3, 2], [25881, 9, 2], [25882, 3, 2], [25883, 3, 2], [25884, 4, 2], [25885, 1, 2], [25886, 5, 2], [25887, 4, 2], [25888, 7, 3], [25889, 6, 2], [25890, 8, 2], [25891, 5, 2], [25892, 0, 2], [25893, 6, 2], [25894, 4, 2], [25895, 7, 2], [25896, 3, 2], [25897, 7, 2], [25898, 1, 2], [25899, 1, 2], [25900, 9, 2], [25901, 6, 2], [25902, 2, 2], [25903, 4, 2], [25904, 7, 2], [25905, 9, 2], [25906, 6, 2], [25907, 2, 2], [25908, 6, 2], [25909, 9, 2], [25910, 1, 2], [25911, 3, 2], [25912, 2, 2], [25913, 5, 2], [25914, 0, 3], [25915, 3, 2], [25916, 2, 2], [25917, 6, 2], [25918, 1, 2], [25919, 0, 2], [25920, 2, 2], [25921, 0, 2], [25922, 3, 2], [25923, 2, 2], [25924, 3, 2], [25925, 4, 2], [25926, 7, 2], [25927, 2, 2], [25928, 0, 2], [25929, 7, 2], [25930, 5, 2], [25931, 4, 2], [25932, 0, 2], [25933, 9, 2], [25934, 1, 2], [25935, 5, 2], [25936, 5, 2], [25937, 1, 2], [25938, 4, 2], [25939, 2, 2], [25940, 1, 2], [25941, 3, 2], [25942, 0, 2], [25943, 6, 2], [25944, 6, 2], [25945, 1, 2], [25946, 9, 3], [25947, 8, 2], [25948, 1, 2], [25949, 3, 2], [25950, 3, 2], [25951, 8, 2], [25952, 0, 2], [25953, 0, 2], [25954, 5, 2], [25955, 3, 2], [25956, 4, 2], [25957, 0, 2], [25958, 5, 2], [25959, 6, 2], [25960, 4, 2], [25961, 1, 2], [25962, 6, 2], [25963, 6, 3], [25964, 7, 2], [25965, 9, 2], [25966, 5, 2], [25967, 5, 2], [25968, 8, 3], [25969, 9, 3], [25970, 1, 2], [25971, 4, 2], [25972, 7, 2], [25973, 5, 2], [25974, 2, 2], [25975, 8, 3], [25976, 8, 2], [25977, 6, 2], [25978, 0, 2], [25979, 7, 2], [25980, 0, 2], [25981, 1, 2], [25982, 7, 2], [25983, 1, 3], [25984, 8, 2], [25985, 7, 2], [25986, 8, 2], [25987, 0, 2], [25988, 8, 2], [25989, 1, 2], [25990, 4, 2], [25991, 2, 2], [25992, 6, 4], [25993, 3, 2], [25994, 2, 2], [25995, 4, 2], [25996, 3, 2], [25997, 5, 2], [25998, 7, 2], [25999, 6, 2], [26000, 4, 2], [26001, 7, 2], [26002, 1, 2], [26003, 8, 2], [26004, 7, 2], [26005, 9, 3], [26006, 2, 3], [26007, 0, 2], [26008, 3, 2], [26009, 1, 3], [26010, 7, 2], [26011, 2, 2], [26012, 2, 2], [26013, 3, 2], [26014, 3, 2], [26015, 4, 2], [26016, 6, 2], [26017, 5, 3], [26018, 5, 2], [26019, 6, 2], [26020, 5, 2], [26021, 7, 2], [26022, 8, 2], [26023, 8, 2], [26024, 5, 2], [26025, 9, 2], [26026, 7, 2], [26027, 0, 2], [26028, 8, 3], [26029, 4, 3], [26030, 5, 2], [26031, 2, 2], [26032, 6, 2], [26033, 3, 2], [26034, 5, 3], [26035, 4, 2], [26036, 8, 2], [26037, 5, 2], [26038, 0, 2], [26039, 6, 2], [26040, 0, 2], [26041, 7, 2], [26042, 9, 2], [26043, 8, 2], [26044, 0, 2], [26045, 9, 2], [26046, 2, 3], [26047, 7, 2], [26048, 3, 2], [26049, 7, 2], [26050, 3, 2], [26051, 7, 2], [26052, 6, 2], [26053, 3, 2], [26054, 7, 2], [26055, 0, 2], [26056, 7, 3], [26057, 3, 2], [26058, 0, 2], [26059, 1, 2], [26060, 9, 2], [26061, 8, 2], [26062, 5, 2], [26063, 7, 2], [26064, 9, 2], [26065, 6, 2], [26066, 5, 2], [26067, 4, 2], [26068, 9, 2], [26069, 5, 2], [26070, 1, 2], [26071, 6, 2], [26072, 1, 2], [26073, 0, 3], [26074, 4, 3], [26075, 2, 3], [26076, 7, 2], [26077, 6, 2], [26078, 8, 2], [26079, 8, 2], [26080, 7, 2], [26081, 3, 2], [26082, 9, 2], [26083, 2, 2], [26084, 3, 2], [26085, 8, 2], [26086, 4, 2], [26087, 1, 2], [26088, 7, 2], [26089, 1, 2], [26090, 8, 2], [26091, 7, 2], [26092, 6, 2], [26093, 2, 3], [26094, 5, 2], [26095, 0, 2], [26096, 1, 3], [26097, 7, 2], [26098, 5, 2], [26099, 1, 2], [26100, 8, 2], [26101, 6, 2], [26102, 5, 2], [26103, 0, 2], [26104, 1, 2], [26105, 4, 2], [26106, 4, 2], [26107, 6, 2], [26108, 9, 2], [26109, 4, 2], [26110, 9, 2], [26111, 4, 2], [26112, 5, 2], [26113, 5, 3], [26114, 6, 2], [26115, 8, 2], [26116, 9, 2], [26117, 0, 2], [26118, 1, 2], [26119, 6, 2], [26120, 2, 2], [26121, 2, 2], [26122, 8, 2], [26123, 3, 2], [26124, 6, 2], [26125, 1, 2], [26126, 6, 2], [26127, 3, 2], [26128, 4, 2], [26129, 6, 2], [26130, 3, 2], [26131, 5, 2], [26132, 4, 2], [26133, 1, 2], [26134, 5, 2], [26135, 8, 2], [26136, 8, 2], [26137, 4, 2], [26138, 8, 2], [26139, 0, 2], [26140, 3, 2], [26141, 7, 2], [26142, 1, 2], [26143, 5, 2], [26144, 1, 2], [26145, 8, 2], [26146, 2, 2], [26147, 8, 2], [26148, 3, 2], [26149, 3, 2], [26150, 5, 3], [26151, 7, 2], [26152, 1, 2], [26153, 8, 2], [26154, 3, 2], [26155, 9, 2], [26156, 3, 2], [26157, 2, 2], [26158, 7, 3], [26159, 6, 2], [26160, 6, 2], [26161, 2, 3], [26162, 7, 2], [26163, 5, 2], [26164, 2, 2], [26165, 3, 2], [26166, 4, 3], [26167, 1, 2], [26168, 6, 2], [26169, 7, 2], [26170, 2, 2], [26171, 3, 2], [26172, 4, 2], [26173, 9, 2], [26174, 1, 2], [26175, 1, 2], [26176, 0, 2], [26177, 9, 2], [26178, 0, 2], [26179, 9, 3], [26180, 6, 2], [26181, 6, 2], [26182, 1, 2], [26183, 0, 4], [26184, 0, 2], [26185, 9, 2], [26186, 6, 2], [26187, 3, 2], [26188, 1, 2], [26189, 7, 2], [26190, 1, 2], [26191, 0, 2], [26192, 4, 2], [26193, 4, 2], [26194, 3, 2], [26195, 5, 2], [26196, 5, 2], [26197, 0, 2], [26198, 5, 3], [26199, 9, 3], [26200, 8, 2], [26201, 2, 2], [26202, 1, 2], [26203, 8, 2], [26204, 5, 2], [26205, 1, 2], [26206, 5, 2], [26207, 4, 2], [26208, 3, 2], [26209, 3, 2], [26210, 0, 2], [26211, 5, 2], [26212, 9, 2], [26213, 2, 3], [26214, 9, 2], [26215, 9, 2], [26216, 7, 2], [26217, 4, 2], [26218, 7, 2], [26219, 0, 2], [26220, 9, 2], [26221, 2, 3], [26222, 3, 2], [26223, 9, 2], [26224, 2, 2], [26225, 1, 2], [26226, 9, 2], [26227, 6, 2], [26228, 5, 2], [26229, 5, 2], [26230, 0, 2], [26231, 8, 2], [26232, 7, 2], [26233, 9, 2], [26234, 7, 2], [26235, 4, 2], [26236, 5, 2], [26237, 2, 2], [26238, 1, 2], [26239, 5, 2], [26240, 5, 2], [26241, 0, 2], [26242, 4, 2], [26243, 1, 2], [26244, 8, 2], [26245, 2, 3], [26246, 4, 2], [26247, 3, 2], [26248, 8, 3], [26249, 4, 2], [26250, 1, 2], [26251, 5, 2], [26252, 6, 2], [26253, 6, 2], [26254, 9, 2], [26255, 7, 2], [26256, 0, 2], [26257, 8, 2], [26258, 0, 2], [26259, 9, 2], [26260, 0, 2], [26261, 0, 2], [26262, 0, 3], [26263, 1, 2], [26264, 4, 2], [26265, 2, 2], [26266, 7, 2], [26267, 3, 2], [26268, 1, 2], [26269, 4, 2], [26270, 3, 2], [26271, 7, 2], [26272, 7, 2], [26273, 8, 2], [26274, 7, 2], [26275, 9, 2], [26276, 9, 2], [26277, 0, 2], [26278, 9, 2], [26279, 1, 2], [26280, 2, 2], [26281, 4, 2], [26282, 9, 2], [26283, 5, 2], [26284, 3, 2], [26285, 6, 2], [26286, 5, 2], [26287, 7, 2], [26288, 4, 2], [26289, 8, 2], [26290, 5, 2], [26291, 3, 2], [26292, 0, 2], [26293, 4, 3], [26294, 8, 2], [26295, 1, 2], [26296, 4, 2], [26297, 4, 2], [26298, 0, 2], [26299, 6, 2], [26300, 0, 2], [26301, 6, 2], [26302, 9, 2], [26303, 7, 2], [26304, 7, 2], [26305, 3, 3], [26306, 3, 2], [26307, 3, 2], [26308, 0, 2], [26309, 4, 2], [26310, 1, 2], [26311, 3, 2], [26312, 2, 2], [26313, 5, 2], [26314, 9, 2], [26315, 0, 3], [26316, 9, 2], [26317, 1, 2], [26318, 6, 2], [26319, 4, 2], [26320, 5, 2], [26321, 6, 2], [26322, 7, 2], [26323, 0, 2], [26324, 3, 2], [26325, 2, 2], [26326, 2, 2], [26327, 8, 2], [26328, 5, 2], [26329, 2, 2], [26330, 2, 2], [26331, 5, 2], [26332, 9, 2], [26333, 2, 2], [26334, 4, 2], [26335, 1, 2], [26336, 9, 2], [26337, 7, 2], [26338, 0, 3], [26339, 0, 2], [26340, 2, 2], [26341, 2, 2], [26342, 6, 2], [26343, 0, 2], [26344, 6, 2], [26345, 6, 3], [26346, 9, 2], [26347, 6, 2], [26348, 2, 2], [26349, 9, 2], [26350, 1, 2], [26351, 8, 2], [26352, 4, 2], [26353, 9, 2], [26354, 7, 2], [26355, 2, 2], [26356, 7, 2], [26357, 2, 2], [26358, 3, 2], [26359, 9, 2], [26360, 4, 2], [26361, 9, 2], [26362, 8, 2], [26363, 5, 2], [26364, 3, 2], [26365, 4, 2], [26366, 0, 2], [26367, 4, 2], [26368, 5, 2], [26369, 0, 2], [26370, 5, 2], [26371, 0, 2], [26372, 6, 2], [26373, 8, 2], [26374, 7, 2], [26375, 6, 2], [26376, 1, 3], [26377, 6, 2], [26378, 3, 2], [26379, 8, 2], [26380, 9, 2], [26381, 5, 2], [26382, 6, 2], [26383, 3, 2], [26384, 6, 2], [26385, 8, 3], [26386, 6, 2], [26387, 5, 2], [26388, 1, 2], [26389, 0, 2], [26390, 1, 2], [26391, 3, 2], [26392, 6, 2], [26393, 6, 2], [26394, 6, 2], [26395, 7, 2], [26396, 6, 3], [26397, 8, 3], [26398, 5, 2], [26399, 3, 2], [26400, 9, 2], [26401, 1, 2], [26402, 6, 2], [26403, 3, 2], [26404, 5, 2], [26405, 9, 2], [26406, 1, 3], [26407, 5, 3], [26408, 0, 3], [26409, 1, 2], [26410, 6, 2], [26411, 5, 2], [26412, 3, 2], [26413, 5, 3], [26414, 8, 2], [26415, 0, 2], [26416, 9, 2], [26417, 7, 2], [26418, 6, 2], [26419, 3, 2], [26420, 1, 2], [26421, 1, 2], [26422, 0, 2], [26423, 7, 2], [26424, 9, 2], [26425, 6, 2], [26426, 9, 2], [26427, 0, 2], [26428, 9, 2], [26429, 1, 2], [26430, 9, 3], [26431, 2, 2], [26432, 5, 2], [26433, 3, 3], [26434, 2, 2], [26435, 4, 3], [26436, 0, 2], [26437, 5, 2], [26438, 0, 2], [26439, 6, 2], [26440, 9, 2], [26441, 7, 2], [26442, 7, 2], [26443, 8, 2], [26444, 1, 2], [26445, 1, 4], [26446, 7, 2], [26447, 2, 2], [26448, 3, 2], [26449, 3, 2], [26450, 4, 2], [26451, 5, 2], [26452, 6, 2], [26453, 6, 2], [26454, 2, 2], [26455, 7, 2], [26456, 4, 2], [26457, 0, 3], [26458, 4, 2], [26459, 1, 2], [26460, 5, 2], [26461, 2, 2], [26462, 9, 3], [26463, 3, 2], [26464, 5, 2], [26465, 4, 3], [26466, 5, 2], [26467, 5, 3], [26468, 2, 2], [26469, 6, 3], [26470, 6, 2], [26471, 8, 2], [26472, 6, 2], [26473, 1, 2], [26474, 8, 2], [26475, 0, 2], [26476, 1, 2], [26477, 2, 2], [26478, 3, 2], [26479, 1, 2], [26480, 4, 2], [26481, 5, 2], [26482, 6, 2], [26483, 6, 2], [26484, 5, 2], [26485, 1, 2], [26486, 9, 3], [26487, 1, 2], [26488, 3, 2], [26489, 7, 2], [26490, 6, 2], [26491, 8, 2], [26492, 1, 2], [26493, 5, 2], [26494, 4, 2], [26495, 1, 2], [26496, 8, 2], [26497, 6, 2], [26498, 6, 2], [26499, 7, 2], [26500, 7, 2], [26501, 0, 3], [26502, 1, 2], [26503, 3, 2], [26504, 2, 2], [26505, 3, 2], [26506, 4, 2], [26507, 0, 2], [26508, 0, 2], [26509, 2, 2], [26510, 4, 2], [26511, 6, 2], [26512, 9, 2], [26513, 9, 2], [26514, 1, 2], [26515, 8, 2], [26516, 6, 2], [26517, 5, 2], [26518, 9, 2], [26519, 8, 3], [26520, 8, 3], [26521, 6, 2], [26522, 2, 2], [26523, 8, 2], [26524, 6, 2], [26525, 9, 2], [26526, 3, 2], [26527, 9, 2], [26528, 7, 2], [26529, 7, 2], [26530, 6, 2], [26531, 1, 2], [26532, 8, 2], [26533, 2, 3], [26534, 3, 2], [26535, 1, 2], [26536, 9, 2], [26537, 1, 3], [26538, 5, 2], [26539, 1, 3], [26540, 2, 2], [26541, 2, 2], [26542, 3, 2], [26543, 8, 2], [26544, 4, 2], [26545, 0, 2], [26546, 4, 4], [26547, 5, 2], [26548, 3, 2], [26549, 7, 2], [26550, 3, 2], [26551, 6, 2], [26552, 5, 2], [26553, 5, 2], [26554, 3, 2], [26555, 1, 2], [26556, 1, 2], [26557, 8, 2], [26558, 9, 2], [26559, 1, 2], [26560, 7, 2], [26561, 3, 2], [26562, 2, 2], [26563, 6, 2], [26564, 4, 2], [26565, 0, 2], [26566, 9, 2], [26567, 4, 3], [26568, 7, 2], [26569, 8, 2], [26570, 5, 3], [26571, 9, 2], [26572, 5, 2], [26573, 4, 2], [26574, 5, 3], [26575, 7, 2], [26576, 6, 2], [26577, 2, 2], [26578, 1, 2], [26579, 7, 2], [26580, 8, 2], [26581, 1, 2], [26582, 4, 2], [26583, 8, 2], [26584, 6, 2], [26585, 2, 2], [26586, 9, 2], [26587, 1, 2], [26588, 4, 2], [26589, 7, 2], [26590, 5, 2], [26591, 7, 2], [26592, 5, 2], [26593, 3, 2], [26594, 9, 2], [26595, 2, 2], [26596, 3, 2], [26597, 0, 2], [26598, 1, 2], [26599, 4, 2], [26600, 7, 2], [26601, 6, 2], [26602, 7, 2], [26603, 6, 2], [26604, 1, 2], [26605, 8, 2], [26606, 6, 2], [26607, 9, 3], [26608, 0, 2], [26609, 9, 2], [26610, 1, 2], [26611, 8, 2], [26612, 9, 2], [26613, 2, 2], [26614, 6, 2], [26615, 5, 2], [26616, 8, 2], [26617, 1, 2], [26618, 4, 2], [26619, 0, 2], [26620, 0, 2], [26621, 5, 2], [26622, 6, 2], [26623, 0, 3], [26624, 2, 2], [26625, 3, 2], [26626, 2, 2], [26627, 4, 2], [26628, 8, 2], [26629, 3, 2], [26630, 2, 2], [26631, 9, 2], [26632, 2, 2], [26633, 6, 2], [26634, 4, 2], [26635, 2, 2], [26636, 5, 2], [26637, 5, 2], [26638, 2, 2], [26639, 0, 2], [26640, 9, 2], [26641, 6, 2], [26642, 7, 2], [26643, 9, 2], [26644, 3, 3], [26645, 0, 2], [26646, 2, 2], [26647, 1, 2], [26648, 5, 2], [26649, 2, 2], [26650, 6, 2], [26651, 3, 2], [26652, 4, 2], [26653, 4, 2], [26654, 6, 2], [26655, 5, 2], [26656, 0, 2], [26657, 6, 2], [26658, 2, 2], [26659, 7, 2], [26660, 8, 2], [26661, 8, 2], [26662, 3, 2], [26663, 9, 3], [26664, 8, 2], [26665, 0, 2], [26666, 8, 2], [26667, 1, 2], [26668, 7, 2], [26669, 2, 2], [26670, 6, 2], [26671, 3, 2], [26672, 8, 2], [26673, 4, 2], [26674, 3, 2], [26675, 5, 2], [26676, 5, 2], [26677, 6, 3], [26678, 3, 3], [26679, 7, 2], [26680, 5, 2], [26681, 8, 2], [26682, 9, 2], [26683, 9, 2], [26684, 7, 2], [26685, 0, 2], [26686, 0, 2], [26687, 1, 2], [26688, 2, 2], [26689, 2, 2], [26690, 2, 2], [26691, 3, 2], [26692, 3, 2], [26693, 4, 4], [26694, 3, 2], [26695, 5, 3], [26696, 1, 2], [26697, 6, 2], [26698, 1, 2], [26699, 7, 2], [26700, 5, 2], [26701, 8, 2], [26702, 3, 2], [26703, 9, 2], [26704, 4, 3], [26705, 7, 2], [26706, 5, 2], [26707, 7, 2], [26708, 8, 2], [26709, 7, 2], [26710, 3, 2], [26711, 3, 2], [26712, 0, 2], [26713, 0, 3], [26714, 7, 2], [26715, 3, 3], [26716, 6, 2], [26717, 1, 2], [26718, 2, 3], [26719, 8, 2], [26720, 8, 2], [26721, 7, 3], [26722, 0, 2], [26723, 6, 2], [26724, 3, 2], [26725, 4, 2], [26726, 1, 2], [26727, 5, 2], [26728, 0, 2], [26729, 6, 2], [26730, 9, 2], [26731, 0, 2], [26732, 3, 2], [26733, 2, 2], [26734, 7, 3], [26735, 6, 2], [26736, 5, 2], [26737, 8, 2], [26738, 4, 2], [26739, 3, 2], [26740, 2, 2], [26741, 2, 4], [26742, 7, 2], [26743, 8, 2], [26744, 3, 2], [26745, 1, 3], [26746, 1, 2], [26747, 1, 2], [26748, 9, 2], [26749, 7, 2], [26750, 7, 2], [26751, 2, 2], [26752, 5, 2], [26753, 0, 2], [26754, 6, 2], [26755, 7, 2], [26756, 7, 2], [26757, 1, 3], [26758, 4, 2], [26759, 6, 2], [26760, 8, 2], [26761, 0, 2], [26762, 8, 4], [26763, 4, 2], [26764, 9, 3], [26765, 6, 3], [26766, 6, 3], [26767, 4, 2], [26768, 6, 2], [26769, 4, 2], [26770, 2, 2], [26771, 5, 2], [26772, 1, 2], [26773, 8, 3], [26774, 1, 2], [26775, 0, 2], [26776, 8, 2], [26777, 6, 2], [26778, 7, 2], [26779, 2, 2], [26780, 1, 2], [26781, 3, 2], [26782, 2, 2], [26783, 3, 2], [26784, 0, 2], [26785, 6, 2], [26786, 8, 2], [26787, 5, 2], [26788, 2, 3], [26789, 1, 2], [26790, 4, 2], [26791, 8, 2], [26792, 6, 2], [26793, 5, 2], [26794, 2, 3], [26795, 9, 2], [26796, 6, 2], [26797, 4, 2], [26798, 4, 2], [26799, 0, 2], [26800, 2, 2], [26801, 7, 2], [26802, 1, 2], [26803, 5, 2], [26804, 8, 2], [26805, 8, 2], [26806, 9, 2], [26807, 8, 2], [26808, 4, 2], [26809, 3, 2], [26810, 6, 3], [26811, 7, 2], [26812, 1, 2], [26813, 8, 2], [26814, 5, 2], [26815, 9, 2], [26816, 4, 2], [26817, 2, 2], [26818, 0, 2], [26819, 6, 2], [26820, 0, 2], [26821, 2, 2], [26822, 9, 2], [26823, 5, 2], [26824, 3, 2], [26825, 3, 2], [26826, 7, 2], [26827, 1, 2], [26828, 9, 2], [26829, 7, 2], [26830, 3, 2], [26831, 3, 2], [26832, 0, 3], [26833, 9, 2], [26834, 9, 2], [26835, 1, 2], [26836, 0, 2], [26837, 9, 2], [26838, 7, 2], [26839, 9, 2], [26840, 0, 2], [26841, 6, 2], [26842, 5, 2], [26843, 0, 2], [26844, 9, 2], [26845, 9, 2], [26846, 9, 2], [26847, 4, 2], [26848, 6, 2], [26849, 3, 2], [26850, 2, 2], [26851, 7, 2], [26852, 8, 2], [26853, 0, 2], [26854, 7, 2], [26855, 4, 2], [26856, 5, 2], [26857, 5, 2], [26858, 4, 2], [26859, 0, 2], [26860, 9, 2], [26861, 9, 2], [26862, 5, 2], [26863, 2, 2], [26864, 4, 2], [26865, 8, 2], [26866, 3, 2], [26867, 1, 2], [26868, 5, 2], [26869, 4, 2], [26870, 9, 2], [26871, 3, 2], [26872, 4, 2], [26873, 5, 2], [26874, 6, 2], [26875, 2, 2], [26876, 5, 2], [26877, 9, 2], [26878, 3, 2], [26879, 4, 2], [26880, 3, 2], [26881, 0, 2], [26882, 7, 2], [26883, 2, 2], [26884, 6, 2], [26885, 9, 2], [26886, 7, 2], [26887, 1, 2], [26888, 2, 2], [26889, 6, 2], [26890, 4, 2], [26891, 5, 2], [26892, 1, 2], [26893, 8, 2], [26894, 7, 2], [26895, 9, 2], [26896, 5, 2], [26897, 4, 2], [26898, 7, 2], [26899, 2, 2], [26900, 6, 2], [26901, 5, 2], [26902, 9, 2], [26903, 0, 2], [26904, 4, 2], [26905, 1, 2], [26906, 9, 2], [26907, 2, 2], [26908, 8, 2], [26909, 3, 2], [26910, 1, 2], [26911, 4, 2], [26912, 6, 3], [26913, 5, 3], [26914, 1, 2], [26915, 6, 2], [26916, 7, 3], [26917, 7, 2], [26918, 5, 3], [26919, 8, 2], [26920, 6, 2], [26921, 9, 2], [26922, 2, 2], [26923, 0, 2], [26924, 1, 2], [26925, 1, 2], [26926, 5, 2], [26927, 2, 2], [26928, 3, 2], [26929, 3, 2], [26930, 0, 2], [26931, 6, 2], [26932, 2, 2], [26933, 7, 2], [26934, 6, 2], [26935, 8, 2], [26936, 8, 2], [26937, 0, 2], [26938, 6, 2], [26939, 1, 2], [26940, 6, 2], [26941, 2, 2], [26942, 3, 2], [26943, 3, 2], [26944, 1, 2], [26945, 7, 2], [26946, 6, 2], [26947, 8, 2], [26948, 8, 3], [26949, 9, 2], [26950, 9, 2], [26951, 1, 2], [26952, 8, 2], [26953, 8, 2], [26954, 9, 2], [26955, 6, 2], [26956, 2, 2], [26957, 7, 2], [26958, 6, 2], [26959, 1, 2], [26960, 1, 3], [26961, 1, 2], [26962, 6, 2], [26963, 4, 3], [26964, 7, 2], [26965, 3, 2], [26966, 7, 2], [26967, 7, 2], [26968, 1, 2], [26969, 7, 2], [26970, 9, 2], [26971, 8, 2], [26972, 5, 2], [26973, 9, 3], [26974, 2, 2], [26975, 3, 2], [26976, 5, 2], [26977, 6, 2], [26978, 5, 2], [26979, 0, 2], [26980, 0, 2], [26981, 3, 2], [26982, 7, 2], [26983, 6, 2], [26984, 1, 2], [26985, 4, 2], [26986, 1, 2], [26987, 8, 2], [26988, 6, 3], [26989, 3, 2], [26990, 0, 3], [26991, 1, 2], [26992, 4, 2], [26993, 1, 2], [26994, 2, 2], [26995, 5, 2], [26996, 8, 2], [26997, 9, 2], [26998, 3, 2], [26999, 0, 2], [27000, 5, 2], [27001, 4, 2], [27002, 5, 2], [27003, 1, 2], [27004, 9, 2], [27005, 7, 2], [27006, 6, 2], [27007, 9, 2], [27008, 8, 2], [27009, 5, 2], [27010, 2, 2], [27011, 1, 2], [27012, 1, 2], [27013, 1, 2], [27014, 4, 3], [27015, 9, 3], [27016, 9, 2], [27017, 8, 2], [27018, 1, 2], [27019, 6, 2], [27020, 1, 2], [27021, 6, 2], [27022, 3, 2], [27023, 0, 2], [27024, 8, 2], [27025, 1, 3], [27026, 2, 2], [27027, 8, 2], [27028, 1, 2], [27029, 8, 2], [27030, 8, 2], [27031, 3, 3], [27032, 3, 2], [27033, 2, 3], [27034, 1, 2], [27035, 0, 2], [27036, 4, 2], [27037, 9, 2], [27038, 5, 2], [27039, 7, 2], [27040, 4, 2], [27041, 4, 2], [27042, 5, 2], [27043, 5, 2], [27044, 4, 2], [27045, 8, 3], [27046, 6, 3], [27047, 3, 2], [27048, 8, 2], [27049, 5, 2], [27050, 0, 2], [27051, 8, 2], [27052, 2, 2], [27053, 5, 2], [27054, 7, 2], [27055, 4, 2], [27056, 4, 3], [27057, 7, 2], [27058, 7, 2], [27059, 7, 2], [27060, 3, 2], [27061, 7, 2], [27062, 5, 2], [27063, 1, 2], [27064, 1, 2], [27065, 5, 2], [27066, 9, 2], [27067, 3, 2], [27068, 1, 2], [27069, 0, 2], [27070, 0, 2], [27071, 1, 2], [27072, 8, 2], [27073, 2, 2], [27074, 9, 2], [27075, 3, 2], [27076, 8, 2], [27077, 4, 2], [27078, 3, 2], [27079, 5, 2], [27080, 4, 2], [27081, 6, 2], [27082, 0, 2], [27083, 7, 2], [27084, 3, 2], [27085, 8, 2], [27086, 6, 2], [27087, 9, 2], [27088, 4, 2], [27089, 0, 2], [27090, 6, 2], [27091, 1, 2], [27092, 0, 2], [27093, 2, 2], [27094, 0, 2], [27095, 3, 3], [27096, 8, 2], [27097, 4, 2], [27098, 7, 2], [27099, 5, 2], [27100, 5, 2], [27101, 6, 2], [27102, 4, 2], [27103, 7, 2], [27104, 1, 2], [27105, 8, 2], [27106, 8, 2], [27107, 9, 2], [27108, 2, 2], [27109, 0, 2], [27110, 9, 2], [27111, 1, 2], [27112, 9, 2], [27113, 2, 2], [27114, 0, 2], [27115, 3, 2], [27116, 9, 2], [27117, 5, 2], [27118, 8, 2], [27119, 6, 3], [27120, 2, 2], [27121, 8, 3], [27122, 2, 2], [27123, 1, 2], [27124, 1, 2], [27125, 4, 2], [27126, 8, 2], [27127, 5, 2], [27128, 9, 2], [27129, 4, 3], [27130, 9, 2], [27131, 2, 2], [27132, 3, 3], [27133, 3, 2], [27134, 6, 2], [27135, 3, 2], [27136, 1, 2], [27137, 0, 2], [27138, 2, 2], [27139, 5, 2], [27140, 3, 2], [27141, 4, 2], [27142, 1, 2], [27143, 3, 2], [27144, 7, 2], [27145, 0, 2], [27146, 8, 2], [27147, 8, 2], [27148, 0, 2], [27149, 6, 2], [27150, 2, 2], [27151, 7, 2], [27152, 3, 2], [27153, 0, 2], [27154, 5, 2], [27155, 7, 3], [27156, 6, 2], [27157, 7, 3], [27158, 7, 2], [27159, 1, 2], [27160, 3, 2], [27161, 6, 2], [27162, 2, 2], [27163, 9, 2], [27164, 9, 2], [27165, 2, 2], [27166, 7, 3], [27167, 3, 2], [27168, 7, 2], [27169, 6, 2], [27170, 0, 2], [27171, 2, 2], [27172, 3, 2], [27173, 3, 2], [27174, 9, 2], [27175, 6, 2], [27176, 5, 2], [27177, 8, 2], [27178, 2, 2], [27179, 5, 2], [27180, 4, 2], [27181, 2, 2], [27182, 1, 2], [27183, 3, 2], [27184, 7, 2], [27185, 8, 2], [27186, 2, 2], [27187, 1, 2], [27188, 2, 2], [27189, 2, 2], [27190, 6, 2], [27191, 9, 2], [27192, 2, 2], [27193, 5, 2], [27194, 7, 2], [27195, 8, 2], [27196, 4, 3], [27197, 8, 2], [27198, 6, 2], [27199, 7, 2], [27200, 0, 2], [27201, 1, 2], [27202, 1, 2], [27203, 7, 2], [27204, 6, 2], [27205, 1, 2], [27206, 0, 2], [27207, 1, 2], [27208, 6, 2], [27209, 0, 2], [27210, 8, 2], [27211, 3, 2], [27212, 3, 2], [27213, 4, 3], [27214, 3, 2], [27215, 8, 3], [27216, 5, 2], [27217, 6, 2], [27218, 4, 2], [27219, 7, 2], [27220, 7, 3], [27221, 4, 2], [27222, 4, 2], [27223, 2, 2], [27224, 5, 2], [27225, 7, 2], [27226, 9, 2], [27227, 4, 2], [27228, 5, 2], [27229, 2, 2], [27230, 9, 2], [27231, 9, 2], [27232, 2, 2], [27233, 2, 2], [27234, 9, 2], [27235, 7, 2], [27236, 8, 2], [27237, 9, 2], [27238, 3, 2], [27239, 2, 2], [27240, 6, 2], [27241, 8, 2], [27242, 1, 4], [27243, 6, 2], [27244, 6, 3], [27245, 1, 2], [27246, 0, 2], [27247, 0, 2], [27248, 3, 2], [27249, 6, 3], [27250, 1, 2], [27251, 8, 2], [27252, 2, 2], [27253, 5, 2], [27254, 7, 2], [27255, 5, 2], [27256, 1, 2], [27257, 0, 2], [27258, 2, 2], [27259, 5, 3], [27260, 9, 2], [27261, 3, 2], [27262, 1, 2], [27263, 5, 2], [27264, 2, 2], [27265, 7, 2], [27266, 6, 2], [27267, 4, 2], [27268, 6, 2], [27269, 8, 2], [27270, 1, 2], [27271, 5, 2], [27272, 4, 2], [27273, 9, 3], [27274, 3, 2], [27275, 6, 2], [27276, 1, 2], [27277, 9, 3], [27278, 8, 2], [27279, 3, 2], [27280, 0, 2], [27281, 0, 2], [27282, 3, 2], [27283, 0, 2], [27284, 1, 2], [27285, 6, 3], [27286, 8, 2], [27287, 3, 2], [27288, 5, 2], [27289, 0, 2], [27290, 0, 2], [27291, 5, 2], [27292, 7, 2], [27293, 8, 2], [27294, 8, 2], [27295, 9, 2], [27296, 5, 2], [27297, 1, 4], [27298, 6, 2], [27299, 8, 2], [27300, 1, 2], [27301, 1, 2], [27302, 7, 2], [27303, 6, 2], [27304, 9, 2], [27305, 0, 2], [27306, 6, 2], [27307, 0, 2], [27308, 4, 2], [27309, 1, 2], [27310, 5, 2], [27311, 2, 2], [27312, 8, 2], [27313, 3, 2], [27314, 5, 3], [27315, 4, 2], [27316, 3, 2], [27317, 5, 2], [27318, 0, 2], [27319, 6, 2], [27320, 6, 2], [27321, 7, 2], [27322, 0, 2], [27323, 8, 2], [27324, 8, 2], [27325, 9, 2], [27326, 0, 2], [27327, 0, 2], [27328, 0, 3], [27329, 1, 2], [27330, 1, 2], [27331, 2, 2], [27332, 0, 2], [27333, 3, 4], [27334, 9, 2], [27335, 4, 2], [27336, 1, 3], [27337, 5, 2], [27338, 6, 2], [27339, 6, 2], [27340, 5, 2], [27341, 7, 2], [27342, 9, 2], [27343, 0, 2], [27344, 9, 2], [27345, 1, 2], [27346, 4, 2], [27347, 2, 2], [27348, 8, 2], [27349, 3, 2], [27350, 6, 2], [27351, 4, 2], [27352, 4, 2], [27353, 5, 2], [27354, 1, 2], [27355, 6, 2], [27356, 2, 2], [27357, 7, 2], [27358, 8, 2], [27359, 8, 2], [27360, 7, 2], [27361, 9, 2], [27362, 3, 2], [27363, 6, 2], [27364, 4, 2], [27365, 4, 2], [27366, 3, 3], [27367, 2, 2], [27368, 9, 2], [27369, 6, 2], [27370, 9, 2], [27371, 4, 2], [27372, 8, 3], [27373, 7, 2], [27374, 2, 2], [27375, 5, 2], [27376, 2, 2], [27377, 5, 2], [27378, 5, 2], [27379, 7, 2], [27380, 0, 2], [27381, 8, 2], [27382, 6, 2], [27383, 9, 3], [27384, 2, 2], [27385, 2, 2], [27386, 8, 2], [27387, 9, 3], [27388, 1, 3], [27389, 3, 2], [27390, 6, 3], [27391, 9, 3], [27392, 7, 2], [27393, 2, 3], [27394, 0, 2], [27395, 0, 3], [27396, 1, 2], [27397, 9, 2], [27398, 4, 2], [27399, 8, 2], [27400, 5, 2], [27401, 0, 2], [27402, 6, 2], [27403, 5, 3], [27404, 6, 2], [27405, 6, 2], [27406, 7, 2], [274
[truncated: 488,890 more chars]
