# Supplementary material for: Active learning with label quality control
Source: PeerJ Comput Sci. 2023 Sep 8;9:e1480. doi: 10.7717/peerj-cs.1480 (PMC10496030; doi:10.7717/peerj-cs.1480)
Supplement: Supplemental Information 1 — Please read "readme.pdf" in this file. [file peerj-cs-09-1480-s001.zip › code/Data/init_indexes/cifar10/28bb8d.json]

[48306, 34107, 40015, 33066, 34603, 35978, 39326, 22637, 957, 18846, 34017, 18149, 39223, 17886, 23913, 35211, 25519, 4107, 30347, 32537, 2845, 10841, 1177, 19175, 7013, 20650, 21041, 44848, 46511, 45555, 2127, 16653, 5957, 28280, 162, 48525, 6528, 46268, 26237, 10265, 39336, 46587, 34153, 28966, 47295, 45909, 44701, 12700, 40630, 48640, 8272, 43911, 39895, 22583, 7190, 25811, 23735, 44670, 7720, 32127, 47741, 15074, 43458, 6128, 26398, 47770, 32593, 40180, 6812, 19653, 32888, 45206, 8635, 43049, 6886, 40262, 30168, 24679, 46696, 30604, 29394, 37159, 49353, 48913, 16097, 1153, 15111, 49708, 7942, 23463, 7510, 39767, 28794, 19606, 5445, 40339, 25320, 25026, 48092, 17230, 6991, 44226, 24912, 19590, 36365, 37543, 19386, 2031, 21878, 47059, 9296, 4452, 20731, 28106, 35116, 12076, 18128, 17423, 38291, 34046, 27428, 19042, 12340, 37018, 7441, 13597, 29522, 22417, 12523, 43332, 39789, 37834, 9664, 47380, 44042, 4329, 38920, 47899, 16372, 49555, 16892, 43371, 42121, 2893, 13885, 14373, 42301, 16697, 30250, 22536, 33206, 40644, 39741, 35698, 28381, 34733, 21522, 33930, 22037, 38856, 27191, 49834, 7990, 32328, 12088, 41479, 26786, 23929, 11880, 24223, 2103, 10728, 4903, 23318, 8654, 13726, 3691, 38939, 37472, 13592, 38191, 4080, 41757, 2739, 40954, 8273, 43696, 21993, 4845, 42205, 46645, 5843, 36994, 38541, 38127, 21773, 15905, 2433, 45025, 22628, 13777, 12757, 30474, 16871, 8252, 13152, 30627, 41247, 36844, 25419, 21320, 34435, 1848, 39847, 14964, 18727, 37727, 29538, 23816, 9596, 19086, 14697, 6312, 31177, 48122, 4695, 2176, 31418, 42175, 19198, 37133, 31282, 45769, 42072, 28968, 2300, 42625, 40430, 16664, 39313, 39945, 43223, 26281, 15571, 33097, 34346, 43400, 13628, 49649, 45723, 42215, 9840, 31675, 49528, 7319, 42769, 20958, 1548, 23681, 18476, 46900, 30194, 47434, 40178, 18563, 710, 1256, 16992, 40394, 21669, 24891, 35451, 8947, 8594, 21581, 49183, 28703, 38453, 32115, 43329, 32845, 26279, 32300, 15344, 3883, 26147, 16490, 8810, 35324, 43177, 36341, 12951, 34894, 27862, 1260, 21733, 27387, 15981, 48896, 34571, 46938, 29347, 35111, 21657, 21656, 9442, 49339, 34179, 49584, 39641, 21251, 28937, 8633, 21844, 44020, 45209, 34530, 38260, 28869, 20412, 9409, 39410, 10297, 7002, 33454, 30882, 19044, 23005, 4127, 45842, 25857, 37415, 16976, 47777, 36348, 16294, 20014, 13616, 9576, 12915, 9215, 48314, 49753, 10913, 44077, 434, 45765, 8485, 1252, 43872, 46424, 36572, 17750, 30741, 9937, 16749, 12633, 25583, 11817, 9618, 5177, 2740, 18324, 45950, 26380, 2363, 23731, 27453, 46921, 2320, 46055, 46552, 49796, 15134, 1932, 8242, 26662, 32378, 25437, 33059, 18852, 7097, 27317, 7736, 11448, 24993, 14588, 432, 18025, 17747, 18912, 2119, 42839, 10872, 39241, 5887, 28565, 7254, 42428, 15196, 19771, 6219, 9815, 27282, 29113, 47151, 18289, 44856, 34104, 36931, 589, 1798, 24915, 38277, 7737, 13725, 21983, 40831, 22481, 15096, 14503, 10842, 46075, 48116, 42321, 27824, 4253, 27682, 22232, 14246, 16927, 23150, 17954, 23820, 40277, 418, 33558, 43113, 44846, 5940, 31109, 1220, 3774, 48138, 13131, 3838, 32442, 32476, 9892, 30551, 46394, 39768, 16436, 30266, 30401, 33692, 14035, 14177, 36026, 18386, 10246, 12471, 30855, 11137, 8013, 44409, 34762, 14668, 17608, 35088, 28411, 8669, 3758, 37561, 38035, 1503, 2063, 587, 4284, 23181, 48807, 33508, 27186, 46590, 46317, 39911, 8230, 47267, 20887, 24674, 13970, 11401, 6478, 22956, 41752, 44668, 24165, 17359, 32164, 11396, 3518, 23915, 14770, 48565, 13794, 20133, 37239, 11877, 14592, 36950, 9020, 49596, 40796, 13649, 6792, 35634, 12090, 34057, 44053, 35881, 36879, 10981, 1237, 4912, 7919, 15736, 19242, 871, 26339, 25383, 14886, 2854, 29075, 22616, 33938, 37479, 10919, 3143, 1729, 15346, 34311, 25341, 14284, 36433, 25948, 19336, 24301, 27326, 11980, 16284, 10708, 38039, 41050, 9081, 563, 12232, 9279, 34360, 43883, 28414, 33385, 27875, 45379, 25106, 450, 19886, 42522, 41565, 38243, 2967, 27225, 34142, 43706, 29905, 40460, 46185, 31966, 20963, 38325, 46173, 23409, 30422, 9906, 42929, 20482, 2400, 43286, 6320, 27523, 11886, 34997, 14040, 17565, 19143, 33327, 29277, 31696, 32672, 35878, 12699, 41776, 37197, 7865, 35972, 23115, 41747, 4235, 3125, 11787, 31564, 42133, 12682, 34118, 31376, 7327, 20186, 25928, 14267, 14297, 35691, 15277, 20274, 32195, 18963, 31557, 12928, 18209, 46523, 4843, 42677, 17320, 38161, 556, 240, 7053, 36018, 36603, 16676, 37046, 30972, 28251, 26699, 39150, 28902, 20672, 23704, 27480, 33478, 41912, 9674, 5748, 29998, 3232, 32771, 41706, 8062, 12841, 43985, 2843, 15065, 38690, 44518, 24094, 29450, 46418, 46354, 31364, 15375, 47639, 48090, 46275, 15567, 3516, 29789, 21442, 8971, 44601, 6779, 4748, 40858, 17640, 42562, 15961, 44940, 22995, 16557, 48571, 33815, 35065, 49713, 41921, 27766, 29379, 33720, 7064, 18867, 33414, 29667, 8951, 21538, 8725, 31887, 28491, 26965, 34121, 4446, 26107, 25071, 34698, 14833, 41048, 42855, 1469, 33159, 24399, 43082, 22901, 19929, 21324, 46538, 47528, 48081, 14223, 1722, 900, 16025, 7652, 10028, 5263, 49300, 48927, 16928, 24832, 1699, 42736, 20715, 30888, 11635, 37634, 21091, 12843, 19284, 46365, 3525, 34377, 7780, 23944, 27459, 48096, 17191, 11010, 42732, 46509, 16395, 30567, 36939, 46689, 9886, 46744, 34437, 37799, 47206, 30434, 36635, 17248, 21382, 7484, 27993, 21423, 6282, 39412, 20512, 28781, 1123, 7988, 10554, 14663, 19917, 28715, 7586, 20288, 30900, 6364, 7011, 45278, 3248, 7208, 24332, 38088, 13679, 38202, 37505, 38356, 41583, 3477, 35383, 1832, 5884, 41693, 37699, 1037, 5456, 8627, 9036, 3766, 16249, 35783, 43932, 41308, 45175, 15975, 42751, 20191, 40096, 41948, 46465, 30869, 5962, 21363, 14674, 11738, 36837, 23530, 1184, 12386, 26073, 24253, 18329, 38776, 46976, 16656, 29054, 8793, 27583, 15319, 33404, 17083, 42117, 15606, 14164, 25700, 25119, 30904, 15527, 8312, 33576, 22828, 39322, 44853, 41376, 304, 10712, 20400, 16383, 22004, 14150, 8855, 24072, 36227, 5121, 45192, 7906, 15855, 8548, 19515, 19496, 22590, 36090, 44068, 26592, 47383, 5067, 9794, 47472, 10760, 35678, 32553, 46807, 41441, 6089, 21838, 3913, 42933, 8250, 18740, 38747, 42614, 9987, 21496, 11455, 4554, 30922, 117, 26208, 40702, 25367, 29912, 39133, 1244, 9697, 46344, 8514, 36070, 44838, 8636, 17894, 48054, 18595, 26033, 11002, 24707, 43982, 18993, 47917, 30174, 26275, 10772, 33695, 26743, 11484, 37954, 8391, 6494, 27366, 40864, 24983, 27260, 9513, 44494, 34215, 11643, 12953, 38245, 22062, 21103, 40492, 43587, 15563, 37940, 45824, 7692, 40634, 32511, 4189, 3764, 8898, 45136, 32144, 41943, 2331, 26627, 20454, 27882, 15273, 38220, 45092, 39532, 25116, 6718, 21012, 41230, 8220, 32279, 45813, 26934, 29653, 36649, 34584, 2727, 42348, 49250, 42544, 27189, 49006, 28005, 47785, 46045, 15799, 48163, 22602, 10947, 14228, 20372, 39993, 49990, 25259, 38053, 1771, 21873, 23561, 22928, 19480, 19060, 28241, 29237, 41535, 35983, 26378, 45901, 30279]
