# Supplementary material for: Active learning with label quality control
Source: PeerJ Comput Sci. 2023 Sep 8;9:e1480. doi: 10.7717/peerj-cs.1480 (PMC10496030; doi:10.7717/peerj-cs.1480)
Supplement: Supplemental Information 1 — Please read "readme.pdf" in this file. [file peerj-cs-09-1480-s001.zip › code/Data/init_indexes/cifar10/0325e4.json]

[25866, 15679, 22924, 18970, 6376, 11806, 4692, 5453, 15393, 34220, 6884, 15056, 17382, 15993, 37077, 12686, 27857, 7555, 1010, 31642, 14333, 3419, 40677, 27699, 10494, 28663, 46915, 48722, 45431, 33409, 40334, 27648, 20517, 27409, 34035, 32143, 2797, 11728, 7179, 32217, 48870, 15413, 552, 36638, 26478, 49706, 35679, 8915, 21853, 16491, 10775, 17278, 31489, 27585, 6134, 11944, 48937, 23549, 10043, 46128, 13513, 14080, 17849, 24919, 32131, 46317, 10541, 39941, 3496, 18366, 41767, 23504, 8034, 41040, 10993, 24173, 11646, 41933, 48302, 37958, 16648, 37518, 26288, 17753, 15592, 17373, 21627, 46534, 27169, 10489, 40845, 26749, 45122, 49389, 26900, 37464, 31545, 9566, 22635, 1426, 26360, 49095, 45248, 40730, 37303, 9369, 12244, 44591, 24621, 41549, 49472, 3464, 43272, 38343, 26165, 1162, 47472, 30360, 12486, 27865, 35915, 35566, 12099, 5194, 35575, 3098, 16231, 30852, 29341, 6271, 45932, 36051, 45892, 1015, 12513, 25067, 5160, 30607, 22883, 31566, 43867, 4344, 39848, 37187, 10870, 29545, 36950, 19362, 13179, 40702, 771, 38551, 28644, 13291, 1001, 49852, 18008, 6495, 40113, 17130, 13667, 1081, 48848, 19232, 7556, 10678, 39775, 42618, 38295, 40972, 7160, 30093, 17133, 17437, 4855, 49143, 44534, 27880, 20440, 35597, 43548, 15433, 44566, 30853, 1549, 39505, 13601, 37566, 22951, 35585, 3079, 3629, 48185, 20475, 32832, 39850, 8470, 43737, 40144, 16898, 4266, 25937, 1267, 11342, 2870, 46613, 41888, 26334, 25743, 23250, 13148, 35304, 22171, 5484, 31232, 10468, 22960, 43486, 9386, 13161, 4482, 33472, 31399, 40401, 13579, 42480, 8620, 46347, 23399, 410, 47334, 31993, 29409, 43722, 20633, 29766, 34662, 17641, 49408, 6502, 16319, 4363, 29948, 38119, 11062, 14810, 5651, 19355, 34288, 46598, 25873, 27, 27896, 48243, 42063, 11259, 1911, 16257, 9780, 23191, 10885, 8066, 25208, 35035, 7692, 24930, 6483, 14787, 49923, 9442, 32556, 14824, 4219, 35810, 35367, 16427, 40198, 24259, 25948, 28951, 43458, 26055, 49427, 36624, 3265, 33580, 43909, 17533, 30688, 22992, 36189, 46819, 31385, 2201, 25157, 621, 3759, 139, 17371, 28845, 6244, 37127, 45043, 49429, 29919, 11019, 14588, 40049, 6072, 4807, 44198, 11047, 26391, 18536, 16355, 7608, 47257, 43751, 5095, 13672, 11995, 8198, 9473, 39996, 34266, 31989, 32999, 37530, 8413, 37583, 45421, 39413, 27247, 26973, 48700, 14718, 3152, 5121, 461, 28336, 41813, 14205, 14894, 43788, 33397, 22738, 17918, 9246, 19871, 46412, 12503, 47565, 40895, 23141, 21531, 40507, 29035, 22845, 26866, 5378, 21192, 12406, 16504, 6459, 28870, 45036, 18951, 40539, 26456, 8352, 23626, 1323, 24139, 11993, 24679, 31774, 27637, 27385, 48361, 39645, 547, 27380, 18930, 10915, 48913, 36929, 37717, 36463, 22608, 38404, 7232, 3174, 25936, 1804, 49989, 21205, 8747, 29859, 1123, 30492, 10815, 33489, 20829, 45636, 31522, 45504, 35983, 2951, 19421, 48263, 48978, 31176, 32141, 47197, 17331, 12967, 454, 4413, 11055, 5698, 21492, 21953, 5311, 46639, 3757, 18585, 23388, 41302, 48824, 12769, 33761, 3735, 49225, 25842, 41437, 2191, 40946, 45650, 32450, 34801, 29273, 8156, 30683, 31048, 43555, 48730, 9298, 22224, 10649, 2719, 34239, 13025, 6824, 36795, 32892, 20630, 32803, 22089, 21525, 950, 25083, 26166, 37842, 4706, 46187, 28809, 49282, 13373, 7284, 44481, 28346, 42182, 37143, 23971, 45858, 35500, 49157, 37762, 26590, 49068, 16748, 45844, 8284, 29651, 48160, 49574, 21067, 45358, 44550, 38376, 17170, 17821, 6879, 12432, 11662, 13377, 39593, 9545, 19315, 1627, 46668, 27537, 19418, 23479, 10361, 31941, 21591, 41876, 26265, 1077, 30203, 30106, 30691, 21493, 3202, 46909, 41912, 4108, 40181, 11678, 29848, 49192, 34739, 47164, 36728, 22004, 17436, 46599, 41107, 14261, 2979, 13183, 25004, 15570, 13324, 30215, 40371, 14885, 22775, 14643, 1759, 14125, 17280, 13265, 34099, 14334, 33583, 9786, 26032, 9903, 20296, 13166, 8374, 32487, 32683, 5232, 14384, 17973, 11819, 26148, 26969, 15016, 13208, 24734, 8178, 28569, 33630, 39819, 21968, 35778, 40472, 8726, 38143, 16013, 12721, 38477, 39542, 46611, 2073, 46222, 37821, 4822, 860, 22684, 30022, 40789, 29795, 3060, 659, 34018, 43800, 28731, 8357, 23370, 38031, 22072, 40985, 31674, 43381, 11450, 29435, 43297, 20771, 24382, 23811, 2746, 28584, 17590, 36953, 22824, 12994, 21796, 22419, 15387, 42285, 10236, 18915, 39417, 20693, 662, 22016, 49034, 40624, 32002, 41535, 37944, 45873, 41756, 21498, 1300, 17407, 37252, 23664, 778, 725, 15638, 42913, 31752, 29327, 26680, 46210, 10580, 37760, 7637, 2536, 16834, 45851, 9782, 14780, 4721, 2438, 1634, 40794, 25475, 21960, 20190, 5477, 5058, 5792, 40226, 26723, 18236, 13591, 6076, 26574, 13322, 10888, 48410, 15460, 45519, 11178, 9504, 38486, 37986, 42515, 28759, 44123, 28125, 19755, 43304, 48890, 15881, 46996, 16826, 35715, 17245, 47915, 7118, 14129, 11425, 28946, 16801, 23513, 46942, 13383, 41655, 3543, 7706, 3361, 4579, 3900, 46192, 32833, 37571, 20647, 47641, 48439, 38580, 5659, 36428, 41184, 36773, 12132, 29090, 24703, 5321, 24109, 33525, 43144, 46364, 14389, 6206, 6173, 21557, 31178, 23891, 17199, 44067, 6943, 46804, 25173, 6571, 20068, 34902, 14614, 16558, 5657, 5199, 38236, 4732, 4723, 29825, 22993, 49832, 42315, 6689, 47887, 11080, 20428, 17498, 3071, 28955, 9061, 43671, 2488, 9680, 1098, 37812, 939, 41042, 12145, 11908, 14580, 39010, 14356, 40376, 25954, 46342, 46365, 44079, 37677, 26663, 28669, 23616, 1101, 26566, 8322, 7075, 19572, 5304, 19213, 46806, 2503, 25876, 8215, 38531, 17094, 36497, 23635, 44430, 2518, 36790, 36885, 24731, 21649, 44308, 27195, 17134, 23883, 45566, 28103, 14962, 29201, 13304, 47730, 9924, 33713, 19923, 23642, 8091, 7256, 42772, 30689, 32163, 15735, 42329, 47100, 30011, 47438, 35281, 49112, 28007, 13784, 16133, 41351, 16188, 6406, 41272, 12797, 38069, 46862, 47163, 45481, 27446, 30104, 4354, 40688, 11204, 28649, 19872, 31211, 6797, 23000, 20232, 15780, 229, 19669, 43986, 38042, 49661, 17899, 19929, 39210, 35952, 41394, 18363, 11760, 41489, 7317, 4133, 46184, 7877, 48919, 48326, 22122, 28817, 16731, 19479, 48933, 9765, 16382, 1481, 34091, 18820, 11084, 32457, 22083, 27736, 960, 19886, 4904, 49985, 22375, 48473, 19701, 1590, 10067, 15545, 16425, 48979, 22634, 8605, 30044, 37028, 29854, 27258, 8573, 48658, 10818, 41896, 5100, 20673, 515, 45218, 3569, 31728, 20344, 24212, 22505, 32012, 49866, 22844, 25592, 414, 44315, 2445, 9597, 23410, 15903, 9308, 30495, 27655, 35744, 24307, 20372, 31226, 27255, 1513, 41994, 5809, 5066, 19485, 41632, 3782, 14917, 26754, 23168, 48903, 41838, 28323, 8428, 33298, 38950, 34758, 30671, 22915, 7395, 331, 30843, 5577, 14336, 45206, 33373, 33188, 38409, 14191, 37485, 21538, 36927, 10159, 11339, 6809, 38980, 43854, 3285, 13127, 5778, 28352, 9417, 24292, 7723, 419, 28217, 31660, 37998, 38612, 44717, 36554, 12487, 49367, 11770, 19585, 32295, 28356, 528, 22847, 29761, 3070, 47061, 47586, 14081, 27307, 20785, 2788, 22237, 26234, 6377, 23586, 4235, 42995]
