# Supplementary material for: Active learning with label quality control
Source: PeerJ Comput Sci. 2023 Sep 8;9:e1480. doi: 10.7717/peerj-cs.1480 (PMC10496030; doi:10.7717/peerj-cs.1480)
Supplement: Supplemental Information 1 — Please read "readme.pdf" in this file. [file peerj-cs-09-1480-s001.zip › code/Data/init_indexes/cifar10/246c47.json]

[29980, 43025, 48508, 14044, 18477, 37025, 41024, 5135, 18128, 25678, 45923, 12373, 34905, 39018, 43584, 38392, 751, 42065, 45217, 28977, 12066, 29770, 4034, 42154, 47009, 9862, 32280, 49920, 17307, 24509, 2897, 38619, 22490, 20425, 41044, 7739, 19727, 36759, 30901, 40879, 20624, 17102, 418, 3018, 27469, 8242, 42028, 24979, 13909, 43376, 3844, 18512, 45571, 4827, 15548, 25300, 15978, 2970, 2446, 11224, 18293, 3138, 92, 18266, 10913, 40901, 12019, 44327, 10904, 45701, 33179, 45102, 44714, 46964, 10391, 18215, 40197, 37612, 23757, 22349, 5190, 29333, 17590, 16440, 15739, 22192, 37126, 47824, 8798, 11494, 20194, 19897, 1922, 4529, 39719, 15478, 21064, 4174, 9886, 46788, 45448, 8241, 40305, 23340, 10617, 20218, 4924, 38011, 16759, 20259, 41728, 13157, 38568, 1548, 15741, 4548, 17642, 24778, 48803, 2218, 21291, 13693, 34803, 43536, 38987, 34170, 45563, 41397, 26105, 30166, 24681, 4882, 3055, 8153, 3644, 41434, 22571, 45199, 25210, 22953, 2439, 31112, 34783, 8024, 49494, 6254, 16410, 36826, 48547, 38729, 43242, 11384, 46198, 27906, 33542, 42934, 27409, 25616, 25382, 15031, 28092, 21778, 11712, 34626, 23948, 4242, 37043, 12435, 49611, 829, 49438, 44806, 22784, 30824, 40441, 7614, 39930, 18265, 36300, 342, 45053, 44963, 5744, 32866, 20787, 8750, 3081, 8411, 9281, 13084, 20047, 9002, 5884, 41400, 12109, 34982, 17342, 7720, 30168, 13701, 4059, 38346, 32495, 39415, 48354, 24940, 36949, 48903, 14544, 49514, 34552, 23455, 37824, 45678, 3496, 31456, 48053, 37163, 48039, 7218, 35126, 4580, 28300, 2038, 27194, 10767, 23203, 15797, 15943, 8413, 48031, 38838, 40121, 31087, 16896, 9395, 3073, 35321, 10501, 28981, 11196, 17779, 15928, 23938, 21011, 14119, 23627, 7927, 20926, 39850, 33295, 15873, 41871, 6495, 21480, 3941, 25441, 32004, 10697, 16723, 25975, 43211, 1324, 22053, 27478, 16224, 7416, 20987, 38656, 23323, 9202, 2741, 21201, 10816, 31090, 48323, 40335, 38056, 41225, 33376, 14432, 45968, 34525, 13955, 41475, 39703, 9981, 32961, 2228, 49006, 42431, 6647, 45781, 7802, 28659, 1169, 28547, 37633, 28586, 40654, 35014, 46724, 38006, 2330, 48828, 40053, 14821, 37767, 18910, 48205, 3170, 1080, 35135, 13700, 15507, 48170, 28526, 33746, 31023, 23229, 39810, 47908, 15564, 4781, 37300, 48550, 42844, 31629, 41757, 17935, 12050, 26990, 26231, 47878, 6235, 18811, 2064, 46816, 15737, 31366, 48008, 38539, 18708, 37926, 9503, 31534, 17394, 5011, 37583, 35707, 19688, 47783, 8007, 47028, 8649, 28076, 35614, 15088, 46773, 39367, 32631, 44768, 25273, 4033, 29905, 19812, 19331, 23678, 46850, 38083, 21686, 2048, 22355, 37122, 32876, 29855, 25360, 1068, 3504, 43087, 8515, 40757, 26279, 15678, 12894, 37041, 33099, 32319, 19575, 35273, 11376, 6387, 20587, 38543, 15839, 41238, 5713, 4728, 34360, 9107, 8184, 21496, 15993, 13657, 17556, 9209, 6119, 26491, 35070, 49303, 41090, 21545, 33288, 16163, 9063, 30018, 4443, 7022, 852, 33082, 38590, 15033, 12627, 47894, 41620, 43008, 4619, 36605, 13943, 46765, 8507, 36239, 15538, 31884, 23189, 6315, 3906, 37002, 8590, 3898, 18571, 28568, 4192, 48353, 47115, 38418, 42522, 27160, 4799, 11999, 32968, 47254, 20818, 31105, 30193, 40452, 9214, 24857, 7294, 711, 23422, 39428, 23481, 1806, 6550, 18752, 4201, 31709, 15192, 961, 23524, 35285, 46201, 2431, 3696, 48623, 22535, 42667, 15835, 41944, 22979, 40152, 49831, 46981, 26559, 7471, 25739, 34072, 28442, 45750, 49774, 38464, 18084, 467, 25860, 7678, 1449, 14243, 20694, 14359, 13103, 40565, 27613, 25622, 12300, 7453, 47012, 8416, 47212, 25269, 29473, 33622, 23290, 2164, 43185, 5712, 2661, 28990, 38280, 24299, 283, 42682, 20840, 43973, 33230, 10114, 3334, 33900, 45874, 2956, 19556, 15574, 42767, 26937, 34686, 44473, 1743, 48136, 33756, 23373, 47137, 43657, 31249, 485, 40767, 36533, 34428, 42009, 20569, 17061, 4339, 9997, 30859, 11301, 10669, 17345, 46404, 11589, 31602, 14813, 37507, 25837, 13566, 28302, 24239, 30566, 47736, 20351, 49192, 35202, 24493, 43699, 33497, 3236, 15204, 49444, 3566, 2114, 44080, 3042, 45592, 24311, 46022, 30881, 26057, 44639, 17769, 18980, 45674, 549, 40849, 34415, 5024, 48316, 44352, 47493, 25929, 8759, 2744, 32842, 4098, 48259, 27934, 18292, 3099, 2077, 8147, 84, 23833, 30733, 27965, 14343, 49359, 38101, 13981, 46391, 38444, 43396, 46161, 43653, 38033, 27495, 4863, 14388, 5525, 20920, 4694, 31643, 42628, 42182, 38468, 7423, 6383, 34426, 19790, 30101, 21065, 33893, 41119, 13722, 18991, 48886, 14495, 26888, 47095, 1058, 3722, 27209, 2975, 25468, 6410, 39243, 13681, 25553, 46200, 28545, 37387, 25258, 4502, 44375, 24862, 40185, 19589, 37180, 46688, 33363, 49701, 16470, 26351, 10871, 39579, 16380, 34561, 16187, 35875, 19649, 19537, 45688, 15430, 26330, 14035, 39567, 19125, 16181, 46718, 1620, 24836, 38565, 34424, 17230, 28734, 27201, 45422, 43195, 5035, 37694, 36386, 41926, 42318, 41915, 27859, 17431, 45871, 13189, 41642, 26991, 42342, 4349, 4542, 34326, 14294, 4327, 48254, 32282, 47041, 28366, 15171, 25436, 37206, 24145, 37312, 38936, 38959, 5521, 33630, 44148, 30051, 43387, 17040, 16771, 2278, 8829, 7892, 41786, 45698, 42858, 17848, 38591, 23418, 22465, 22375, 26474, 48082, 15821, 37559, 8075, 11843, 10700, 33300, 48368, 33063, 15081, 30896, 6707, 39025, 49763, 35729, 2229, 35954, 29992, 31729, 27435, 11048, 11842, 21969, 15411, 8417, 46220, 35993, 14293, 7092, 38313, 6455, 10422, 12988, 45904, 37234, 33184, 34288, 45233, 28354, 32390, 11903, 17362, 47910, 26995, 14097, 7048, 40463, 39344, 7074, 10997, 34950, 41172, 48397, 30354, 38430, 33339, 46498, 3890, 42609, 44421, 37826, 2819, 24284, 48695, 4788, 41626, 2039, 10513, 28024, 5660, 39026, 8885, 6161, 8695, 3658, 35486, 48305, 11939, 38495, 8402, 3599, 48395, 13628, 48999, 9880, 34697, 19579, 37790, 19981, 5058, 28464, 31557, 49212, 36950, 26790, 24702, 12936, 30728, 15452, 26551, 43276, 44117, 774, 44098, 21003, 2908, 48921, 7744, 8563, 44695, 46379, 14976, 7490, 47339, 37154, 43480, 16204, 25728, 33053, 7637, 13338, 9274, 39175, 11849, 1474, 37350, 33232, 4115, 38278, 47623, 23744, 16401, 32489, 17070, 45373, 25270, 23060, 18789, 29535, 17624, 31304, 40133, 32760, 3178, 24377, 4391, 4558, 39181, 24799, 8382, 26299, 27880, 681, 39994, 41452, 2354, 35783, 33350, 16745, 30962, 30432, 3900, 34907, 12567, 36399, 3402, 1108, 1834, 15591, 4709, 45549, 31920, 3293, 45572, 21504, 14131, 22735, 9147, 21017, 4169, 37753, 48572, 33227, 3390, 36494, 48793, 15132, 43701, 34067, 40175, 38665, 12857, 48484, 15578, 17007, 44933, 32948, 32737, 9825, 6361, 36321, 48066, 4831, 21379, 16544, 13777, 13143, 6727, 18132, 41888, 46459, 24760, 31104, 28960, 10036, 17781, 28482, 26540, 17557, 28849, 43981, 6040, 11548, 24737, 7060, 22939, 17653, 5695, 19854, 37911, 1033, 5455, 22083, 22109, 27978, 26267, 21578, 46292, 18003, 21468, 11246, 45498, 45539, 25126, 42169, 579, 10933, 40978, 6490, 18745, 36120, 10840, 45087, 37078, 5422, 44858, 11273, 31895]
