# Supplementary material for: Active learning with label quality control
Source: PeerJ Comput Sci. 2023 Sep 8;9:e1480. doi: 10.7717/peerj-cs.1480 (PMC10496030; doi:10.7717/peerj-cs.1480)
Supplement: Supplemental Information 1 — Please read "readme.pdf" in this file. [file peerj-cs-09-1480-s001.zip › code/Data/init_indexes/cifar10/5cd332.json]

[45513, 45747, 16606, 29512, 4779, 34257, 6117, 8193, 10534, 31726, 4399, 8507, 10468, 4378, 34751, 3635, 36467, 951, 3925, 42335, 25664, 9363, 6046, 30889, 5839, 44508, 22573, 15509, 1571, 16732, 23081, 6771, 28377, 42141, 6387, 11843, 43823, 3578, 10476, 38223, 19947, 18882, 39878, 34800, 17795, 24571, 29252, 1838, 36936, 8731, 38032, 33862, 45888, 33660, 2511, 44995, 43210, 43845, 8496, 46324, 33690, 22437, 37338, 6243, 526, 33651, 35061, 29058, 23748, 8456, 23751, 5484, 47652, 6384, 49770, 17178, 24200, 30166, 20668, 29380, 10655, 19814, 4372, 34960, 14499, 18136, 41391, 48626, 31909, 23379, 24484, 33888, 33542, 22743, 35609, 3270, 12961, 22385, 19973, 40148, 43819, 36723, 14418, 43281, 30985, 22772, 27607, 32981, 24900, 4930, 38874, 9592, 7100, 37021, 10535, 15293, 26785, 5108, 21872, 45570, 24244, 10338, 48844, 14408, 14915, 17735, 14749, 41921, 46054, 44563, 39659, 27082, 12407, 25421, 24770, 21608, 26858, 44330, 27651, 2499, 36633, 39324, 33447, 21007, 5347, 27859, 29987, 35227, 24968, 21053, 45705, 13489, 15212, 14559, 34942, 40267, 21925, 25314, 38969, 16836, 26206, 29858, 6767, 30048, 13255, 7345, 29913, 26804, 7411, 11477, 12615, 41559, 27843, 19956, 48188, 29098, 25191, 22702, 49708, 39252, 28781, 24534, 13391, 18570, 10951, 13407, 5401, 30670, 11613, 7644, 4279, 42694, 27311, 18764, 37288, 1319, 18737, 16184, 49928, 16493, 49400, 41897, 35922, 47602, 1560, 16484, 571, 34723, 20415, 44323, 5567, 27845, 25349, 32044, 8902, 712, 34727, 264, 15517, 39334, 33444, 9332, 44266, 27546, 15723, 5411, 30195, 5006, 14471, 7491, 39484, 41229, 8832, 41171, 49410, 36128, 20019, 45281, 15659, 46032, 7287, 818, 35019, 44168, 9440, 10185, 20052, 25904, 24453, 23067, 25856, 14986, 7657, 27350, 42966, 22410, 27501, 31494, 21211, 20249, 17171, 21216, 31637, 47778, 394, 49511, 20897, 39321, 46569, 2455, 21845, 28678, 8338, 22725, 18400, 44237, 43731, 28130, 22422, 28000, 15455, 4736, 43645, 32894, 4500, 35882, 40283, 19872, 22984, 44428, 33681, 22965, 40408, 27294, 19283, 12041, 31669, 30529, 44352, 40102, 24466, 3577, 28829, 32135, 13817, 22986, 633, 4701, 13620, 34453, 45853, 34014, 36154, 38480, 22229, 47664, 12011, 47165, 34026, 19943, 9750, 9702, 37060, 33496, 6939, 33491, 32256, 34117, 622, 7933, 25128, 24965, 21321, 9181, 28771, 16545, 23069, 9650, 30210, 21131, 24106, 32372, 46074, 34815, 25086, 10060, 4598, 15973, 46827, 10431, 17456, 32856, 8438, 28080, 12172, 16778, 3040, 42439, 38787, 17912, 24891, 38889, 8891, 32315, 12207, 915, 27006, 44781, 44823, 13126, 47980, 3275, 27939, 48180, 23792, 42228, 12583, 20254, 14681, 29675, 49068, 17765, 23257, 46312, 45875, 31654, 17773, 27265, 4163, 15034, 12854, 39058, 35459, 11735, 40797, 24219, 5409, 33759, 47035, 21759, 43062, 49549, 32381, 19441, 18323, 26041, 20410, 4529, 43500, 41534, 14798, 44107, 40751, 39310, 16031, 15581, 9297, 4726, 14184, 15742, 3180, 24610, 45752, 2592, 44556, 687, 34439, 9259, 5821, 35962, 44691, 11906, 47883, 25337, 13477, 20079, 34890, 10474, 41575, 12044, 37583, 2360, 41217, 14475, 31895, 24932, 13262, 29818, 34937, 31262, 22344, 19299, 13111, 24870, 32706, 29717, 25124, 267, 13726, 44507, 25153, 28092, 36735, 39400, 43723, 3448, 47473, 46304, 31259, 2288, 34181, 36156, 10256, 22139, 26331, 10610, 16334, 49164, 24893, 17226, 46343, 7895, 48692, 29115, 29957, 8788, 14865, 49938, 10801, 48266, 19445, 11259, 32783, 14762, 17154, 1668, 5228, 2063, 4111, 37400, 4812, 46466, 12889, 41022, 16699, 13496, 42315, 29749, 11055, 43607, 35050, 25087, 37233, 2258, 45536, 30734, 14816, 4496, 35179, 36009, 27050, 23488, 192, 40758, 22093, 35301, 8386, 58, 35033, 48191, 318, 13807, 6073, 26017, 9906, 3622, 8296, 3389, 17725, 27605, 14192, 10771, 48971, 38323, 32937, 9072, 45379, 45732, 8936, 19840, 21054, 25287, 5641, 16110, 42240, 22712, 31865, 15132, 9402, 38587, 27080, 18957, 38293, 1318, 25518, 18524, 9129, 45866, 30898, 49908, 33554, 30067, 27177, 35657, 31801, 5212, 13345, 41434, 35537, 8719, 17970, 4801, 3235, 3429, 47355, 40187, 34766, 24396, 25143, 41913, 40311, 28126, 3930, 35826, 31520, 29556, 18343, 17936, 32833, 44212, 11879, 3298, 12886, 16050, 11250, 15461, 41420, 25432, 1313, 22480, 5221, 23004, 8954, 31936, 40363, 48248, 6088, 24812, 40021, 1998, 44059, 13706, 22694, 123, 14881, 39274, 45562, 854, 42936, 14513, 46689, 12296, 34256, 44733, 18956, 42863, 48277, 37888, 45962, 29600, 34005, 572, 15751, 28841, 21306, 32493, 30653, 2270, 12592, 41466, 20230, 9767, 11106, 35799, 25095, 26504, 26414, 20498, 19360, 37715, 49198, 24249, 32758, 10974, 22933, 14368, 9285, 48306, 3773, 33528, 15953, 43205, 18220, 17877, 39964, 24981, 2605, 17326, 40509, 8757, 6927, 22867, 39969, 44285, 24478, 7110, 19497, 41959, 4329, 42330, 47440, 4985, 10912, 9172, 33292, 34092, 21396, 35555, 45707, 21239, 16440, 5396, 25178, 19015, 12343, 45382, 4792, 37081, 29657, 38109, 15147, 44682, 49112, 6656, 41817, 25497, 16532, 12656, 17511, 377, 23909, 16509, 18370, 27199, 35107, 20539, 12301, 46975, 16122, 4486, 23690, 36118, 34760, 30664, 40168, 36773, 26422, 2106, 19003, 25746, 44126, 47632, 34242, 3292, 21124, 23372, 44086, 21862, 44313, 8796, 13253, 26101, 1301, 16691, 27013, 1315, 13794, 18085, 964, 11614, 16490, 20751, 38846, 40318, 7340, 40411, 8957, 47638, 9053, 25033, 37206, 46598, 2491, 48353, 29224, 9850, 1926, 33721, 29487, 405, 29979, 31198, 3401, 24781, 35983, 18687, 15183, 37283, 43128, 30011, 30941, 33715, 16073, 18237, 43215, 44414, 7698, 11, 36491, 38153, 39522, 2117, 46180, 26393, 2906, 11405, 48604, 21458, 35750, 37498, 7139, 25571, 32352, 44827, 24784, 10913, 26396, 514, 35842, 30651, 3929, 39836, 29968, 47648, 39826, 18639, 2028, 48565, 28220, 23447, 44272, 4431, 46623, 49421, 37218, 28580, 28616, 49020, 48828, 5943, 46640, 13728, 40465, 36236, 31381, 25925, 36448, 1831, 38496, 9292, 45166, 39295, 17384, 8754, 42899, 458, 5878, 29136, 44190, 37750, 25884, 22983, 9878, 20015, 32735, 15254, 8851, 26997, 9190, 42713, 36195, 10000, 29585, 41279, 13732, 44963, 48957, 45530, 31677, 18428, 29019, 10939, 33745, 43964, 19380, 34597, 9093, 40366, 48182, 24798, 25804, 16694, 40268, 31547, 11457, 41464, 25758, 26941, 19630, 19001, 5482, 25540, 23606, 25916, 21887, 47251, 47045, 27849, 14049, 23108, 30775, 10134, 32733, 30841, 18463, 48450, 46792, 30229, 18452, 30688, 34728, 8824, 27530, 8108, 45533, 43335, 7669, 42295, 20684, 19453, 18355, 1431, 14754, 38842, 21151, 24477, 13493, 14331, 1766, 27869, 11823, 48953, 1925, 30773, 22758, 41428, 24532, 48447, 41365, 42943, 10759, 14256, 22649, 28035, 13047, 16108, 15613, 46612, 43270, 17606, 965, 11746, 48415, 47672, 25068, 12115, 10073, 25452, 39152, 8924, 20042, 33770, 34063, 33037, 20569, 37777, 17763, 38315, 37813, 31210, 27207, 45477, 43455, 6158, 43822, 45446, 40963, 41812, 8710, 9609, 30083, 45419, 33434, 15894, 12351, 10582, 9521, 45696, 40079, 41036]
