# Supplementary material for: Active learning with label quality control
Source: PeerJ Comput Sci. 2023 Sep 8;9:e1480. doi: 10.7717/peerj-cs.1480 (PMC10496030; doi:10.7717/peerj-cs.1480)
Supplement: Supplemental Information 1 — Please read "readme.pdf" in this file. [file peerj-cs-09-1480-s001.zip › code/Data/init_indexes/cifar10/df4ea8.json]

[27778, 2788, 16192, 3422, 4567, 17579, 40635, 2968, 30476, 14045, 19286, 36112, 39007, 8770, 5465, 21214, 38298, 31843, 26279, 5345, 7360, 40481, 10388, 45365, 45133, 44974, 17494, 24266, 46021, 44954, 29755, 3895, 42799, 3724, 16800, 30107, 3223, 10132, 18228, 16576, 46645, 42911, 7083, 43440, 32213, 12694, 48935, 3863, 35882, 6211, 6218, 42106, 2106, 47934, 45222, 6313, 34697, 11914, 34009, 29520, 45806, 1955, 27449, 848, 32059, 9412, 1780, 7895, 22478, 15156, 20695, 34159, 18447, 16454, 48849, 36780, 42214, 35106, 3007, 35735, 16155, 5914, 18637, 30136, 44999, 33907, 303, 25348, 38962, 17422, 45305, 49578, 15050, 25162, 1566, 39642, 39252, 9119, 38003, 5491, 30069, 30870, 13735, 16638, 35346, 1407, 31765, 9254, 21487, 11782, 24590, 21931, 26363, 31616, 28047, 13242, 37521, 33272, 3260, 12648, 7624, 28614, 17330, 15887, 10205, 30845, 30134, 7006, 5342, 23545, 28544, 10567, 14666, 49266, 37612, 25663, 14752, 23362, 17305, 6954, 21584, 47606, 37741, 10484, 28897, 42182, 28425, 38028, 32273, 22793, 5745, 46348, 4749, 34077, 46688, 944, 31255, 4683, 5033, 8870, 24874, 433, 49723, 31352, 29460, 1477, 25658, 19551, 39394, 17177, 38093, 18484, 17932, 17030, 1350, 38071, 30776, 40182, 1710, 116, 18432, 23073, 4288, 1785, 14443, 41137, 36761, 6478, 22496, 890, 48495, 7080, 47566, 16184, 6320, 22189, 36610, 40274, 19766, 48242, 43610, 48072, 16905, 12327, 9123, 3831, 49456, 9097, 45890, 6932, 39285, 49897, 12999, 9433, 23902, 30018, 17379, 28409, 22830, 22694, 30840, 39689, 19701, 42032, 8914, 8037, 29499, 9480, 22459, 23724, 22970, 17088, 9533, 29128, 34118, 24107, 36406, 43107, 11662, 9263, 35028, 4788, 39307, 10169, 40375, 23802, 12883, 20931, 40353, 10002, 5886, 6931, 24324, 8192, 28066, 32631, 17118, 17343, 12011, 42978, 5510, 25143, 46600, 332, 11248, 40019, 14400, 10123, 17495, 32584, 38793, 15503, 15354, 15963, 35266, 9752, 33850, 30100, 9805, 9154, 28384, 27958, 35455, 43302, 32368, 13590, 28933, 9060, 4936, 24368, 26765, 41377, 31155, 8065, 1613, 9030, 11396, 6500, 31057, 43689, 45054, 15565, 26942, 23028, 48942, 30181, 10448, 43347, 31875, 37589, 44593, 16164, 4376, 25527, 29722, 3696, 47623, 2294, 30816, 18257, 42190, 44989, 45561, 14007, 24115, 6856, 3391, 47543, 29492, 40421, 16577, 46268, 33002, 19195, 6302, 24904, 48473, 23229, 23446, 10673, 34814, 49724, 8486, 40066, 35719, 46443, 34723, 23204, 34016, 39977, 3226, 38199, 17001, 22588, 13152, 38899, 22599, 14966, 242, 38224, 26469, 6561, 621, 40929, 39280, 35415, 35175, 36453, 34114, 19813, 6096, 17123, 42752, 37960, 10721, 2238, 9283, 1307, 4447, 29164, 6346, 1189, 44657, 28896, 16497, 31181, 5254, 25027, 27743, 45775, 47196, 13042, 2060, 40076, 48411, 33614, 49101, 25519, 1170, 9137, 4759, 13574, 42044, 18338, 25110, 39476, 25622, 44631, 25197, 44106, 17872, 22271, 9897, 15094, 17129, 48331, 24713, 44426, 47284, 34020, 5614, 30215, 16628, 31078, 34640, 39479, 45189, 5114, 43288, 3081, 29339, 36186, 40818, 22375, 3874, 17727, 9211, 22984, 36082, 2257, 18919, 39997, 30930, 39815, 188, 17428, 30421, 9975, 14494, 16614, 16607, 41565, 21808, 42054, 36367, 46026, 15924, 6036, 39587, 17901, 13729, 21432, 19030, 40547, 23254, 14548, 47301, 32903, 36565, 7560, 18075, 16287, 47276, 42960, 2284, 26753, 43394, 6814, 48729, 12880, 2930, 22839, 45700, 43584, 21855, 13630, 40263, 26637, 14312, 37897, 3796, 7336, 18322, 29077, 6383, 5248, 32590, 42480, 16586, 4059, 31308, 20963, 20553, 48587, 8635, 29104, 35684, 43592, 8720, 13523, 5538, 25286, 41039, 13283, 42265, 16160, 3232, 45184, 23579, 47256, 24611, 35178, 49259, 32551, 23872, 31503, 15553, 40156, 43937, 42210, 6660, 34465, 7365, 43669, 13650, 40277, 22673, 47303, 9468, 8748, 25782, 34779, 23262, 27054, 38735, 29569, 47111, 20568, 40030, 6384, 5866, 11470, 11979, 48149, 45577, 49217, 47069, 5733, 35659, 48462, 45001, 26694, 21038, 3430, 662, 49700, 26796, 30047, 18521, 10577, 3556, 24121, 15085, 1966, 25837, 37068, 42268, 4915, 37374, 15069, 18349, 33645, 36709, 38326, 4996, 27046, 637, 44898, 44791, 776, 23043, 24812, 18381, 23420, 11841, 17248, 28258, 20345, 11847, 8658, 4647, 19863, 10573, 20915, 8890, 44353, 35774, 26869, 30201, 47297, 6920, 33583, 20061, 30651, 5709, 47037, 11465, 21232, 34826, 18030, 11928, 44542, 36558, 26941, 12109, 30785, 42141, 21254, 24577, 20201, 39839, 39195, 1370, 20072, 23387, 19306, 14190, 36332, 15235, 7655, 5480, 20485, 10526, 6440, 6317, 27960, 32613, 2242, 45129, 46538, 902, 43836, 49213, 33665, 21648, 25464, 43495, 27237, 8063, 28248, 36732, 2000, 40001, 40985, 45514, 19244, 24218, 26895, 45933, 40252, 28952, 22024, 49683, 32431, 27251, 10200, 38542, 28164, 20714, 28342, 20340, 48681, 15173, 18000, 42125, 1708, 28445, 43025, 26899, 35562, 43983, 15052, 33143, 43944, 13299, 19107, 40816, 18309, 32898, 22672, 2671, 16636, 7297, 42152, 47101, 40290, 23331, 33263, 13384, 49528, 34084, 32717, 27253, 48076, 1808, 4319, 24951, 32472, 48555, 20786, 20372, 970, 36253, 41373, 44794, 25783, 28153, 8624, 13313, 4951, 19585, 367, 34228, 39127, 39644, 12074, 21238, 41388, 37914, 8405, 15650, 12898, 36211, 8251, 23702, 23200, 20100, 16772, 16924, 4079, 33448, 8332, 25444, 48166, 17312, 12948, 27183, 30042, 24570, 44592, 34766, 39544, 39159, 43281, 32894, 12422, 20795, 20845, 30220, 32125, 28286, 4111, 1634, 48481, 726, 24798, 32320, 5971, 5586, 2869, 47858, 14444, 2916, 29158, 4291, 40611, 22645, 9113, 21718, 49053, 33997, 43072, 36412, 31709, 19966, 5167, 10439, 31297, 5924, 49340, 31450, 34069, 28676, 29977, 47531, 24915, 22829, 48102, 4599, 3006, 21065, 19843, 18476, 5441, 3242, 3334, 21296, 1625, 15510, 37077, 44782, 15728, 24393, 42077, 36645, 32109, 40705, 29175, 12616, 27374, 31373, 10006, 41554, 975, 19672, 28353, 10178, 389, 34299, 25625, 23246, 79, 19091, 31162, 32739, 25521, 33308, 36403, 16856, 45209, 5228, 7191, 33967, 13048, 6499, 30627, 459, 40669, 2437, 19563, 28111, 34941, 35241, 41032, 10150, 49583, 46761, 24110, 6350, 31608, 37213, 27872, 35988, 41079, 15479, 49519, 45659, 48874, 36847, 1957, 12659, 24560, 19304, 38311, 8692, 13251, 41658, 34652, 13141, 523, 11406, 40921, 46349, 42536, 40897, 33895, 9348, 39445, 14486, 27752, 31082, 3875, 44484, 4750, 21827, 23273, 21406, 33538, 5522, 13130, 44689, 28854, 48754, 5290, 2614, 36467, 21494, 26706, 25965, 21460, 45436, 5856, 29505, 5814, 15865, 41133, 16251, 19206, 45010, 48717, 15293, 38945, 12725, 17800, 44498, 40909, 27919, 27092, 11612, 36783, 26140, 41205, 45523, 25620, 32824, 30354, 42902, 8755, 16464, 17034, 44324, 16088, 37832, 12311, 6007, 2010, 19937, 32885, 47805, 45724, 27348, 30691, 39934, 2731, 15508, 28894, 26309, 48326, 18449, 11059, 11108, 22501, 34349, 34193, 17476, 36345, 31805, 34255, 6836, 19664, 18782, 5443, 45752, 6628, 27510, 18650, 26691, 35625, 7546, 142, 27899, 37705, 38029, 26851, 19823, 40801, 5944, 38113, 25207, 37413]
