# Supplementary material for: Active learning with label quality control
Source: PeerJ Comput Sci. 2023 Sep 8;9:e1480. doi: 10.7717/peerj-cs.1480 (PMC10496030; doi:10.7717/peerj-cs.1480)
Supplement: Supplemental Information 1 — Please read "readme.pdf" in this file. [file peerj-cs-09-1480-s001.zip › code/Data/init_indexes/mnist/024d37.json]

[9522, 15588, 16961, 59944, 38611, 17614, 33917, 9937, 16520, 3780, 35845, 46068, 52972, 59351, 46020, 52805, 40277, 50205, 48295, 39204, 55585, 32252, 54242, 10352, 3292, 2325, 30069, 53932, 1917, 48844, 10354, 4625, 59767, 55305, 40614, 42885, 11738, 5155, 1375, 40815, 45732, 13035, 21631, 59926, 49038, 43332, 34951, 37249, 11344, 3578, 54544, 14272, 964, 32483, 28330, 48171, 29961, 23976, 14045, 54314, 14815, 8597, 19530, 41643, 11495, 17215, 52307, 42523, 45111, 46126, 51837, 13607, 23674, 1841, 1298, 45445, 38126, 19930, 44734, 18390, 55879, 6180, 16858, 38479, 15969, 29069, 28967, 43709, 39518, 40314, 46509, 38652, 41503, 56249, 32647, 22822, 58898, 22403, 16762, 6520]
