# Supplementary material for: Active learning with label quality control
Source: PeerJ Comput Sci. 2023 Sep 8;9:e1480. doi: 10.7717/peerj-cs.1480 (PMC10496030; doi:10.7717/peerj-cs.1480)
Supplement: Supplemental Information 1 — Please read "readme.pdf" in this file. [file peerj-cs-09-1480-s001.zip › code/Data/init_indexes/mnist/41cdef.json]

[54097, 38818, 49112, 46102, 41857, 50426, 25666, 34303, 6078, 11284, 19677, 55315, 4697, 10775, 18579, 38938, 4599, 30025, 13935, 18321, 33708, 38832, 44328, 53729, 53371, 44490, 56437, 59415, 46390, 11700, 55949, 5817, 19372, 38997, 37287, 13328, 17548, 17047, 31596, 2145, 4104, 52318, 28322, 51841, 2983, 31925, 45160, 1798, 57472, 57102, 52394, 59786, 41030, 43100, 30875, 9408, 770, 21335, 57260, 47214, 347, 990, 14497, 46627, 56412, 26186, 7058, 8672, 51039, 44346, 13454, 13364, 39476, 4533, 8907, 27420, 16382, 9425, 2860, 54558, 33501, 27204, 8582, 1108, 6588, 41197, 51906, 26616, 33630, 9885, 18138, 4123, 35343, 6653, 34110, 52772, 38503, 25097, 3483, 32452]
