# Supplementary material for: Active learning with label quality control
Source: PeerJ Comput Sci. 2023 Sep 8;9:e1480. doi: 10.7717/peerj-cs.1480 (PMC10496030; doi:10.7717/peerj-cs.1480)
Supplement: Supplemental Information 1 — Please read "readme.pdf" in this file. [file peerj-cs-09-1480-s001.zip › code/Data/init_indexes/mnist/8f063b.json]

[17575, 1862, 23819, 13855, 27552, 16174, 17372, 2333, 59538, 59797, 3783, 2037, 1791, 50772, 56587, 39441, 55864, 42121, 15406, 29060, 21172, 29078, 40844, 10966, 14429, 54223, 58977, 48882, 44149, 36659, 48317, 56945, 8255, 20838, 41784, 2821, 56090, 18713, 53852, 20920, 19890, 25299, 46891, 41806, 12237, 37315, 40677, 35240, 13329, 37900, 25716, 56205, 30693, 48316, 8373, 7874, 26622, 39318, 42610, 49451, 39794, 34266, 13736, 687, 24122, 54153, 7429, 34501, 15310, 38052, 44921, 56487, 59863, 25387, 15445, 4723, 28268, 34146, 2954, 37078, 4709, 55897, 43649, 1350, 29045, 44090, 33275, 38356, 9630, 39424, 40388, 26196, 49476, 44168, 19141, 16315, 54513, 27704, 8510, 13144]
