# Supplementary material for: Active learning with label quality control
Source: PeerJ Comput Sci. 2023 Sep 8;9:e1480. doi: 10.7717/peerj-cs.1480 (PMC10496030; doi:10.7717/peerj-cs.1480)
Supplement: Supplemental Information 1 — Please read "readme.pdf" in this file. [file peerj-cs-09-1480-s001.zip › code/Data/init_indexes/mnist/e40900.json]

[11215, 43894, 59543, 12398, 29509, 27229, 44783, 4637, 2701, 34889, 44688, 24053, 9357, 38174, 984, 47038, 38104, 28524, 34962, 19510, 37556, 25618, 47587, 25864, 33793, 47022, 59271, 50633, 37185, 54786, 31790, 20406, 37706, 55465, 37564, 38828, 20825, 36939, 29120, 37725, 13644, 21870, 12792, 21301, 44606, 57142, 58211, 23067, 48559, 36171, 991, 2691, 58030, 35787, 29190, 13530, 5226, 9980, 24558, 18712, 21240, 4713, 51924, 18495, 36960, 2011, 27660, 9986, 52510, 22727, 46751, 2770, 30077, 13151, 51488, 47082, 55503, 30333, 6204, 12733, 30324, 52525, 10456, 16093, 41417, 5337, 49384, 55838, 29607, 21099, 58782, 3383, 54581, 57263, 43363, 47155, 24198, 26127, 31186, 2537]
