# Supplementary material for: Active learning with label quality control
Source: PeerJ Comput Sci. 2023 Sep 8;9:e1480. doi: 10.7717/peerj-cs.1480 (PMC10496030; doi:10.7717/peerj-cs.1480)
Supplement: Supplemental Information 1 — Please read "readme.pdf" in this file. [file peerj-cs-09-1480-s001.zip › code/Data/init_indexes/mnist/bbf379.json]

[27899, 44372, 9097, 25330, 1923, 10196, 14719, 8141, 5496, 53471, 59806, 22233, 4991, 36197, 20958, 40079, 13703, 19871, 47232, 27200, 4750, 32326, 21594, 37314, 22683, 26380, 7429, 16781, 25120, 13229, 44497, 44124, 7791, 37101, 54563, 27081, 54752, 16556, 48573, 55093, 19253, 14902, 45838, 46984, 48505, 53255, 28376, 43095, 26076, 52362, 52814, 28421, 31134, 56456, 1149, 14366, 43976, 1470, 48377, 29864, 54199, 43310, 4072, 48897, 43949, 38184, 37607, 19344, 57495, 45689, 20358, 5426, 9904, 1959, 53771, 4833, 17388, 16808, 29825, 29207, 54323, 53087, 27925, 2071, 58386, 35115, 31825, 513, 29986, 45644, 19940, 22225, 16811, 58528, 55718, 40444, 22396, 55180, 8688, 44254]
