# Supplementary material for: Active learning with label quality control
Source: PeerJ Comput Sci. 2023 Sep 8;9:e1480. doi: 10.7717/peerj-cs.1480 (PMC10496030; doi:10.7717/peerj-cs.1480)
Supplement: Supplemental Information 1 — Please read "readme.pdf" in this file. [file peerj-cs-09-1480-s001.zip › code/Data/init_indexes/mnist/074e27.json]

[31012, 51215, 28024, 43080, 35865, 2027, 1795, 33369, 46225, 59470, 41520, 15672, 42271, 48684, 10898, 37681, 31195, 41879, 17428, 22030, 20725, 20196, 40015, 32604, 57532, 24170, 18800, 11679, 16020, 38848, 45225, 6367, 45570, 55780, 41467, 48876, 42313, 43556, 14310, 34158, 4997, 57250, 15100, 17985, 29612, 34368, 51129, 7777, 451, 26780, 28849, 6214, 6365, 48519, 46534, 8524, 49808, 51801, 28692, 11053, 15952, 31069, 18056, 18191, 56752, 37269, 41075, 23906, 34871, 59075, 47804, 7799, 24139, 17432, 38917, 32167, 15685, 53554, 39998, 44403, 42307, 29903, 36655, 35355, 58705, 23261, 20832, 26999, 57231, 31397, 12818, 18856, 13790, 41844, 7244, 36663, 15388, 19379, 10366, 18420]
