# Supplementary material for: Active learning with label quality control
Source: PeerJ Comput Sci. 2023 Sep 8;9:e1480. doi: 10.7717/peerj-cs.1480 (PMC10496030; doi:10.7717/peerj-cs.1480)
Supplement: Supplemental Information 1 — Please read "readme.pdf" in this file. [file peerj-cs-09-1480-s001.zip › code/Data/init_indexes/mnist/e64fc0.json]

[49801, 58534, 39856, 21858, 20900, 10143, 47600, 22005, 873, 22268, 3764, 1719, 46395, 32349, 11582, 49558, 46063, 57301, 28268, 17352, 52707, 33579, 56751, 51451, 56447, 11912, 31731, 33480, 30242, 18454, 21593, 52810, 14763, 54158, 1288, 54193, 13043, 7549, 42398, 47657, 6473, 25934, 4366, 30353, 7209, 5979, 3469, 18397, 32642, 46936, 37433, 24850, 49990, 27383, 1676, 5079, 56259, 22483, 31974, 29502, 41344, 16139, 52781, 5129, 10556, 58327, 54479, 35754, 56756, 25702, 54634, 18025, 37627, 39819, 51173, 36599, 54029, 14756, 8810, 7686, 22930, 57080, 16923, 42667, 38034, 3781, 54503, 31028, 42139, 12646, 40839, 56364, 13342, 56452, 36972, 42794, 30201, 8278, 11969, 5322]
