# Supplementary material for: Active learning with label quality control
Source: PeerJ Comput Sci. 2023 Sep 8;9:e1480. doi: 10.7717/peerj-cs.1480 (PMC10496030; doi:10.7717/peerj-cs.1480)
Supplement: Supplemental Information 1 — Please read "readme.pdf" in this file. [file peerj-cs-09-1480-s001.zip › code/Data/init_indexes/mnist/a288fc.json]

[59247, 59783, 7817, 57174, 40530, 53359, 5673, 27726, 30270, 25737, 341, 21758, 49979, 8013, 24931, 55337, 7239, 1456, 19822, 34301, 55195, 45857, 44808, 3377, 26785, 55086, 58305, 24377, 24949, 35656, 29844, 42622, 6473, 4083, 54846, 19953, 922, 41354, 25522, 722, 44137, 2258, 7904, 14497, 223, 56089, 36570, 19560, 34306, 21677, 51088, 25361, 41842, 25128, 50153, 17115, 50477, 12587, 37014, 49640, 24464, 32462, 48416, 16889, 19171, 40593, 44711, 48690, 54385, 52262, 28642, 14267, 10562, 32859, 31953, 59567, 40550, 55846, 53766, 34669, 4401, 35170, 42172, 56932, 28038, 38603, 49797, 32250, 14832, 48785, 6584, 36501, 1593, 31422, 36049, 8291, 19343, 16357, 39575, 58564]
