# Supplementary material for: Active learning with label quality control
Source: PeerJ Comput Sci. 2023 Sep 8;9:e1480. doi: 10.7717/peerj-cs.1480 (PMC10496030; doi:10.7717/peerj-cs.1480)
Supplement: Supplemental Information 1 — Please read "readme.pdf" in this file. [file peerj-cs-09-1480-s001.zip › code/Data/init_indexes/mnist/39735b.json]

[14042, 20546, 29488, 11948, 5798, 44778, 59252, 13736, 13671, 5383, 48727, 11934, 54613, 766, 42499, 20929, 42402, 48889, 40678, 27581, 39558, 39423, 13963, 2994, 1371, 32538, 2205, 28878, 18070, 4919, 6778, 42344, 15030, 51317, 3617, 26150, 54967, 28619, 32151, 53479, 52272, 21751, 40697, 20504, 10808, 41035, 39661, 34048, 22736, 52644, 12992, 56242, 7686, 2279, 54025, 52316, 37997, 31029, 49462, 47669, 12127, 57079, 25422, 4414, 56720, 56504, 26365, 23973, 19847, 14563, 52370, 727, 56662, 28600, 3466, 31339, 56712, 3038, 6723, 35452, 8734, 45712, 48583, 57722, 29979, 55510, 3997, 32933, 12222, 52217, 56734, 44414, 43905, 48309, 4346, 47352, 29036, 7280, 21738, 7328]
