# Supplementary material for: Active learning with label quality control
Source: PeerJ Comput Sci. 2023 Sep 8;9:e1480. doi: 10.7717/peerj-cs.1480 (PMC10496030; doi:10.7717/peerj-cs.1480)
Supplement: Supplemental Information 1 — Please read "readme.pdf" in this file. [file peerj-cs-09-1480-s001.zip › code/Data/init_indexes/mnist/21e287.json]

[3990, 8813, 5647, 52247, 12774, 56557, 31291, 15798, 1424, 2716, 49485, 46891, 59871, 50509, 27682, 44677, 59423, 30395, 37904, 24440, 18991, 13776, 51541, 5258, 53723, 29883, 37387, 16806, 14637, 46567, 56765, 50741, 51116, 41232, 58958, 30784, 23134, 37320, 41073, 16023, 1184, 19693, 18250, 39646, 19056, 40438, 48645, 46227, 10140, 12790, 27984, 14764, 57615, 50883, 46877, 10380, 9649, 12719, 13179, 38508, 20289, 22407, 42300, 50095, 42723, 50191, 39648, 29095, 17258, 50742, 30396, 57802, 54616, 19842, 29040, 45136, 35681, 15780, 42990, 47814, 1305, 29048, 54946, 21610, 48103, 13413, 57168, 58629, 10440, 36448, 213, 10305, 51400, 40049, 22851, 35768, 43577, 55175, 38050, 15063]
