# Supplementary material for: Active learning with label quality control
Source: PeerJ Comput Sci. 2023 Sep 8;9:e1480. doi: 10.7717/peerj-cs.1480 (PMC10496030; doi:10.7717/peerj-cs.1480)
Supplement: Supplemental Information 1 — Please read "readme.pdf" in this file. [file peerj-cs-09-1480-s001.zip › code/Data/sequence_1000_10000_1000.json]

[1000, 2000, 3000, 4000, 5000, 6000, 7000, 8000, 9000, 10000]
