# Supplementary material for: Active learning with label quality control
Source: PeerJ Comput Sci. 2023 Sep 8;9:e1480. doi: 10.7717/peerj-cs.1480 (PMC10496030; doi:10.7717/peerj-cs.1480)
Supplement: Supplemental Information 1 — Please read "readme.pdf" in this file. [file peerj-cs-09-1480-s001.zip › code/Fig_7_1/EnsembleModel.py]

import torch

class EnsembleModel(object):
    def __init__(self,model_with_weight):
        self.model_with_weight=model_with_weight

    def __call__(self,x):
        ##以概率均值方式合并多个模型的输出
        p=sum(torch.softmax(model(x)*weight,1) for model,weight in self.model_with_weight)/len(self.model_with_weight)
        p=1e-6/p.size(1)+p*(1.0-1e-6)
        return p.log()

    def eval(self):
        for model,_ in self.model_with_weight:
            model.eval()

    def state_dict(self):
        return tuple((model.state_dict(),weight) for model,weight in self.model_with_weight)

    def load_state_dict(self,model_factory,state_dict):
        model_with_weight=list()
        for model_state_dict,weight in state_dict:
            model=model_factory()
            model.load_state_dict(model_state_dict)
            model_with_weight.append((model,weight))
        self.model_with_weight=tuple(model_with_weight)

    def cuda(self):
        for model,weight in self.model_with_weight:
            model.cuda()
        return self

    def get_outputs(self,x):
        return torch.stack([model(x)*weight for model,weight in self.model_with_weight],1)

    def get_features(self,x):
        return torch.cat([model.get_features(x) for model,_ in self.model_with_weight],1)

def test():
    import random
    import torchvision

    model_with_weight=tuple((torchvision.models.alexnet(),random.random()) for _ in range(5))
    ensemble_model=EnsembleModel(model_with_weight)

    x=torch.randn(16,3,224,224)

    ensemble_model.eval()
    y=ensemble_model(x)

    state_dict=ensemble_model.state_dict()
    model_with_weight=tuple((torchvision.models.alexnet(),random.random()) for _ in range(5))
    ensemble_model=EnsembleModel(model_with_weight)
    ensemble_model.load_state_dict(torchvision.models.alexnet,state_dict)
    ensemble_model.eval()
    z=ensemble_model(x)
    assert (y-z).abs().max().item()<1e-6

    outputs=ensemble_model.get_outputs(x)
    assert (outputs.mean(1)-z).abs().max().item()<1e-6

if __name__=="__main__":
    test()
