# Supplementary material for: Active learning with label quality control
Source: PeerJ Comput Sci. 2023 Sep 8;9:e1480. doi: 10.7717/peerj-cs.1480 (PMC10496030; doi:10.7717/peerj-cs.1480)
Supplement: Supplemental Information 1 — Please read "readme.pdf" in this file. [file peerj-cs-09-1480-s001.zip › code/Fig_7_1/main.py]

import argparse
import json
import logging
import os
import pickle
import random
import uuid

import torch

import ActiveLearning
from EnsembleModel import EnsembleModel
from IndexDataset import IndexDataset
from LabelManager import LabelManager
from LowQualityDataset import LowQualityDataset
import Tools

from Problem import *

def main(active_learning_method_name,input_dir,tmp_dir,output_dir,init_indexes_name,sequence_name,crowdsource_name,crowdsource_accuracy,max_label_count):
    if crowdsource_name:
        if crowdsource_accuracy!=1 or max_label_count!=1:
            raise ValueError

    logger.info(f"active_learning_method_name={active_learning_method_name},input_dir={input_dir},tmp_dir={tmp_dir},output_dir={output_dir},init_indexes_name={init_indexes_name},sequence_name={sequence_name},crowdsource_name={crowdsource_name},crowdsource_accuracy={crowdsource_accuracy},max_label_count={max_label_count}")
    active_learning_method=ActiveLearning.Name2Method[active_learning_method_name]
    use_pseudo=ActiveLearning.Name2UsePseudo.get(active_learning_method_name,False)
    train_dataset_raw=train_dataset_factory(input_dir)
    index2label_cost=dict()
    if crowdsource_name:
        with open(os.path.join(input_dir,crowdsource_name)) as f:
            crowdsource=json.load(f)
        index2target={index:label for index,label,_ in crowdsource}
        index2label_cost={index:cost for index,_,cost in crowdsource}
        train_dataset_raw=LowQualityDataset(train_dataset_raw,index2target)
    test_dataloader=dataloader_factory(test_dataset_factory(input_dir))
    label_manager=LabelManager(dataset=train_dataset_raw,crowdsource_accuracy=crowdsource_accuracy,labels=LABELS,max_label_count=max_label_count,index2label_cost=index2label_cost)

    with open(os.path.join(input_dir,sequence_name)) as f:
        label_count_sequence=json.load(f)
    with open(os.path.join(input_dir,init_indexes_name)) as f:
        for index in json.load(f):
            label_manager.crowdsource_label(index)
            if label_manager.get_label_cost()>=label_count_sequence[0]:
                break
    ensemble_model=None
    indexes_pseudo=None
    outputs_pseudo=None
    labels_pseudo=None

    if os.path.exists(os.path.join(output_dir,"checkpoint.pkl")):
        with open(os.path.join(output_dir,"checkpoint.pkl"),"rb") as f:
            checkpoint=pickle.load(f)
        label_manager.index2crowdsource_labels=checkpoint["index2crowdsource_labels"]
        indexes_pseudo=checkpoint.get("indexes_pseudo",None)
        outputs_pseudo=checkpoint.get("outputs_pseudo",None)
        labels_pseudo=checkpoint.get("labels_pseudo",None)
        ensemble_model=EnsembleModel(None)
        ensemble_model.load_state_dict(model_factory,checkpoint["state_dict"])
        ensemble_model.cuda()
        logger.info(f"main:load checkpoint,raw_labelled_number={len(label_manager.get_raw_labelled_indexes())}")

    train_dataset=LowQualityDataset(train_dataset_raw,label_manager.get_index2label())

    if ensemble_model is None:
        dataset=IndexDataset(train_dataset,label_manager.get_labelled_indexes())
        ensemble_model=Tools.train(dataset,model_factory,train_transform,test_transform,dataloader_factory,optimizer_factory,scheduler_factory,MAX_EPOCH_NUMBER)
        test_result=Tools.test(ensemble_model,test_dataloader,1.0)
        logger.info("main:active_learning_method_name=%s,labelled_number=%d,test_accuracy=%.4f,test_loss=%.4f,labelled_cost=%s" % (active_learning_method_name,len(label_manager.get_labelled_indexes()),test_result["accuracy"],test_result["loss"],label_manager.get_label_cost()))

        if use_pseudo:
            ensemble_model,indexes_pseudo,outputs_pseudo,labels_pseudo=Tools.train_with_pseudo(ensemble_model,label_manager.get_labelled_indexes(),train_dataset,model_factory,train_transform,test_transform,dataloader_factory,optimizer_factory,pseudo_scheduler_factory,PSEUDO_MAX_EPOCH_NUMBER)
            test_result=Tools.test(ensemble_model,test_dataloader,1.0)
            logger.info("main:pseudo,active_learning_method_name=%s,labelled_number=%d,test_accuracy=%.4f,test_loss=%.4f,labelled_cost=%s" % (active_learning_method_name,len(label_manager.get_labelled_indexes()),test_result["accuracy"],test_result["loss"],label_manager.get_label_cost()))

        """with open(os.path.join(tmp_dir,f"label_manager_{len(label_manager.get_raw_labelled_indexes())}_tmp.pkl"),"wb") as f:
            pickle.dump(label_manager.index2crowdsource_labels,f)
        os.rename(os.path.join(tmp_dir,f"label_manager_{len(label_manager.get_raw_labelled_indexes())}_tmp.pkl"),os.path.join(output_dir,f"label_manager_{len(label_manager.get_raw_labelled_indexes())}.pkl"))

        with open(os.path.join(tmp_dir,"checkpoint_tmp.pkl"),"wb") as f:
            pickle.dump({"index2crowdsource_labels":label_manager.index2crowdsource_labels,"state_dict":ensemble_model.state_dict(),"indexes_pseudo":indexes_pseudo,"outputs_pseudo":outputs_pseudo,"labels_pseudo":labels_pseudo},f)
        os.rename(os.path.join(tmp_dir,"checkpoint_tmp.pkl"),os.path.join(output_dir,"checkpoint.pkl"))
        """

    for label_count in label_count_sequence:
        if label_manager.get_label_cost()<label_count:
            unlabelled_dataloader=dataloader_factory(IndexDataset(train_dataset,set(range(len(train_dataset)))-set(label_manager.get_final_labelled_indexes()),test_transform,has_index=True))
            to_label_indexes=active_learning_method(to_label_number=label_count-label_manager.get_label_cost(),model=ensemble_model,dataloader=unlabelled_dataloader,train_dataset=train_dataset,labelled_indexes=label_manager.get_labelled_indexes(),final_labelled_indexes=label_manager.get_final_labelled_indexes(),test_dataloader=test_dataloader,indexes_pseudo=indexes_pseudo,outputs_pseudo=outputs_pseudo,labels_pseudo=labels_pseudo,insert_label=label_manager.insert_label)
            for index in to_label_indexes:
                label_manager.crowdsource_label(index)
                if label_manager.get_label_cost()>=label_count:
                    break
            train_dataset=LowQualityDataset(train_dataset_raw,label_manager.get_index2label())
        else:
            continue

        dataset=IndexDataset(train_dataset,label_manager.get_labelled_indexes())
        ensemble_model=Tools.train(dataset,model_factory,train_transform,test_transform,dataloader_factory,optimizer_factory,scheduler_factory,MAX_EPOCH_NUMBER)
        test_result=Tools.test(ensemble_model,test_dataloader,1.0)
        logger.info("main:active_learning_method_name=%s,labelled_number=%d,test_accuracy=%.4f,test_loss=%.4f,labelled_cost=%s" % (active_learning_method_name,len(label_manager.get_labelled_indexes()),test_result["accuracy"],test_result["loss"],label_manager.get_label_cost()))

        if use_pseudo:
            ensemble_model,indexes_pseudo,outputs_pseudo,labels_pseudo=Tools.train_with_pseudo(ensemble_model,label_manager.get_labelled_indexes(),train_dataset,model_factory,train_transform,test_transform,dataloader_factory,optimizer_factory,pseudo_scheduler_factory,PSEUDO_MAX_EPOCH_NUMBER)
            test_result=Tools.test(ensemble_model,test_dataloader,1.0)
            logger.info("main:pseudo,active_learning_method_name=%s,labelled_number=%d,test_accuracy=%.4f,test_loss=%.4f,labelled_cost=%s" % (active_learning_method_name,len(label_manager.get_labelled_indexes()),test_result["accuracy"],test_result["loss"],label_manager.get_label_cost()))

        """with open(os.path.join(tmp_dir,f"label_manager_{len(label_manager.get_raw_labelled_indexes())}_tmp.pkl"),"wb") as f:
            pickle.dump(label_manager.index2crowdsource_labels,f)
        os.rename(os.path.join(tmp_dir,f"label_manager_{len(label_manager.get_raw_labelled_indexes())}_tmp.pkl"),os.path.join(output_dir,f"label_manager_{len(label_manager.get_raw_labelled_indexes())}.pkl"))

        with open(os.path.join(tmp_dir,"checkpoint_tmp.pkl"),"wb") as f:
            pickle.dump({"index2crowdsource_labels":label_manager.index2crowdsource_labels,"state_dict":ensemble_model.state_dict(),"indexes_pseudo":indexes_pseudo,"outputs_pseudo":outputs_pseudo,"labels_pseudo":labels_pseudo},f)
        os.rename(os.path.join(tmp_dir,"checkpoint_tmp.pkl"),os.path.join(output_dir,"checkpoint.pkl"))
        """

def get_args():
    parser=argparse.ArgumentParser()
    parser.add_argument("--input_dir",default="",type=str)
    parser.add_argument("--output_dir",default="",type=str)
    parser.add_argument("--tmp_dir",default="",type=str)

    parser.add_argument("--active_learning_method_name",default="random_label",type=str)
    parser.add_argument("--init_indexes_name",default="init_indexes.json",type=str)
    parser.add_argument("--sequence_name",default="sequence.json",type=str)
    parser.add_argument("--crowdsource_name",default="",type=str)
    parser.add_argument("--crowdsource_accuracy",default=1,type=float)
    parser.add_argument("--max_label_count",default=1,type=int)
    args=parser.parse_args()
    return args

if __name__=="__main__":
    args=get_args()
    output_dir=os.path.join("output_dir",uuid.uuid1().hex)
    os.mkdir(output_dir)
    os.mkdir(os.path.join(output_dir,"log"))
    args.output_dir=output_dir
    args.tmp_dir=output_dir

    logger=logging.getLogger()
    logger.setLevel(level=logging.INFO)
    formatter=logging.Formatter("[%(levelname)s][%(asctime)s][%(message)s]")
    handler=logging.FileHandler(filename=os.path.join(args.output_dir,"log",uuid.uuid1().hex),mode="w")
    handler.setFormatter(formatter)
    logger.addHandler(handler)

    torch.backends.cudnn.benchmark=True

    main(args.active_learning_method_name,args.input_dir,args.tmp_dir,args.output_dir,args.init_indexes_name,args.sequence_name,args.crowdsource_name,args.crowdsource_accuracy,args.max_label_count)
