# Supplementary material for: Active learning with label quality control
Source: PeerJ Comput Sci. 2023 Sep 8;9:e1480. doi: 10.7717/peerj-cs.1480 (PMC10496030; doi:10.7717/peerj-cs.1480)
Supplement: Supplemental Information 1 — Please read "readme.pdf" in this file. [file peerj-cs-09-1480-s001.zip › code/Fig_7_1/LeNet5.py]

import torch.nn as nn

class LeNet5(nn.Module):
    def __init__(self):
        super(LeNet5,self).__init__()
        self.features=nn.Sequential(
            nn.Conv2d(1,6,5),
            nn.ReLU(inplace=True),
            nn.MaxPool2d(2),

            nn.Conv2d(6,16,5),
            nn.ReLU(inplace=True),
            nn.MaxPool2d(2),
        )
        self.classifier=nn.Sequential(
            nn.Linear(16*5*5,120),
            nn.ReLU(inplace=True),
            nn.Dropout(0.5),

            nn.Linear(120,84),
            nn.ReLU(inplace=True),
            nn.Dropout(0.5),

            nn.Linear(84,10),
        )

    def forward(self,x):
        x=self.features(x)
        x=x.view(x.size(0),16*5*5)
        x=self.classifier(x)
        return x

    def get_features(self,x):
        x=self.features(x)
        x=x.view(x.size(0),16*5*5)
        x=self.classifier[:-3](x)
        return x

if __name__=="__main__":
    import torch
    model=LeNet5()
    x=torch.randn(16,1,32,32)
    y=model(x)
    assert y.shape==(16,10)
