# Supplementary material for: Active learning with label quality control
Source: PeerJ Comput Sci. 2023 Sep 8;9:e1480. doi: 10.7717/peerj-cs.1480 (PMC10496030; doi:10.7717/peerj-cs.1480)
Supplement: Supplemental Information 1 — Please read "readme.pdf" in this file. [file peerj-cs-09-1480-s001.zip › code/Fig_7_1/IndexDataset.py]

from torch.utils.data import Dataset

class IndexDataset(Dataset):
    def __init__(self,dataset,indexes,transform=None,has_index=False,has_target=True):
        if isinstance(dataset,IndexDataset):
            assert (dataset.transform is None) and (dataset.has_index is False) and (dataset.has_target is True)
        self.dataset=dataset
        self.indexes=tuple(indexes)
        self.transform=transform
        self.has_index=has_index
        self.has_target=has_target

    def __len__(self):
        return len(self.indexes)

    ##IndexDataset中第x个数据在Dataset中的index
    ##当IndexDataset多层嵌套时返回最原始Dataset中的index
    def get_index(self,x):
        if isinstance(self.dataset,IndexDataset):
            return self.dataset.get_index(self.indexes[x])
        else:
            return self.indexes[x]

    def __getitem__(self,x):
        index=self.get_index(x)
        sample,target=self.dataset[self.indexes[x]]
        if self.transform is not None:
            sample=self.transform(sample)
        return_=list()
        if self.has_index:
            return_.append(index)
        return_.append(sample)
        if self.has_target:
            return_.append(target)
        return tuple(return_)

def test():
    import random
    import torchvision

    dataset=torchvision.datasets.FakeData()
    transform=torchvision.transforms.ToTensor()
    index_dataset=IndexDataset(dataset,random.sample(range(len(dataset)),len(dataset)),transform=None,has_index=False,has_target=True)
    index_dataset=IndexDataset(index_dataset,random.sample(range(len(dataset)),len(dataset)),transform=None,has_index=False,has_target=True)
    index_dataset=IndexDataset(index_dataset,random.sample(range(len(dataset)),len(dataset)//2),transform=transform,has_index=True,has_target=True)

    for x in range(len(index_dataset)):
        index,sample,target=index_dataset[x]
        raw_sample,raw_target=dataset[index]
        assert (transform(raw_sample)-sample).abs().max().item()<1e-6
        assert target==raw_target

    index_dataset=IndexDataset(dataset,random.sample(range(len(dataset)),len(dataset)),transform=transform,has_index=True,has_target=False)
    for x in range(len(index_dataset)):
        index,sample=index_dataset[x]
        raw_sample,_=dataset[index]
        assert (transform(raw_sample)-sample).abs().max().item()<1e-6

    index_dataset=IndexDataset(dataset,random.sample(range(len(dataset)),len(dataset)),transform=None,has_index=False,has_target=False)
    for x in range(len(index_dataset)):
        sample,=index_dataset[x]

if __name__=="__main__":
    test()
