# Supplementary material for: Active learning with label quality control
Source: PeerJ Comput Sci. 2023 Sep 8;9:e1480. doi: 10.7717/peerj-cs.1480 (PMC10496030; doi:10.7717/peerj-cs.1480)
Supplement: Supplemental Information 1 — Please read "readme.pdf" in this file. [file peerj-cs-09-1480-s001.zip › code/Fig_7_2/run.sh]

#!/bin/bash

python3.6 main.py --active_learning_method_name=cleanlab --crowdsource_accuracy=0.95 --max_label_count=5 --train_with_pseudo_split_number=5
