# Supplementary material for: Active learning with label quality control
Source: PeerJ Comput Sci. 2023 Sep 8;9:e1480. doi: 10.7717/peerj-cs.1480 (PMC10496030; doi:10.7717/peerj-cs.1480)
Supplement: Supplemental Information 1 — Please read "readme.pdf" in this file. [file peerj-cs-09-1480-s001.zip › code/Fig_7_2/ActiveLearning.py]

import logging
import random

import numpy as np
import torch
from cleanlab.filter import find_label_issues

from Problem import dataloader_factory,test_transform
from IndexDataset import IndexDataset

logger=logging.getLogger()

##获取indexes,outputs,labels
def get_iol(model,dataloader):
    indexes_list=list()
    outputs_list=list()
    labels_list=list()
    with torch.no_grad():
        model.eval()
        for indexes,inputs,labels in dataloader:
            inputs=inputs.cuda(non_blocking=True)
            indexes_list.append(indexes)
            outputs_list.append(model(inputs).to("cpu",non_blocking=True))
            labels_list.append(labels)
    indexes=torch.cat(indexes_list)
    outputs=torch.cat(outputs_list)
    labels=torch.cat(labels_list)
    return indexes,outputs,labels

##随机标注
def random_label(to_label_number,dataloader,*args,**kwargs):
    indexes_list=list()
    for indexes,*_ in dataloader:
        indexes_list.append(indexes)
    indexes=torch.cat(indexes_list).tolist()
    to_label_indexes=tuple(random.sample(indexes,to_label_number))
    return to_label_indexes

##不确定度方法
def uncertainty(to_label_number,model,dataloader,*args,**kwargs):
    indexes,outputs,_=get_iol(model,dataloader)
    values=-(torch.log_softmax(outputs,1)*torch.softmax(outputs,1)).sum(1)
    to_label_indexes=indexes[values.topk(to_label_number)[1]].tolist()
    return to_label_indexes

def confusion_matrix_step(confusion_matrix,sample_confusion_matrixs,indexes):
    one_add_sum_sample_confusion_matrix=1e-6+sample_confusion_matrixs[indexes].sum(0)
    ##delete
    values=(np.log(one_add_sum_sample_confusion_matrix-sample_confusion_matrixs[indexes])*confusion_matrix).sum((1,2))
    to_delete_index=indexes[values.argmax()]
    indexes=set(indexes)
    indexes.remove(to_delete_index)
    ##add
    available_indexes=np.array(list(set(range(len(sample_confusion_matrixs)))-indexes),dtype=np.int)
    one_add_sum_sample_confusion_matrix-=sample_confusion_matrixs[to_delete_index]
    values=(np.log(one_add_sum_sample_confusion_matrix+sample_confusion_matrixs[available_indexes])*confusion_matrix).sum((1,2))
    to_add_index=available_indexes[values.argmax()]
    indexes.add(to_add_index)
    return np.array(sorted(indexes)),values.max()

##混淆矩阵方法
def confusion_matrix(to_label_number,model,dataloader,*args,**kwargs):
    indexes,outputs,_=get_iol(model,dataloader)
    indexes=indexes.numpy()
    probs=torch.softmax(outputs,1)

    confusion_matrix=torch.matmul(probs.t(),probs)
    confusion_matrix[range(confusion_matrix.size(0)),range(confusion_matrix.size(1))]=0.
    confusion_matrix/=confusion_matrix.sum()
    sample_confusion_matrixs=probs.unsqueeze(2)*probs.unsqueeze(1)

    confusion_matrix=confusion_matrix.numpy()
    sample_confusion_matrixs=sample_confusion_matrixs.numpy()
    choice_indexes=np.random.choice(range(len(sample_confusion_matrixs)),size=to_label_number,replace=False)
    choice_value=float("-inf")

    step=0
    while True:
        better_indexes,better_value=confusion_matrix_step(confusion_matrix,sample_confusion_matrixs,choice_indexes)
        if better_value>choice_value:
            choice_indexes=better_indexes
            choice_value=better_value
            step+=1
        else:
            logger.info("confusion_matrix:step=%d,choice_value=%s" % (step,choice_value))
            break

    to_label_indexes=indexes[choice_indexes].tolist()
    return to_label_indexes

def core_set(to_label_number,model,train_dataset,labelled_indexes,*args,**kwargs):
    indexes_list=list()
    features_list=list()
    with torch.no_grad():
        model.eval()
        for indexes,inputs,_ in dataloader_factory(IndexDataset(train_dataset,range(len(train_dataset)),test_transform,has_index=True)):
            inputs=inputs.cuda(non_blocking=True)
            indexes_list.append(indexes)
            features_list.append(model.get_features(inputs).to("cpu",non_blocking=True))
    indexes=torch.cat(indexes_list)
    features=torch.cat(features_list)

    indexes=indexes.numpy()
    features=features.numpy()
    features=features[indexes.argsort()]

    distance_matrix=np.matmul(features,features.transpose())
    distance_matrix_diagonal=np.array(distance_matrix.diagonal()).reshape(-1,1)
    distance_matrix*=-2
    distance_matrix+=distance_matrix_diagonal
    distance_matrix+=distance_matrix_diagonal.transpose()

    cores=set(labelled_indexes)
    while len(cores)<len(labelled_indexes)+to_label_number:
        min_distance=distance_matrix[np.array(sorted(cores))].min(0)
        for index in min_distance.argsort()[::-1]:
            if index not in cores:
                cores.add(index)
                break

    to_label_indexes=tuple(cores-set(labelled_indexes))
    return to_label_indexes

def variation_ratio(to_label_number,model,dataloader,*args,**kwargs):
    indexes_list=list()
    outputs_list=list()
    with torch.no_grad():
        model.eval()
        for indexes,inputs,_ in dataloader:
            inputs=inputs.cuda(non_blocking=True)
            indexes_list.append(indexes)
            outputs_list.append(model.get_outputs(inputs).to("cpu",non_blocking=True))
    indexes=torch.cat(indexes_list)
    outputs=torch.cat(outputs_list)

    values=torch.tensor([1.0-output.max(1)[1].bincount(minlength=output.size(1)).max().item()/output.size(0) for output in outputs])
    to_label_indexes=indexes[values.topk(to_label_number)[1]].tolist()
    return to_label_indexes

def BALD(to_label_number,model,dataloader,*args,**kwargs):
    indexes_list=list()
    outputs_list=list()
    with torch.no_grad():
        model.eval()
        for indexes,inputs,_ in dataloader:
            inputs=inputs.cuda(non_blocking=True)
            indexes_list.append(indexes)
            outputs_list.append(model.get_outputs(inputs).to("cpu",non_blocking=True))
    indexes=torch.cat(indexes_list)
    outputs=torch.cat(outputs_list)

    values=-(torch.log_softmax(outputs,2)*torch.softmax(outputs,2)).sum(2).mean(1)
    to_label_indexes=indexes[values.topk(to_label_number)[1]].tolist()
    return to_label_indexes

def LLB_L1CE(indexes_pseudo,outputs_pseudo,labels_pseudo,to_label_number,final_labelled_indexes,*args,**kwargs):
    index2loss=dict()
    for index,prob,label in zip(indexes_pseudo.tolist(),torch.softmax(outputs_pseudo,1).tolist(),labels_pseudo.tolist()):
        index2loss[index]=2.0*(1.0-prob[label])
    for index in final_labelled_indexes:
        index2loss.pop(index)
    to_label_indexes=sorted(index2loss.keys(),reverse=True,key=lambda x:index2loss[x])[:to_label_number]
    return to_label_indexes

def random_label_pseudo(indexes_pseudo,to_label_number,labelled_indexes,*args,**kwargs):
    to_label_indexes=tuple(random.sample(set(indexes_pseudo.tolist())-set(labelled_indexes),to_label_number))
    return to_label_indexes

def uncertainty_pseudo(indexes_pseudo,outputs_pseudo,to_label_number,labelled_indexes,*args,**kwargs):
    values=-(torch.log_softmax(outputs_pseudo,1)*torch.softmax(outputs_pseudo,1)).sum(1)
    index2value=dict()
    for index,value in zip(indexes_pseudo.tolist(),values.tolist()):
        index2value[index]=value
    for index in labelled_indexes:
        index2value.pop(index)
    to_label_indexes=sorted(index2value.keys(),reverse=True,key=lambda x:index2value[x])[:to_label_number]
    return to_label_indexes

def CEAL(to_label_number,model,dataloader,insert_label,*args,**kwargs):
    indexes,outputs,_=get_iol(model,dataloader)
    values=-(torch.log_softmax(outputs,1)*torch.softmax(outputs,1)).sum(1)
    to_label_indexes=indexes[values.topk(to_label_number)[1]].tolist()
    pseudo_labels=outputs.max(1)[1]
    for index,value,pseudo_label in zip(indexes.tolist(),values.tolist(),pseudo_labels.tolist()):
        if value<0.05:
            insert_label(index,pseudo_label,0)
    return to_label_indexes


def cleanlab(indexes_pseudo, outputs_pseudo, labels_pseudo, to_label_number, final_labelled_indexes, *args, **kwargs):
    indexes_pseudo = indexes_pseudo.numpy()
    index2loss = dict()
    for index in indexes_pseudo:
        index2loss[index] = random.random()
    for frac_noise in range(1, 101):
        try:
            label_issues = find_label_issues(labels_pseudo.numpy(), torch.softmax(
                outputs_pseudo, 1).numpy(), return_indices_ranked_by="self_confidence", frac_noise=frac_noise)
        except:
            logger.info(f"cleanlab:frac_noise={frac_noise-1}")
            break
        if len(set(indexes_pseudo[label_issues])-set(final_labelled_indexes)) >= to_label_number:
            logger.info(f"cleanlab:frac_noise={frac_noise}")
            break
    logger.info(f"cleanlab:size={len(set(indexes_pseudo[label_issues])-set(final_labelled_indexes))},to_label_number={to_label_number}")
    for index, loss in zip(label_issues, range(label_issues.size, 0, -1)):
        index = indexes_pseudo[index]
        index2loss[index] = loss
    for index in final_labelled_indexes:
        index2loss.pop(index)
    to_label_indexes = sorted(index2loss.keys(), reverse=True, key=lambda x: index2loss[x])[:to_label_number]
    return to_label_indexes


def cleanlab_uncertainty(to_label_number, model, unlabelled_dataloader, train_result, final_labelled_indexes, check_rate, *args, **kwargs):
    to_check_number = round(check_rate*to_label_number)

    indexes = train_result["indexes"].numpy()
    probs = torch.softmax(train_result["outputs"], 1).numpy()
    labels = train_result["labels"].numpy()
    for frac_noise in range(1, 101):
        try:
            label_issues = indexes[find_label_issues(labels, probs, return_indices_ranked_by="self_confidence", frac_noise=frac_noise)]
        except:
            logger.info(f"cleanlab_uncertainty:frac_noise={frac_noise-1}")
            break
        if len(set(label_issues)-set(final_labelled_indexes)) >= to_check_number:
            logger.info(f"cleanlab_uncertainty:frac_noise={frac_noise}")
            break
    label_issues = [i for i in label_issues if i not in final_labelled_indexes]
    to_check_indexs = label_issues[:to_check_number]

    indexes, outputs, _ = get_iol(model, unlabelled_dataloader)
    values = -(torch.log_softmax(outputs, 1)*torch.softmax(outputs, 1)).sum(1)
    to_label_indexes = indexes[values.sort(descending=True)[1]].numpy()
    to_label_indexes = [i for i in to_label_indexes if i not in final_labelled_indexes and i not in to_check_indexs]
    to_label_indexes = to_label_indexes[:to_label_number-len(to_check_indexs)]

    assert len(set(to_check_indexs) & set(to_label_indexes)) == 0
    logger.info(
        f"cleanlab_uncertainty:to_label_number={to_label_number},to_check_indexs={len(to_check_indexs)},to_label_indexes={len(to_label_indexes)}")

    return to_check_indexs+to_label_indexes


def cleanlab_uncertainty_10(*args, **kwargs):
    return cleanlab_uncertainty(check_rate=0.1, *args, **kwargs)


def cleanlab_uncertainty_20(*args, **kwargs):
    return cleanlab_uncertainty(check_rate=0.2, *args, **kwargs)


def cleanlab_uncertainty_50(*args, **kwargs):
    return cleanlab_uncertainty(check_rate=0.5, *args, **kwargs)

Name2Method={}
Name2Method["random_label"]=random_label
Name2Method["uncertainty"]=uncertainty
Name2Method["confusion_matrix"]=confusion_matrix
Name2Method["core_set"]=core_set
Name2Method["variation_ratio"]=variation_ratio
Name2Method["BALD"]=BALD
Name2Method["LLB_L1CE"]=LLB_L1CE
Name2Method["random_label_pseudo"]=random_label_pseudo
Name2Method["uncertainty_pseudo"]=uncertainty_pseudo
Name2Method["CEAL"]=CEAL
Name2Method["cleanlab"]=cleanlab
Name2Method["cleanlab_uncertainty_10"] = cleanlab_uncertainty_10
Name2Method["cleanlab_uncertainty_20"] = cleanlab_uncertainty_20
Name2Method["cleanlab_uncertainty_50"] = cleanlab_uncertainty_50

Name2UsePseudo={}
Name2UsePseudo["LLB_L1CE"]=True
Name2UsePseudo["random_label_pseudo"]=True
Name2UsePseudo["uncertainty_pseudo"]=True
Name2UsePseudo["cleanlab"]=True
