# Supplementary material for: Active learning with label quality control
Source: PeerJ Comput Sci. 2023 Sep 8;9:e1480. doi: 10.7717/peerj-cs.1480 (PMC10496030; doi:10.7717/peerj-cs.1480)
Supplement: Supplemental Information 1 — Please read "readme.pdf" in this file. [file peerj-cs-09-1480-s001.zip › code/Fig_6/run.sh]

#!/bin/bash

init_indexes_name_list="024d37.json"
train_with_pseudo_split_number=2

python3.6 main.py --active_learning_method_name=LLB_L1CE --init_indexes_name=$init_indexes_name --train_with_pseudo_split_number=$train_with_pseudo_split_number
