# Supplementary material for: Active learning with label quality control
Source: PeerJ Comput Sci. 2023 Sep 8;9:e1480. doi: 10.7717/peerj-cs.1480 (PMC10496030; doi:10.7717/peerj-cs.1480)
Supplement: Supplemental Information 1 — Please read "readme.pdf" in this file. [file peerj-cs-09-1480-s001.zip › code/Fig_6/LowQualityDataset.py]

import logging

from torch.utils.data import Dataset

logger=logging.getLogger()

class LowQualityDataset(Dataset):
    def __init__(self,dataset,index2target,transform=None):
        self.dataset=dataset
        self.index2target=index2target.copy()
        logger.info("LowQualityDataset:accuracy=%s,labelled_count=%d" % (sum(self.dataset[index][1]==target for index,target in self.index2target.items())/len(self.index2target),len(self.index2target)))
        self.transform=transform

    def __len__(self):
        return len(self.dataset)

    def __getitem__(self,index):
        sample,target=self.dataset[index]
        if index in self.index2target:
            target=self.index2target[index]
        return sample,target
