# Supplementary material for: Active learning with label quality control
Source: PeerJ Comput Sci. 2023 Sep 8;9:e1480. doi: 10.7717/peerj-cs.1480 (PMC10496030; doi:10.7717/peerj-cs.1480)
Supplement: Supplemental Information 1 — Please read "readme.pdf" in this file. [file peerj-cs-09-1480-s001.zip › code/Fig_6/LabelManager.py]

from collections import Counter,defaultdict
import logging
import random

logger=logging.getLogger()

class LabelManager(object):
    def __init__(self,dataset,crowdsource_accuracy,labels,max_label_count,index2label_cost=None):
        self.dataset=dataset
        self.crowdsource_accuracy=round(crowdsource_accuracy,6)
        self.labels=list(labels)
        self.max_label_count=max_label_count
        self.index2label_cost=dict()
        if index2label_cost:
            self.index2label_cost.update(index2label_cost)

        self.index2crowdsource_labels=defaultdict(list)
        if self.crowdsource_accuracy==1:
            logger.info("LabelManager:crowdsource_accuracy=1")

    def insert_label(self,index,label,label_cost=1):
        assert self.crowdsource_accuracy==1 and self.max_label_count==1
        if (len(self.index2crowdsource_labels[index])==0) or (self.crowdsource_accuracy<1 and len(self.index2crowdsource_labels[index])<self.max_label_count and Counter(self.index2crowdsource_labels[index]).most_common(1)[0][1]<2):
            self.index2crowdsource_labels[index].append(label)
            self.index2label_cost[index]=label_cost

    def crowdsource_label(self,index):
        if (len(self.index2crowdsource_labels[index])==0) or (self.crowdsource_accuracy<1 and len(self.index2crowdsource_labels[index])<self.max_label_count and Counter(self.index2crowdsource_labels[index]).most_common(1)[0][1]<2):
            if random.random()<self.crowdsource_accuracy:
                self.index2crowdsource_labels[index].append(self.dataset[index][1])
            else:
                labels=self.labels.copy()
                labels.remove(self.dataset[index][1])
                self.index2crowdsource_labels[index].append(random.choice(labels))
            return True
        else:
            return False

    def get_labelled_indexes(self):
        return sorted(index for index,crowdsource_labels in self.index2crowdsource_labels.items() if len(crowdsource_labels)>0)

    def get_raw_labelled_indexes(self):
        raw_labelled_indexes=list()
        for index,crowdsource_labels in self.index2crowdsource_labels.items():
            raw_labelled_indexes.extend(index for _ in range(len(crowdsource_labels)))
        raw_labelled_indexes.sort()
        return raw_labelled_indexes

    def get_final_labelled_indexes(self):
        final_indexes=list()
        for index,crowdsource_labels in self.index2crowdsource_labels.items():
            if len(crowdsource_labels)>=self.max_label_count or (len(crowdsource_labels)>0 and Counter(self.index2crowdsource_labels[index]).most_common(1)[0][1]>=2) or (len(crowdsource_labels)>0 and self.crowdsource_accuracy==1):
                final_indexes.append(index)
        final_indexes.sort()
        return final_indexes

    def get_label_cost(self):
        return sum(len(crowdsource_labels)*self.index2label_cost.get(index,1) for index,crowdsource_labels in self.index2crowdsource_labels.items())

    def get_index2label(self):
        index2label=dict()
        for index,crowdsource_labels in self.index2crowdsource_labels.items():
            most_common_label,count=Counter(crowdsource_labels).most_common(1)[0]
            if count==1:
                index2label[index]=random.choice(crowdsource_labels)
            else:
                index2label[index]=most_common_label
        return index2label

def test():
    labels=list(range(11))
    dataset=[(None,random.choice(labels)) for _ in range(20000)]

    label_manager=LabelManager(dataset,1.0,labels,5)
    indexes=set(random.sample(range(20000),random.choice(range(1000,2000))))
    for index in indexes:
        label_manager.crowdsource_label(index)
    assert set(label_manager.get_labelled_indexes())==indexes
    assert set(label_manager.get_raw_labelled_indexes())==indexes
    assert set(label_manager.get_final_labelled_indexes())==indexes
    assert label_manager.get_label_cost()==len(indexes)

    label_manager=LabelManager(dataset,0.8,labels,5)
    indexes=set(random.sample(range(20000),random.choice(range(1000,2000))))
    for index in indexes:
        label_manager.crowdsource_label(index)
    assert set(label_manager.get_labelled_indexes())==indexes
    assert set(label_manager.get_raw_labelled_indexes())==indexes
    assert set(label_manager.get_final_labelled_indexes())==set()
    assert label_manager.get_label_cost()==len(indexes)

    label_manager=LabelManager(dataset,0.8,labels,5)
    indexes=list()
    for _ in range(1000):
        index=random.choice(range(20000))
        if label_manager.crowdsource_label(index):
            indexes.append(index)
    assert set(label_manager.get_labelled_indexes())==set(indexes)
    assert label_manager.get_raw_labelled_indexes()==sorted(indexes)
    assert label_manager.get_label_cost()==len(indexes)

    label_manager=LabelManager(dataset,0.8,labels,5)
    indexes=list()
    for index in (1,1,1,1,1,5,6,7):
        label_manager.crowdsource_label(index)
    assert [1]==label_manager.get_final_labelled_indexes()

if __name__=="__main__":
    for _ in range(100):
        test()
