# Supplementary material for: Active learning with label quality control
Source: PeerJ Comput Sci. 2023 Sep 8;9:e1480. doi: 10.7717/peerj-cs.1480 (PMC10496030; doi:10.7717/peerj-cs.1480)
Supplement: Supplemental Information 1 — Please read "readme.pdf" in this file. [file peerj-cs-09-1480-s001.zip › code/Fig_6/Problem.py]

from torch.utils.data import DataLoader
from torch.utils.data import Dataset
import torch.optim as optim
import torch
import torchvision

from LeNet5 import LeNet5 as model_factory

train_transform=None

test_transform=None

def dataloader_factory(dataset):
    if len(dataset)<10000:
        return DataLoader(dataset,batch_size=32,shuffle=True,pin_memory=False,drop_last=False,num_workers=0)
    else:
        return DataLoader(dataset,batch_size=32,shuffle=True,pin_memory=False,drop_last=False,num_workers=0)

optimizer_factory=lambda params:optim.SGD(params,lr=0.01/32,momentum=0.9,weight_decay=1e-4)

MAX_EPOCH_NUMBER=1000
scheduler_factory=lambda optimizer:optim.lr_scheduler.MultiStepLR(optimizer,milestones=(500,),gamma=0.1,last_epoch=-1)

PSEUDO_MAX_EPOCH_NUMBER=100
pseudo_scheduler_factory=lambda optimizer:optim.lr_scheduler.MultiStepLR(optimizer,milestones=(50,),gamma=0.1,last_epoch=-1)

class RepeatedDataset(Dataset):
    def __init__(self,dataset):
        self.dataset=dataset

    def __len__(self):
        return round(len(self.dataset)*1.2)## 冗余20%

    def __getitem__(self,x):
        if x>=len(self):
            raise IndexError
        x=x%len(self.dataset)
        return self.dataset[x]

class CacheDataset(Dataset):
    def __init__(self,dataset,static_transform):
        self.samples=list()
        self.targets=list()
        for sample,target in dataset:
            self.samples.append(static_transform(sample))
            self.targets.append(target)
        #self.samples=torch.stack(self.samples).pin_memory().share_memory_()
        self.samples=torch.stack(self.samples)
        self.targets=tuple(self.targets)

    def __len__(self):
        return len(self.targets)

    def __getitem__(self,x):
        return self.samples[x],self.targets[x]

static_transform=torchvision.transforms.Compose([
    torchvision.transforms.Resize(32),
    torchvision.transforms.ToTensor(),
    #torchvision.transforms.Lambda(lambda x:x+0.01*torch.randn_like(x)),
])

train_dataset_factory=lambda input_dir:CacheDataset(RepeatedDataset(torchvision.datasets.MNIST(root=input_dir,train=True,download=True)),static_transform)

test_dataset_factory=lambda input_dir:CacheDataset(torchvision.datasets.MNIST(root=input_dir,train=False,download=True),static_transform)

LABELS=tuple(range(10))
