# Supplementary material for: Active learning with label quality control
Source: PeerJ Comput Sci. 2023 Sep 8;9:e1480. doi: 10.7717/peerj-cs.1480 (PMC10496030; doi:10.7717/peerj-cs.1480)
Supplement: Supplemental Information 1 — Please read "readme.pdf" in this file. [file peerj-cs-09-1480-s001.zip › code/Fig_6/Tools.py]

import logging
import random

from scipy.optimize import minimize_scalar
import torch
import torch.nn as nn

from EnsembleModel import EnsembleModel
from IndexDataset import IndexDataset
from LowQualityDataset import LowQualityDataset

logger=logging.getLogger()

##本课题仅研究分类问题,所以仅使用交叉熵损失
criterion=nn.CrossEntropyLoss(reduction="none")

def random_split(x,n):
    x=list(x)
    random.shuffle(x)
    base=len(x)//n
    y=[[] for _ in range(n)]
    for y_ in y:
        for _ in range(base):
            y_.append(x.pop(-1))
    for y_ in random.sample(y,len(x)):
        y_.append(x.pop(-1))
    return tuple(tuple(y_) for y_ in y)

def reduce_lr(optimizer,rate=0.1):
    for param_group in optimizer.param_groups:
        param_group["lr"]*=rate

def copy_state_dict(state_dict):
    state_dict=state_dict.copy()
    for k,v in state_dict.items():
        state_dict[k]=v.cpu().clone()
    return state_dict

def test(model,dataloader,scale=None):
    model.eval()
    indexes_list=list()
    outputs_list=list()
    labels_list=list()
    with torch.no_grad():
        for _ in dataloader:
            if len(_)==3:
                indexes,inputs,labels=_
                indexes_list.append(indexes)
            else:
                inputs,labels=_
            inputs=inputs.cuda(non_blocking=True)
            outputs_list.append(model(inputs).to("cpu",non_blocking=True))
            labels_list.append(labels)
    if len(indexes_list)>0:
        indexes=torch.cat(indexes_list)
    else:
        indexes=None
    outputs=torch.cat(outputs_list)
    labels=torch.cat(labels_list)

    ##温度缩放
    if scale is None:
        def f(x):
            return criterion(x*outputs,labels).mean().item()
        result=minimize_scalar(f,bounds=(1e-2,1),method="bounded")
        if result.success is False:
            logger.warning("test:minimize_scalar not success,message=%s" % result.message)
        scale=result.x
    losses=criterion(scale*outputs,labels)
    loss=losses.mean().item()

    accuracy=labels.eq(outputs.max(1)[1]).sum().item()/labels.numel()

    return {"loss":loss,"accuracy":accuracy,"scale":scale,"indexes":indexes,"outputs":scale*outputs,"labels":labels,"losses":losses}

def train_(model,train_dataloader,validation_dataloader,optimizer,scheduler,max_epoch_number):
    best_validation_result={"loss":float("+inf"),"accuracy":0.0,"scale":1.0}
    best_state_dict=copy_state_dict(model.state_dict())
    for iteration in range(max_epoch_number):
        model.train()
        for inputs,labels in train_dataloader:
            inputs=inputs.cuda(non_blocking=True)
            labels=labels.cuda(non_blocking=True)
            optimizer.zero_grad()
            outputs=model(inputs)
            loss=criterion(outputs,labels).sum()
            loss.backward()
            optimizer.step()
        scheduler.step()
        validation_result=test(model,validation_dataloader)
        ##检查温度缩放是否失效
        if validation_result["accuracy"]==1.0:
            logger.warning("train_:validation_accuracy=1")
            model.load_state_dict(best_state_dict)
            return best_validation_result
        if validation_result["loss"]<best_validation_result["loss"]:
            best_validation_result=validation_result
            best_state_dict=copy_state_dict(model.state_dict())
            #logger.info("train_:improvement,iteration=%d,best_validation_loss=%f,best_validation_accuracy=%f" % (iteration,best_validation_result["loss"],best_validation_result["accuracy"]))
    ##检查训练是否显著不充分
    train_result=test(model,train_dataloader)
    if train_result["loss"]>1.0:
        logger.warning("train_:train_loss=%s" % train_result["loss"])
        raise ValueError
    model.load_state_dict(best_state_dict)
    return best_validation_result

def train(dataset,model_factory,train_transform,test_transform,dataloader_factory,optimizer_factory,scheduler_factory,max_epoch_number):
    model_with_weight=list()
    indexes=list(range(len(dataset)))
    for validation_indexes in random_split(indexes,5):
        train_indexes=tuple(set(indexes)-set(validation_indexes))
        train_dataloader=dataloader_factory(IndexDataset(dataset,train_indexes,train_transform))
        validation_dataloader=dataloader_factory(IndexDataset(dataset,validation_indexes,test_transform,has_index=True))
        while True:
            try:
                model=model_factory()
                model.cuda()
                optimizer=optimizer_factory(model.parameters())
                scheduler=scheduler_factory(optimizer)
                train_result=train_(model,train_dataloader,validation_dataloader,optimizer,scheduler,max_epoch_number)
            except ValueError:
                pass
            else:
                break
        model.eval()
        model_with_weight.append((model,train_result["scale"]))
    ensemble_model=EnsembleModel(model_with_weight)
    return ensemble_model

def train_with_pseudo(model,labelled_indexes,dataset,model_factory,train_transform,test_transform,dataloader_factory,optimizer_factory,scheduler_factory,max_epoch_number,split_number):
    indexes_list=list()
    pseudo_labels_list=list()
    labels_list=list()
    with torch.no_grad():
        model.eval()
        for indexes,inputs,labels in dataloader_factory(IndexDataset(dataset,range(len(dataset)),test_transform,has_index=True)):
            inputs=inputs.cuda(non_blocking=True)
            indexes_list.append(indexes)
            pseudo_labels_list.append(model(inputs).max(1)[1].to("cpu",non_blocking=True))
            labels_list.append(labels)
    indexes=torch.cat(indexes_list)
    pseudo_labels=torch.cat(pseudo_labels_list)
    pseudo_labels=pseudo_labels[indexes.argsort()]
    labels=torch.cat(labels_list)
    labels=labels[indexes.argsort()]
    index2pseudo_label=dict(enumerate(pseudo_labels.tolist()))
    index2label=dict(enumerate(labels.tolist()))
    for index in labelled_indexes:
        index2pseudo_label.pop(index)
    dataset=LowQualityDataset(dataset,index2pseudo_label)
    logger.info("train_with_pseudo:pseudo_label_number=%d,pseudo_label_accuracy=%.4f" % (len(index2pseudo_label),sum(pseudo_label==index2label[index] for index,pseudo_label in index2pseudo_label.items())/len(index2pseudo_label)))

    model_with_weight=list()
    indexes_pseudo=list()
    outputs_pseudo=list()
    labels_pseudo=list()
    indexes=list(range(len(dataset)))
    for validation_indexes in random_split(indexes,split_number):
        train_indexes=tuple(set(indexes)-set(validation_indexes))
        train_dataloader=dataloader_factory(IndexDataset(dataset,train_indexes,train_transform))
        validation_dataloader=dataloader_factory(IndexDataset(dataset,validation_indexes,test_transform,has_index=True))

        while True:
            try:
                model=model_factory()
                model.cuda()
                optimizer=optimizer_factory(model.parameters())
                scheduler=scheduler_factory(optimizer)
                train_result=train_(model,train_dataloader,validation_dataloader,optimizer,scheduler,max_epoch_number)
            except ValueError:
                pass
            else:
                break

        model.eval()
        model_with_weight.append((model,train_result["scale"]))

        indexes_pseudo.append(train_result["indexes"])
        outputs_pseudo.append(train_result["outputs"])
        labels_pseudo.append(train_result["labels"])

    ensemble_model=EnsembleModel(model_with_weight)
    indexes_pseudo=torch.cat(indexes_pseudo)
    outputs_pseudo=torch.cat(outputs_pseudo)
    labels_pseudo=torch.cat(labels_pseudo)

    return ensemble_model,indexes_pseudo,outputs_pseudo,labels_pseudo
