# Supplementary material for: Active learning with label quality control
Source: PeerJ Comput Sci. 2023 Sep 8;9:e1480. doi: 10.7717/peerj-cs.1480 (PMC10496030; doi:10.7717/peerj-cs.1480)
Supplement: Supplemental Information 1 — Please read "readme.pdf" in this file. [file peerj-cs-09-1480-s001.zip › code/ActiveLearning_MNIST/main.py]

import argparse
import json
import logging
import os
import pickle
import random
import uuid

import torch

import ActiveLearning
from EnsembleModel import EnsembleModel
from IndexDataset import IndexDataset
from LabelManager import LabelManager
from LowQualityDataset import LowQualityDataset
import Tools

from Problem import *

def main(active_learning_method_name,input_dir,tmp_dir,output_dir,init_indexes_name,sequence_name,crowdsource_name,crowdsource_accuracy,max_label_count,train_with_pseudo_split_number):
    if crowdsource_name:
        if crowdsource_accuracy!=1 or max_label_count!=1:
            raise ValueError

    logger.info(f"active_learning_method_name={active_learning_method_name},input_dir={input_dir},tmp_dir={tmp_dir},output_dir={output_dir},init_indexes_name={init_indexes_name},sequence_name={sequence_name},crowdsource_name={crowdsource_name},crowdsource_accuracy={crowdsource_accuracy},max_label_count={max_label_count},train_with_pseudo_split_number={train_with_pseudo_split_number}")
    active_learning_method=ActiveLearning.Name2Method[active_learning_method_name]
    use_pseudo=ActiveLearning.Name2UsePseudo.get(active_learning_method_name,False)
    train_dataset_raw=train_dataset_factory(input_dir)
    index2label_cost=dict()
    if crowdsource_name:
        with open(os.path.join(input_dir,crowdsource_name)) as f:
            crowdsource=json.load(f)
        index2target={index:label for index,label,_ in crowdsource}
        index2label_cost={index:cost for index,_,cost in crowdsource}
        train_dataset_raw=LowQualityDataset(train_dataset_raw,index2target)
    test_dataloader=dataloader_factory(test_dataset_factory(input_dir))
    label_manager=LabelManager(dataset=train_dataset_raw,crowdsource_accuracy=crowdsource_accuracy,labels=LABELS,max_label_count=max_label_count,index2label_cost=index2label_cost)

    with open(os.path.join(input_dir,sequence_name)) as f:
        label_count_sequence=json.load(f)
    with open(os.path.join(input_dir,init_indexes_name)) as f:
        for index in json.load(f):
            label_manager.crowdsource_label(index)
            if label_manager.get_label_cost()>=label_count_sequence[0]:
                break
    ensemble_model=None
    indexes_pseudo=None
    outputs_pseudo=None
    labels_pseudo=None

    if os.path.exists(os.path.join(output_dir,"checkpoint.pkl")):
        with open(os.path.join(output_dir,"checkpoint.pkl"),"rb") as f:
            checkpoint=pickle.load(f)
        label_manager.index2crowdsource_labels=checkpoint["index2crowdsource_labels"]
        indexes_pseudo=checkpoint.get("indexes_pseudo",None)
        outputs_pseudo=checkpoint.get("outputs_pseudo",None)
        labels_pseudo=checkpoint.get("labels_pseudo",None)
        ensemble_model=EnsembleModel(None)
        ensemble_model.load_state_dict(model_factory,checkpoint["state_dict"])
        ensemble_model.cuda()
        logger.info(f"main:load checkpoint,raw_labelled_number={len(label_manager.get_raw_labelled_indexes())}")

    train_dataset=LowQualityDataset(train_dataset_raw,label_manager.get_index2label())

    if ensemble_model is None:
        dataset=IndexDataset(train_dataset,label_manager.get_labelled_indexes())
        ensemble_model,train_result=Tools.train(dataset,model_factory,train_transform,test_transform,dataloader_factory,optimizer_factory,scheduler_factory,MAX_EPOCH_NUMBER)
        test_result=Tools.test(ensemble_model,test_dataloader,1.0)
        logger.info("main:active_learning_method_name=%s,labelled_number=%d,test_accuracy=%.4f,test_loss=%.4f,labelled_cost=%s" % (active_learning_method_name,len(label_manager.get_labelled_indexes()),test_result["accuracy"],test_result["loss"],label_manager.get_label_cost()))

        if use_pseudo:
            ensemble_model,indexes_pseudo,outputs_pseudo,labels_pseudo=Tools.train_with_pseudo(ensemble_model,label_manager.get_labelled_indexes(),train_dataset,model_factory,train_transform,test_transform,dataloader_factory,optimizer_factory,pseudo_scheduler_factory,PSEUDO_MAX_EPOCH_NUMBER,train_with_pseudo_split_number)
            test_result=Tools.test(ensemble_model,test_dataloader,1.0)
            logger.info("main:pseudo,active_learning_method_name=%s,labelled_number=%d,test_accuracy=%.4f,test_loss=%.4f,labelled_cost=%s" % (active_learning_method_name,len(label_manager.get_labelled_indexes()),test_result["accuracy"],test_result["loss"],label_manager.get_label_cost()))

        """with open(os.path.join(tmp_dir,f"label_manager_{len(label_manager.get_raw_labelled_indexes())}_tmp.pkl"),"wb") as f:
            pickle.dump(label_manager.index2crowdsource_labels,f)
        os.rename(os.path.join(tmp_dir,f"label_manager_{len(label_manager.get_raw_labelled_indexes())}_tmp.pkl"),os.path.join(output_dir,f"label_manager_{len(label_manager.get_raw_labelled_indexes())}.pkl"))

        with open(os.path.join(tmp_dir,"checkpoint_tmp.pkl"),"wb") as f:
            pickle.dump({"index2crowdsource_labels":label_manager.index2crowdsource_labels,"state_dict":ensemble_model.state_dict(),"indexes_pseudo":indexes_pseudo,"outputs_pseudo":outputs_pseudo,"labels_pseudo":labels_pseudo},f)
        os.rename(os.path.join(tmp_dir,"checkpoint_tmp.pkl"),os.path.join(output_dir,"checkpoint.pkl"))
        """

    for label_count in label_count_sequence:
        if label_manager.get_label_cost()<label_count:
            unlabelled_dataloader_final = dataloader_factory(IndexDataset(train_dataset, set(
                range(len(train_dataset)))-set(label_manager.get_final_labelled_indexes()), test_transform, has_index=True))
            unlabelled_dataloader = dataloader_factory(IndexDataset(train_dataset, set(
                range(len(train_dataset)))-set(label_manager.get_labelled_indexes()), test_transform, has_index=True))
            to_label_indexes=active_learning_method(to_label_number=label_count-label_manager.get_label_cost(),model=ensemble_model,dataloader=unlabelled_dataloader_final,train_dataset=train_dataset,labelled_indexes=label_manager.get_labelled_indexes(),final_labelled_indexes=label_manager.get_final_labelled_indexes(),test_dataloader=test_dataloader,indexes_pseudo=indexes_pseudo,outputs_pseudo=outputs_pseudo,labels_pseudo=labels_pseudo,insert_label=label_manager.insert_label, train_result=train_result, unlabelled_dataloader=unlabelled_dataloader)
            for index in to_label_indexes:
                label_manager.crowdsource_label(index)
                if label_manager.get_label_cost()>=label_count:
                    break
            train_dataset=LowQualityDataset(train_dataset_raw,label_manager.get_index2label())
        else:
            continue

        dataset=IndexDataset(train_dataset,label_manager.get_labelled_indexes())
        ensemble_model,train_result=Tools.train(dataset,model_factory,train_transform,test_transform,dataloader_factory,optimizer_factory,scheduler_factory,MAX_EPOCH_NUMBER)
        test_result=Tools.test(ensemble_model,test_dataloader,1.0)
        logger.info("main:active_learning_method_name=%s,labelled_number=%d,test_accuracy=%.4f,test_loss=%.4f,labelled_cost=%s" % (active_learning_method_name,len(label_manager.get_labelled_indexes()),test_result["accuracy"],test_result["loss"],label_manager.get_label_cost()))

        if use_pseudo:
            ensemble_model,indexes_pseudo,outputs_pseudo,labels_pseudo=Tools.train_with_pseudo(ensemble_model,label_manager.get_labelled_indexes(),train_dataset,model_factory,train_transform,test_transform,dataloader_factory,optimizer_factory,pseudo_scheduler_factory,PSEUDO_MAX_EPOCH_NUMBER,train_with_pseudo_split_number)
            test_result=Tools.test(ensemble_model,test_dataloader,1.0)
            logger.info("main:pseudo,active_learning_method_name=%s,labelled_number=%d,test_accuracy=%.4f,test_loss=%.4f,labelled_cost=%s" % (active_learning_method_name,len(label_manager.get_labelled_indexes()),test_result["accuracy"],test_result["loss"],label_manager.get_label_cost()))

        """with open(os.path.join(tmp_dir,f"label_manager_{len(label_manager.get_raw_labelled_indexes())}_tmp.pkl"),"wb") as f:
            pickle.dump(label_manager.index2crowdsource_labels,f)
        os.rename(os.path.join(tmp_dir,f"label_manager_{len(label_manager.get_raw_labelled_indexes())}_tmp.pkl"),os.path.join(output_dir,f"label_manager_{len(label_manager.get_raw_labelled_indexes())}.pkl"))

        with open(os.path.join(tmp_dir,"checkpoint_tmp.pkl"),"wb") as f:
            pickle.dump({"index2crowdsource_labels":label_manager.index2crowdsource_labels,"state_dict":ensemble_model.state_dict(),"indexes_pseudo":indexes_pseudo,"outputs_pseudo":outputs_pseudo,"labels_pseudo":labels_pseudo},f)
        os.rename(os.path.join(tmp_dir,"checkpoint_tmp.pkl"),os.path.join(output_dir,"checkpoint.pkl"))
        """

def get_args():
    parser=argparse.ArgumentParser()
    parser.add_argument("--input_dir",default="",type=str)
    parser.add_argument("--output_dir",default="",type=str)
    parser.add_argument("--tmp_dir",default="",type=str)

    parser.add_argument("--active_learning_method_name",default="random_label",type=str)
    parser.add_argument("--init_indexes_name",default="init_indexes.json",type=str)
    parser.add_argument("--sequence_name",default="sequence.json",type=str)
    parser.add_argument("--crowdsource_name",default="",type=str)
    parser.add_argument("--crowdsource_accuracy",default=1,type=float)
    parser.add_argument("--max_label_count",default=1,type=int)

    parser.add_argument("--train_with_pseudo_split_number",default=5,type=int)
    args=parser.parse_args()
    return args

if __name__=="__main__":
    args=get_args()

    logger=logging.getLogger()
    logger.setLevel(level=logging.INFO)
    formatter=logging.Formatter("[%(levelname)s][%(asctime)s][%(message)s]")
    handler=logging.FileHandler(filename=os.path.join(args.output_dir,"log",uuid.uuid1().hex),mode="w")
    handler.setFormatter(formatter)
    logger.addHandler(handler)

    torch.backends.cudnn.benchmark=True

    main(args.active_learning_method_name,args.input_dir,args.tmp_dir,args.output_dir,args.init_indexes_name,args.sequence_name,args.crowdsource_name,args.crowdsource_accuracy,args.max_label_count,args.train_with_pseudo_split_number)
