# Supplementary material for: Active learning with label quality control
Source: PeerJ Comput Sci. 2023 Sep 8;9:e1480. doi: 10.7717/peerj-cs.1480 (PMC10496030; doi:10.7717/peerj-cs.1480)
Supplement: Supplemental Information 1 — Please read "readme.pdf" in this file. [file peerj-cs-09-1480-s001.zip › code/ActiveLearning_CIFAR10/Problem.py]

from torch.utils.data import DataLoader
import torch.optim as optim
import torchvision

from cutout import Cutout
from resnet import ResNet18 as model_factory

train_transform=torchvision.transforms.Compose([
    torchvision.transforms.RandomCrop(32,4),
    torchvision.transforms.RandomHorizontalFlip(),
    torchvision.transforms.ToTensor(),
    torchvision.transforms.Normalize(mean = [125.3/255., 123.0/255., 113.9/255.],std=[63.0/255., 62.1/255., 66.7/255.]),
    Cutout(n_holes=1,length=16),
])

test_transform=torchvision.transforms.Compose([
    torchvision.transforms.ToTensor(),
    torchvision.transforms.Normalize(mean = [125.3/255., 123.0/255., 113.9/255.],std=[63.0/255., 62.1/255., 66.7/255.]),
])

dataloader_factory=lambda dataset:DataLoader(dataset,batch_size=128,shuffle=True,pin_memory=True,drop_last=False,num_workers=4)

optimizer_factory=lambda params:optim.SGD(params,lr=0.1/128,momentum=0.9,weight_decay=5e-4,nesterov=True)

MAX_EPOCH_NUMBER=200
scheduler_factory=lambda optimizer:optim.lr_scheduler.MultiStepLR(optimizer,milestones=(60,120,160),gamma=0.2)

PSEUDO_MAX_EPOCH_NUMBER=MAX_EPOCH_NUMBER
pseudo_scheduler_factory=scheduler_factory

train_dataset_factory=lambda input_dir:torchvision.datasets.CIFAR10(root=input_dir,train=True,download=True)

test_dataset_factory=lambda input_dir:torchvision.datasets.CIFAR10(root=input_dir,train=False,download=True,transform=test_transform)

LABELS=tuple(range(10))
