# Supplementary material for: Active learning with label quality control
Source: PeerJ Comput Sci. 2023 Sep 8;9:e1480. doi: 10.7717/peerj-cs.1480 (PMC10496030; doi:10.7717/peerj-cs.1480)
Supplement: Supplemental Information 1 — Please read "readme.pdf" in this file. [file peerj-cs-09-1480-s001.zip › code/Environment/requirements.txt]

awscli==1.18.0
botocore==1.15.0
cleanlab==2.0.0
colorama==0.4.3
docutils==0.15.2
importlib-resources==5.4.0
jmespath==0.9.4
joblib==0.14.1
numpy==1.18.1
pandas==1.1.5
Pillow==6.1.0
pyasn1==0.4.8
python-dateutil==2.8.1
pytz==2022.1
PyYAML==5.2
rsa==3.4.2
s3transfer==0.3.3
scikit-learn==0.22.1
scipy==1.4.1
six==1.14.0
torch==1.1.0
torchvision==0.3.0
tqdm==4.64.0
urllib3==1.25.8
zipp==3.6.0
