# Supplementary material for: Active learning with label quality control
Source: PeerJ Comput Sci. 2023 Sep 8;9:e1480. doi: 10.7717/peerj-cs.1480 (PMC10496030; doi:10.7717/peerj-cs.1480)
Supplement: Supplemental Information 1 — Please read "readme.pdf" in this file. [file peerj-cs-09-1480-s001.zip › code/Environment/Dockerfile]

FROM nvidia/cuda:10.0-cudnn7-runtime-ubuntu18.04

RUN apt-get update \
    && apt-get install -y --no-install-recommends git libgomp1 python3 python3-pip python3-setuptools \
    && rm -rf /var/lib/apt/lists/* \
    && pip3 install --no-cache-dir https://download.pytorch.org/whl/cu100/torch-1.1.0-cp36-cp36m-linux_x86_64.whl https://download.pytorch.org/whl/cu100/torchvision-0.3.0-cp36-cp36m-linux_x86_64.whl \
    && pip3 install --no-cache-dir awscli numpy Pillow==6.1.0 scikit-learn tqdm cleanlab==2.0.0
