# Supplementary material for: Active learning with label quality control
Source: PeerJ Comput Sci. 2023 Sep 8;9:e1480. doi: 10.7717/peerj-cs.1480 (PMC10496030; doi:10.7717/peerj-cs.1480)
Supplement: Supplemental Information 2 [file peerj-cs-09-1480-s002.zip]

Archive with 52 entries (42 files):
- alqc_code_revision/
- alqc_code_revision/bbald_mnist/
- alqc_code_revision/bbald_mnist/sequence.json
- alqc_code_revision/bbald_mnist/LeNet5.py
- alqc_code_revision/bbald_mnist/ActiveLearning.py
- alqc_code_revision/bbald_mnist/EnsembleModel.py
- alqc_code_revision/bbald_mnist/IndexDataset.py
- alqc_code_revision/bbald_mnist/LabelManager.py
- alqc_code_revision/bbald_mnist/LowQualityDataset.py
- alqc_code_revision/bbald_mnist/main.py
- alqc_code_revision/bbald_mnist/Tools.py
- alqc_code_revision/bbald_mnist/Problem.py
- alqc_code_revision/vaal_mnist/
- alqc_code_revision/vaal_mnist/custom_datasets.py
- alqc_code_revision/vaal_mnist/main.py
- alqc_code_revision/vaal_mnist/arguments.py
- alqc_code_revision/vaal_mnist/LeNet5.py
- alqc_code_revision/vaal_mnist/model.py
- alqc_code_revision/vaal_mnist/sampler.py
- alqc_code_revision/vaal_mnist/solver.py
- alqc_code_revision/vaal_mnist/utils.py
- alqc_code_revision/readme.md
- alqc_code_revision/llal_cifar10/
- alqc_code_revision/llal_cifar10/config.py
- alqc_code_revision/llal_cifar10/data/
- alqc_code_revision/llal_cifar10/data/sampler.py
- alqc_code_revision/llal_cifar10/models/
- alqc_code_revision/llal_cifar10/models/resnet.py
- alqc_code_revision/llal_cifar10/models/lossnet.py
- alqc_code_revision/llal_cifar10/main.py
- alqc_code_revision/llal_cifar10/cutout.py
- alqc_code_revision/vaal_cifar10/
- alqc_code_revision/vaal_cifar10/custom_datasets.py
- alqc_code_revision/vaal_cifar10/cutout.py
- alqc_code_revision/vaal_cifar10/main.py
- alqc_code_revision/vaal_cifar10/resnet.py
- alqc_code_revision/vaal_cifar10/arguments.py
- alqc_code_revision/vaal_cifar10/LeNet5.py
- alqc_code_revision/vaal_cifar10/model.py
- alqc_code_revision/vaal_cifar10/sampler.py
- alqc_code_revision/vaal_cifar10/solver.py
- alqc_code_revision/vaal_cifar10/utils.py
- alqc_code_revision/llal_mnist/
- alqc_code_revision/llal_mnist/config.py
- alqc_code_revision/llal_mnist/data/
- alqc_code_revision/llal_mnist/data/sampler.py
- alqc_code_revision/llal_mnist/models/
- alqc_code_revision/llal_mnist/models/resnet.py
- alqc_code_revision/llal_mnist/models/lossnet.py
- alqc_code_revision/llal_mnist/models/LeNet5.py
- alqc_code_revision/llal_mnist/main.py
- alqc_code_revision/llal_mnist/cutout.py
