# Supplementary material for: Active learning with label quality control
Source: PeerJ Comput Sci. 2023 Sep 8;9:e1480. doi: 10.7717/peerj-cs.1480 (PMC10496030; doi:10.7717/peerj-cs.1480)
Supplement: Supplemental Information 2 [file peerj-cs-09-1480-s002.zip › alqc_code_revision/bbald_mnist/LeNet5.py]

import torch
import torch.nn as nn

from batchbald_redux import consistent_mc_dropout

class LeNet5(consistent_mc_dropout.BayesianModule):
    def __init__(self):
        super(LeNet5,self).__init__()
        self.features=nn.Sequential(
            nn.Conv2d(1,6,5),
            nn.ReLU(inplace=True),
            nn.MaxPool2d(2),

            nn.Conv2d(6,16,5),
            nn.ReLU(inplace=True),
            nn.MaxPool2d(2),
        )
        self.classifier=nn.Sequential(
            nn.Linear(16*5*5,120),
            nn.ReLU(inplace=True),
            consistent_mc_dropout.ConsistentMCDropout(0.5),

            nn.Linear(120,84),
            nn.ReLU(inplace=True),
            consistent_mc_dropout.ConsistentMCDropout(0.5),

            nn.Linear(84,10),
        )

    def mc_forward_impl(self, x):
        x = self.features(x)
        x = x.view(x.size(0), 16*5*5)
        x = self.classifier(x)
        x = torch.softmax(x, dim=1)
        return x

    def forward(self, x, k=None):
        if k is None:
            x = super(LeNet5, self).forward(x, 1).squeeze(1)
            return torch.log(1e-6/x.size(1)+x*(1.0-1e-6))
        else:
            return super(LeNet5, self).forward(x, k)
