# Supplementary material for: Active learning with label quality control
Source: PeerJ Comput Sci. 2023 Sep 8;9:e1480. doi: 10.7717/peerj-cs.1480 (PMC10496030; doi:10.7717/peerj-cs.1480)
Supplement: Supplemental Information 2 [file peerj-cs-09-1480-s002.zip › alqc_code_revision/vaal_mnist/custom_datasets.py]

from torchvision import datasets, transforms
from torch.utils.data import Dataset, DataLoader
import torchvision
import numpy

from utils import *

def imagenet_transformer():
    transform=transforms.Compose([
        transforms.RandomResizedCrop(224),
        transforms.RandomHorizontalFlip(),
        transforms.ToTensor(),
        transforms.Normalize(mean=[0.485, 0.456, 0.406],
                             std=[0.229, 0.224, 0.225])
    ])

def cifar10_transformer():
    return torchvision.transforms.Compose([
           torchvision.transforms.RandomHorizontalFlip(),
           torchvision.transforms.ToTensor(),
           transforms.Normalize(mean=[0.5, 0.5, 0.5,],
                                std=[0.5, 0.5, 0.5]),
       ])

class CIFAR10(Dataset):
    def __init__(self, path):
        self.cifar10 = datasets.CIFAR10(root=path,
                                        download=True,
                                        train=True,
                                        transform=cifar10_transformer())

    def __getitem__(self, index):
        if isinstance(index, numpy.float64):
            index = index.astype(numpy.int64)

        data, target = self.cifar10[index]

        return data, target, index

    def __len__(self):
        return len(self.cifar10)


class CIFAR100(Dataset):
    def __init__(self, path):
        self.cifar100 = datasets.CIFAR100(root=path,
                                        download=True,
                                        train=True,
                                        transform=cifar10_transformer())

    def __getitem__(self, index):
        if isinstance(index, numpy.float64):
            index = index.astype(numpy.int64)

        data, target = self.cifar100[index]

        # Your transformations here (or set it in CIFAR10)

        return data, target, index

    def __len__(self):
        return len(self.cifar100)


class ImageNet(Dataset):
    def __init__(self, path):
        self.imagenet = datasets.ImageFolder(root=path, transform=imagenet_transformer)

    def __getitem__(self, index):
        if isinstance(index, numpy.float64):
            index = index.astype(numpy.int64)
        data, target = self.imagenet[index]

        return data, target, index

    def __len__(self):
        return len(self.imagenet)

def mnist_transformer():
    return torchvision.transforms.Compose([
        torchvision.transforms.Resize(32),
        torchvision.transforms.ToTensor(),
    ])

class MNIST(Dataset):
    def __init__(self, path):
        self.mnist = datasets.MNIST(root=path,
                                        download=True,
                                        train=True,
                                        transform=mnist_transformer())

    def __getitem__(self, index):
        if isinstance(index, numpy.float64):
            index = index.astype(numpy.int64)

        data, target = self.mnist[index]

        return data, target, index

    def __len__(self):
        return len(self.mnist)
