# Supplementary material for: Active learning with label quality control
Source: PeerJ Comput Sci. 2023 Sep 8;9:e1480. doi: 10.7717/peerj-cs.1480 (PMC10496030; doi:10.7717/peerj-cs.1480)
Supplement: Supplemental Information 2 [file peerj-cs-09-1480-s002.zip › alqc_code_revision/vaal_mnist/arguments.py]

import argparse
import os

def get_args():
    parser = argparse.ArgumentParser()
    parser.add_argument('--cuda', action='store_true', help='If training is to be done on a GPU')
    parser.add_argument('--dataset', type=str, default='cifar10', help='Name of the dataset used.')
    parser.add_argument('--batch_size', type=int, default=128, help='Batch size used for training and testing')
    parser.add_argument('--train_epochs', type=int, default=100, help='Number of training epochs')
    parser.add_argument('--latent_dim', type=int, default=32, help='The dimensionality of the VAE latent dimension')
    parser.add_argument('--data_path', type=str, default='./data', help='Path to where the data is')
    parser.add_argument('--beta', type=float, default=1, help='Hyperparameter for training. The parameter for VAE')
    parser.add_argument('--num_adv_steps', type=int, default=1, help='Number of adversary steps taken for every task model step')
    parser.add_argument('--num_vae_steps', type=int, default=2, help='Number of VAE steps taken for every task model step')
    parser.add_argument('--adversary_param', type=float, default=1, help='Hyperparameter for training. lambda2 in the paper')
    parser.add_argument('--out_path', type=str, default='./results', help='Path to where the output log will be')
    parser.add_argument('--log_name', type=str, default='accuracies.log', help='Final performance of the models will be saved with this name')
    args = parser.parse_args()

    if not os.path.exists(args.out_path):
        os.mkdir(args.out_path)
    
    return args
