# Supplementary material for: Active learning with label quality control
Source: PeerJ Comput Sci. 2023 Sep 8;9:e1480. doi: 10.7717/peerj-cs.1480 (PMC10496030; doi:10.7717/peerj-cs.1480)
Supplement: Supplemental Information 2 [file peerj-cs-09-1480-s002.zip › alqc_code_revision/readme.md]

## Codes for Revision

## BatchBALD
1. The code is modified from https://github.com/BlackHC/batchbald_redux
2. Please see the "bbald_mnist" directory, and use the command "python3 main.py --help" for more information.
3. The Resnet network dose not have a dropout layer, so experiments on the CIFAR-10 dataset cannot be performed.

## Learning Loss Active Learning
1. The code is modified from https://github.com/Mephisto405/Learning-Loss-for-Active-Learning
2. Please see the "llal\_mnist" and "llal\_cifar10" directory, and use the command "python3 main.py" to run experiments.

## Variational Adversarial Active Learning
1. The code is modified from https://github.com/sinhasam/vaal
2. Please see the "vaal\_mnist" and "vaal\_cifar10" directory, and use the command "python3 main.py --help" for more information.
