# Supplementary material for: Active learning with label quality control
Source: PeerJ Comput Sci. 2023 Sep 8;9:e1480. doi: 10.7717/peerj-cs.1480 (PMC10496030; doi:10.7717/peerj-cs.1480)
Supplement: Supplemental Information 2 [file peerj-cs-09-1480-s002.zip › alqc_code_revision/llal_cifar10/data/sampler.py]

import torch

class SubsetSequentialSampler(torch.utils.data.Sampler):
    r"""Samples elements sequentially from a given list of indices, without replacement.

    Arguments:
        indices (sequence): a sequence of indices
    """

    def __init__(self, indices):
        self.indices = indices

    def __iter__(self):
        return (self.indices[i] for i in range(len(self.indices)))
    
    def __len__(self):
        return len(self.indices)
