# Supplementary material for: Active learning with label quality control
Source: PeerJ Comput Sci. 2023 Sep 8;9:e1480. doi: 10.7717/peerj-cs.1480 (PMC10496030; doi:10.7717/peerj-cs.1480)
Supplement: Supplemental Information 2 [file peerj-cs-09-1480-s002.zip › alqc_code_revision/llal_cifar10/models/resnet.py]

'''ResNet in PyTorch.

Reference:
https://github.com/kuangliu/pytorch-cifar
'''
import torch
import torch.nn as nn
import torch.nn.functional as F


class BasicBlock(nn.Module):
    expansion = 1

    def __init__(self, in_planes, planes, stride=1):
        super(BasicBlock, self).__init__()
        self.conv1 = nn.Conv2d(in_planes, planes, kernel_size=3, stride=stride, padding=1, bias=False)
        self.bn1 = nn.BatchNorm2d(planes)
        self.conv2 = nn.Conv2d(planes, planes, kernel_size=3, stride=1, padding=1, bias=False)
        self.bn2 = nn.BatchNorm2d(planes)

        self.shortcut = nn.Sequential()
        if stride != 1 or in_planes != self.expansion*planes:
            self.shortcut = nn.Sequential(
                nn.Conv2d(in_planes, self.expansion*planes, kernel_size=1, stride=stride, bias=False),
                nn.BatchNorm2d(self.expansion*planes)
            )

    def forward(self, x):
        out = F.relu(self.bn1(self.conv1(x)))
        out = self.bn2(self.conv2(out))
        out += self.shortcut(x)
        out = F.relu(out)
        return out


class Bottleneck(nn.Module):
    expansion = 4

    def __init__(self, in_planes, planes, stride=1):
        super(Bottleneck, self).__init__()
        self.conv1 = nn.Conv2d(in_planes, planes, kernel_size=1, bias=False)
        self.bn1 = nn.BatchNorm2d(planes)
        self.conv2 = nn.Conv2d(planes, planes, kernel_size=3, stride=stride, padding=1, bias=False)
        self.bn2 = nn.BatchNorm2d(planes)
        self.conv3 = nn.Conv2d(planes, self.expansion*planes, kernel_size=1, bias=False)
        self.bn3 = nn.BatchNorm2d(self.expansion*planes)

        self.shortcut = nn.Sequential()
        if stride != 1 or in_planes != self.expansion*planes:
            self.shortcut = nn.Sequential(
                nn.Conv2d(in_planes, self.expansion*planes, kernel_size=1, stride=stride, bias=False),
                nn.BatchNorm2d(self.expansion*planes)
            )

    def forward(self, x):
        out = F.relu(self.bn1(self.conv1(x)))
        out = F.relu(self.bn2(self.conv2(out)))
        out = self.bn3(self.conv3(out))
        out += self.shortcut(x)
        out = F.relu(out)
        return out


class ResNet(nn.Module):
    def __init__(self, block, num_blocks, num_classes=10):
        super(ResNet, self).__init__()
        self.in_planes = 64

        self.conv1 = nn.Conv2d(3, 64, kernel_size=3, stride=1, padding=1, bias=False)
        self.bn1 = nn.BatchNorm2d(64)
        self.layer1 = self._make_layer(block, 64, num_blocks[0], stride=1)
        self.layer2 = self._make_layer(block, 128, num_blocks[1], stride=2)
        self.layer3 = self._make_layer(block, 256, num_blocks[2], stride=2)
        self.layer4 = self._make_layer(block, 512, num_blocks[3], stride=2)
        self.linear = nn.Linear(512*block.expansion, num_classes)

    def _make_layer(self, block, planes, num_blocks, stride):
        strides = [stride] + [1]*(num_blocks-1)
        layers = []
        for stride in strides:
            layers.append(block(self.in_planes, planes, stride))
            self.in_planes = planes * block.expansion
        return nn.Sequential(*layers)

    def forward(self, x):
        out = F.relu(self.bn1(self.conv1(x)))
        out1 = self.layer1(out)
        out2 = self.layer2(out1)
        out3 = self.layer3(out2)
        out4 = self.layer4(out3)
        out = F.avg_pool2d(out4, 4)
        out = out.view(out.size(0), -1)
        out = self.linear(out)
        return out, [out1, out2, out3, out4]


def ResNet18(num_classes = 10):
    return ResNet(BasicBlock, [2,2,2,2], num_classes)

def ResNet34():
    return ResNet(BasicBlock, [3,4,6,3])

def ResNet50():
    return ResNet(Bottleneck, [3,4,6,3])

def ResNet101():
    return ResNet(Bottleneck, [3,4,23,3])

def ResNet152():
    return ResNet(Bottleneck, [3,8,36,3])
