# Supplementary material for: Active learning with label quality control
Source: PeerJ Comput Sci. 2023 Sep 8;9:e1480. doi: 10.7717/peerj-cs.1480 (PMC10496030; doi:10.7717/peerj-cs.1480)
Supplement: Supplemental Information 2 [file peerj-cs-09-1480-s002.zip › alqc_code_revision/vaal_cifar10/main.py]

import torch
from torchvision import datasets, transforms
import torch.utils.data.sampler  as sampler
import torch.utils.data as data

import numpy as np
import argparse
import random
import os

from custom_datasets import *
import model
#import vgg
from solver import Solver
from utils import *
import arguments

import LeNet5
import resnet


def cifar_transformer():
    return torchvision.transforms.Compose([
        torchvision.transforms.ToTensor(),
        torchvision.transforms.Normalize(mean=[125.3/255., 123.0/255., 113.9/255.], std=[63.0/255., 62.1/255., 66.7/255.]),
    ])

def main(args):
    if args.dataset == 'cifar10':
        test_dataloader = data.DataLoader(
                datasets.CIFAR10(args.data_path, download=True, transform=cifar_transformer(), train=False),
            batch_size=args.batch_size, drop_last=False)

        train_dataset = CIFAR10(args.data_path)

        args.num_images = 50000
        args.num_val = 0
        args.budget = 1000
        args.initial_budget = 1000
        args.num_classes = 10
    elif args.dataset == 'cifar100':
        test_dataloader = data.DataLoader(
                datasets.CIFAR100(args.data_path, download=True, transform=cifar_transformer(), train=False),
             batch_size=args.batch_size, drop_last=False)

        train_dataset = CIFAR100(args.data_path)

        args.num_val = 5000
        args.num_images = 50000
        args.budget = 2500
        args.initial_budget = 5000
        args.num_classes = 100

    elif args.dataset == 'imagenet':
        test_dataloader = data.DataLoader(
                datasets.ImageFolder(args.data_path, transform=imagenet_transformer()),
            drop_last=False, batch_size=args.batch_size)

        train_dataset = ImageNet(args.data_path)

        args.num_val = 128120
        args.num_images = 1281167
        args.budget = 64060
        args.initial_budget = 128120
        args.num_classes = 1000
    elif args.dataset == 'mnist':
        test_dataloader = data.DataLoader(
                datasets.MNIST(args.data_path, download=True, transform=mnist_transformer(), train=False),
            batch_size=args.batch_size, drop_last=False)

        train_dataset = MNIST(args.data_path)

        args.num_images = 60000
        args.num_val = 0
        args.budget = 100
        args.initial_budget = 100
        args.num_classes = 10
    else:
        raise NotImplementedError

    all_indices = set(np.arange(args.num_images))
    val_indices = random.sample(all_indices, args.num_val)
    all_indices = np.setdiff1d(list(all_indices), val_indices)

    initial_indices = random.sample(list(all_indices), args.initial_budget)
    sampler = data.sampler.SubsetRandomSampler(initial_indices)
    val_sampler = data.sampler.SubsetRandomSampler(val_indices)

    # dataset with labels available
    querry_dataloader = data.DataLoader(train_dataset, sampler=sampler,
            batch_size=args.batch_size, drop_last=True)
    val_dataloader = data.DataLoader(train_dataset, sampler=val_sampler,
            batch_size=args.batch_size, drop_last=False)

    args.cuda = args.cuda and torch.cuda.is_available()
    solver = Solver(args, test_dataloader)

    splits = list(range(1000, 10000+1, 1000))

    current_indices = list(initial_indices)

    accuracies = []

    for split in splits:
        # need to retrain all the models on the new images
        # re initialize and retrain the models
        assert args.num_classes==10
        task_model = resnet.ResNet18()
        vae = model.VAE(args.latent_dim)
        discriminator = model.Discriminator(args.latent_dim)

        unlabeled_indices = np.setdiff1d(list(all_indices), current_indices)
        unlabeled_sampler = data.sampler.SubsetRandomSampler(unlabeled_indices)
        unlabeled_dataloader = data.DataLoader(train_dataset,
                sampler=unlabeled_sampler, batch_size=args.batch_size, drop_last=False)

        # train the models on the current data
        acc, vae, discriminator = solver.train(querry_dataloader,
                                               val_dataloader,
                                               task_model,
                                               vae,
                                               discriminator,
                                               unlabeled_dataloader)


        print('Final accuracy with {}% of data is: {:.2f}'.format(int(split*100), acc))
        accuracies.append(acc)

        sampled_indices = solver.sample_for_labeling(vae, discriminator, unlabeled_dataloader)
        current_indices = list(current_indices) + list(sampled_indices)
        sampler = data.sampler.SubsetRandomSampler(current_indices)
        querry_dataloader = data.DataLoader(train_dataset, sampler=sampler,
                batch_size=args.batch_size, drop_last=True)

    torch.save(accuracies, os.path.join(args.out_path, args.log_name))

if __name__ == '__main__':
    args = arguments.get_args()
    main(args)
