# Supplementary material for: Active learning with label quality control
Source: PeerJ Comput Sci. 2023 Sep 8;9:e1480. doi: 10.7717/peerj-cs.1480 (PMC10496030; doi:10.7717/peerj-cs.1480)
Supplement: Supplemental Information 2 [file peerj-cs-09-1480-s002.zip › alqc_code_revision/llal_mnist/models/LeNet5.py]

import torch.nn as nn


class LeNet5(nn.Module):
    def __init__(self):
        super(LeNet5, self).__init__()
        self.layer1 = nn.Sequential(
            nn.Conv2d(1, 6, 5),
            nn.ReLU(inplace=True),
            nn.MaxPool2d(2),
        )
        self.layer2 = nn.Sequential(
            nn.Conv2d(6, 16, 5),
            nn.ReLU(inplace=True),
            nn.MaxPool2d(2),
        )
        self.layer3 = nn.Sequential(
            nn.Linear(16*5*5, 120),
            nn.ReLU(inplace=True),
            nn.Dropout(0.5),
        )
        self.layer4 = nn.Sequential(
            nn.Linear(120, 84),
            nn.ReLU(inplace=True),
            nn.Dropout(0.5),
        )
        self.classifier = nn.Linear(84, 10)

    def forward(self, x):
        out1 = self.layer1(x)
        out2 = self.layer2(out1)
        out3 = self.layer3(out2.view(x.size(0), 16*5*5))
        out4 = self.layer4(out3)
        return self.classifier(out4), [out1, out2, out3[:, :, None, None], out4[:, :, None, None]]
