# Supplementary material for: Active learning with label quality control
Source: PeerJ Comput Sci. 2023 Sep 8;9:e1480. doi: 10.7717/peerj-cs.1480 (PMC10496030; doi:10.7717/peerj-cs.1480)
Supplement: Supplemental Information 3 [file peerj-cs-09-1480-s003.zip]

Archive with 160 entries (137 files):
- alqc_code_final/
- alqc_code_final/Data/
- alqc_code_final/Data/crowdsource/
- alqc_code_final/Data/crowdsource/mnist/
- alqc_code_final/Data/crowdsource/mnist/bbf379_high_quality.json
- alqc_code_final/Data/crowdsource/mnist/074e27_low_quality.json
- alqc_code_final/Data/crowdsource/mnist/024d37_low_quality.json
- alqc_code_final/Data/crowdsource/mnist/41cdef_low_quality.json
- alqc_code_final/Data/crowdsource/mnist/39735b_high_quality.json
- alqc_code_final/Data/crowdsource/mnist/024d37_high_quality.json
- alqc_code_final/Data/crowdsource/mnist/21e287_low_quality.json
- alqc_code_final/Data/crowdsource/mnist/39735b_low_quality.json
- alqc_code_final/Data/crowdsource/mnist/074e27_high_quality.json
- alqc_code_final/Data/crowdsource/mnist/8f063b_high_quality.json
- alqc_code_final/Data/crowdsource/mnist/8f063b_low_quality.json
- alqc_code_final/Data/crowdsource/mnist/21e287_high_quality.json
- alqc_code_final/Data/crowdsource/mnist/a288fc_high_quality.json
- alqc_code_final/Data/crowdsource/mnist/a288fc_low_quality.json
- alqc_code_final/Data/crowdsource/mnist/bbf379_low_quality.json
- alqc_code_final/Data/crowdsource/mnist/e64fc0_high_quality.json
- alqc_code_final/Data/crowdsource/mnist/e40900_low_quality.json
- alqc_code_final/Data/crowdsource/mnist/e64fc0_low_quality.json
- alqc_code_final/Data/crowdsource/mnist/e40900_high_quality.json
- alqc_code_final/Data/crowdsource/mnist/41cdef_high_quality.json
- alqc_code_final/Data/init_indexes/
- alqc_code_final/Data/init_indexes/cifar10/
- alqc_code_final/Data/init_indexes/cifar10/28bb8d.json
- alqc_code_final/Data/init_indexes/cifar10/0325e4.json
- alqc_code_final/Data/init_indexes/cifar10/246c47.json
- alqc_code_final/Data/init_indexes/cifar10/5cd332.json
- alqc_code_final/Data/init_indexes/cifar10/df4ea8.json
- alqc_code_final/Data/init_indexes/mnist/
- alqc_code_final/Data/init_indexes/mnist/024d37.json
- alqc_code_final/Data/init_indexes/mnist/41cdef.json
- alqc_code_final/Data/init_indexes/mnist/8f063b.json
- alqc_code_final/Data/init_indexes/mnist/e40900.json
- alqc_code_final/Data/init_indexes/mnist/bbf379.json
- alqc_code_final/Data/init_indexes/mnist/074e27.json
- alqc_code_final/Data/init_indexes/mnist/e64fc0.json
- alqc_code_final/Data/init_indexes/mnist/a288fc.json
- alqc_code_final/Data/init_indexes/mnist/39735b.json
- alqc_code_final/Data/init_indexes/mnist/21e287.json
- alqc_code_final/Data/sequence_1000_10000_1000.json
- alqc_code_final/Data/sequence_100_1000_100.json
- alqc_code_final/Data/sequence_500_5000_500.json
- alqc_code_final/Fig_12_1/
- alqc_code_final/Fig_12_1/sequence.json
- alqc_code_final/Fig_12_1/LowQualityDataset.py
- alqc_code_final/Fig_12_1/LabelManager.py
- alqc_code_final/Fig_12_1/run.sh
- alqc_code_final/Fig_12_1/init_indexes.json
- alqc_code_final/Fig_12_1/EnsembleModel.py
- alqc_code_final/Fig_12_1/Problem.py
- alqc_code_final/Fig_12_1/main.py
- alqc_code_final/Fig_12_1/Tools.py
- alqc_code_final/Fig_12_1/ActiveLearning.py
- alqc_code_final/Fig_12_1/LeNet5.py
- alqc_code_final/Fig_12_1/IndexDataset.py
- alqc_code_final/Fig_12_2/
- alqc_code_final/Fig_12_2/run.sh
- alqc_code_final/Fig_12_2/ActiveLearning.py
- alqc_code_final/Fig_12_2/EnsembleModel.py
- alqc_code_final/Fig_12_2/IndexDataset.py
- alqc_code_final/Fig_12_2/LabelManager.py
- alqc_code_final/Fig_12_2/LeNet5.py
- alqc_code_final/Fig_12_2/LowQualityDataset.py
- alqc_code_final/Fig_12_2/main.py
- alqc_code_final/Fig_12_2/Tools.py
- alqc_code_final/Fig_12_2/init_indexes.json
- alqc_code_final/Fig_12_2/Problem.py
- alqc_code_final/Fig_12_2/sequence.json
- alqc_code_final/Fig_11/
- alqc_code_final/Fig_11/sequence.json
- alqc_code_final/Fig_11/run.sh
- alqc_code_final/Fig_11/LowQualityDataset.py
- alqc_code_final/Fig_11/LabelManager.py
- alqc_code_final/Fig_11/EnsembleModel.py
- alqc_code_final/Fig_11/Problem.py
- alqc_code_final/Fig_11/main.py
- alqc_code_final/Fig_11/Tools.py
- alqc_code_final/Fig_11/ActiveLearning.py
- alqc_code_final/Fig_11/LeNet5.py
- alqc_code_final/Fig_11/IndexDataset.py
- alqc_code_final/ActiveLearning_MNIST/
- alqc_code_final/ActiveLearning_MNIST/ActiveLearning.py
- alqc_code_final/ActiveLearning_MNIST/LabelManager.py
- alqc_code_final/ActiveLearning_MNIST/LowQualityDataset.py
- alqc_code_final/ActiveLearning_MNIST/Problem.py
- alqc_code_final/ActiveLearning_MNIST/Tools.py
- alqc_code_final/ActiveLearning_MNIST/main.py
- alqc_code_final/ActiveLearning_MNIST/EnsembleModel.py
- alqc_code_final/ActiveLearning_MNIST/IndexDataset.py
- alqc_code_final/ActiveLearning_MNIST/LeNet5.py
- alqc_code_final/ActiveLearning_CIFAR10/
- alqc_code_final/ActiveLearning_CIFAR10/ActiveLearning.py
- alqc_code_final/ActiveLearning_CIFAR10/EnsembleModel.py
- alqc_code_final/ActiveLearning_CIFAR10/IndexDataset.py
- alqc_code_final/ActiveLearning_CIFAR10/LabelManager.py
- alqc_code_final/ActiveLearning_CIFAR10/LowQualityDataset.py
- alqc_code_final/ActiveLearning_CIFAR10/Problem.py
- alqc_code_final/ActiveLearning_CIFAR10/Tools.py
- alqc_code_final/ActiveLearning_CIFAR10/cutout.py
- alqc_code_final/ActiveLearning_CIFAR10/main.py
- alqc_code_final/ActiveLearning_CIFAR10/resnet.py
- alqc_code_final/Environment/
- alqc_code_final/Environment/Dockerfile
- alqc_code_final/Environment/requirements.txt
- alqc_code_final/New_Method/
- alqc_code_final/New_Method/bbald_mnist/
- alqc_code_final/New_Method/bbald_mnist/sequence.json
- alqc_code_final/New_Method/bbald_mnist/LeNet5.py
- alqc_code_final/New_Method/bbald_mnist/ActiveLearning.py
- alqc_code_final/New_Method/bbald_mnist/EnsembleModel.py
- alqc_code_final/New_Method/bbald_mnist/IndexDataset.py
- alqc_code_final/New_Method/bbald_mnist/LabelManager.py
- alqc_code_final/New_Method/bbald_mnist/LowQualityDataset.py
- alqc_code_final/New_Method/bbald_mnist/main.py
- alqc_code_final/New_Method/bbald_mnist/Tools.py
- alqc_code_final/New_Method/bbald_mnist/Problem.py
- alqc_code_final/New_Method/llal_cifar10/
- alqc_code_final/New_Method/llal_cifar10/config.py
- alqc_code_final/New_Method/llal_cifar10/data/
- alqc_code_final/New_Method/llal_cifar10/data/sampler.py
- alqc_code_final/New_Method/llal_cifar10/models/
- alqc_code_final/New_Method/llal_cifar10/models/resnet.py
- alqc_code_final/New_Method/llal_cifar10/models/lossnet.py
- alqc_code_final/New_Method/llal_cifar10/main.py
- alqc_code_final/New_Method/llal_cifar10/cutout.py
- alqc_code_final/New_Method/llal_mnist/
- alqc_code_final/New_Method/llal_mnist/config.py
- alqc_code_final/New_Method/llal_mnist/data/
- alqc_code_final/New_Method/llal_mnist/data/sampler.py
- alqc_code_final/New_Method/llal_mnist/models/
- alqc_code_final/New_Method/llal_mnist/models/resnet.py
- alqc_code_final/New_Method/llal_mnist/models/lossnet.py
- alqc_code_final/New_Method/llal_mnist/models/LeNet5.py
- alqc_code_final/New_Method/llal_mnist/main.py
- alqc_code_final/New_Method/llal_mnist/cutout.py
- alqc_code_final/New_Method/vaal_cifar10/
- alqc_code_final/New_Method/vaal_cifar10/custom_datasets.py
- alqc_code_final/New_Method/vaal_cifar10/cutout.py
- alqc_code_final/New_Method/vaal_cifar10/main.py
- alqc_code_final/New_Method/vaal_cifar10/resnet.py
- alqc_code_final/New_Method/vaal_cifar10/arguments.py
- alqc_code_final/New_Method/vaal_cifar10/LeNet5.py
- alqc_code_final/New_Method/vaal_cifar10/model.py
- alqc_code_final/New_Method/vaal_cifar10/sampler.py
- alqc_code_final/New_Method/vaal_cifar10/solver.py
- alqc_code_final/New_Method/vaal_cifar10/utils.py
- alqc_code_final/New_Method/vaal_mnist/
- alqc_code_final/New_Method/vaal_mnist/custom_datasets.py
- alqc_code_final/New_Method/vaal_mnist/main.py
- alqc_code_final/New_Method/vaal_mnist/arguments.py
- alqc_code_final/New_Method/vaal_mnist/LeNet5.py
- alqc_code_final/New_Method/vaal_mnist/model.py
- alqc_code_final/New_Method/vaal_mnist/sampler.py
- alqc_code_final/New_Method/vaal_mnist/solver.py
- alqc_code_final/New_Method/vaal_mnist/utils.py
- alqc_code_final/New_Method/readme.md
- alqc_code_final/readme.md
